# Supplementary material for: Small RNA sequencing identified miR-3180 as a potential prognostic biomarker for Chinese hepatocellular carcinoma patients
Source: Front Genet. 2023 Mar 27;14:1102171. doi: 10.3389/fgene.2023.1102171 (PMC10083302; doi:10.3389/fgene.2023.1102171)
Supplement: Supplementary file 1 [file Table2.XLSX]

## Sheet: Sheet1
	sample	Etiology	Degree_of_tumor_differentiation	AFP(ng/mL)	TNM_stages	BCLC	Tumor_size(mm)	age	Satellites	Smoke	Alcohol	PFS_day	living_day	sex	die
	c1	Cirrhosis	Poor	30783	Ⅳ	B	105	37	Present	Present	Present	101	176	male	decensed
	c10	Hepatitis_B	Poor	2668	Ⅳ	C	190	44	Present	Absent	Absent	99	190	male	decensed
	c12	Hepatitis_B	Poor	>121000	Ⅲ	C	230	43	Absent	Absent	Absent	4	4	male	decensed
	c13	Hepatitis_B	Poor	1.01	Ⅳ	C	130	64	Absent	Absent	Absent	224	519	female	decensed
	c14	Hepatitis_B	Poor	3710	Ⅳ	C	120	48	Absent	Present	Present	108	533	male	decensed
	c15	Hepatitis_B	Well	2.3	Ⅰ	A	50	66	Absent	Absent	Absent	2178	2178	male	living
	c18	Hepatitis_C	Poor	54.61	Ⅱ	A	45	64	Absent	Present	Present	97	208	male	decensed
	c19	Hepatitis_B	Poor	4.54	Ⅰ	A	25	40	Absent	Absent	Absent	2028	2028	male	decensed
	c2	Hepatitis_B	Moderately	705.9	Ⅱ	B	75	47	Absent	Absent	Absent	367	655	female	decensed
	c20	Hepatitis_B	Poor	2.41	Ⅰ	A	50	54	Absent	Absent	Absent	370	1817	male	living
	c22	Hepatitis_B	Poor	2.21	Ⅲ	C	115	48	Absent	Present	Absent	560	1673	male	living
	c23	Cirrhosis	Poor	354.8	Ⅳ	B	65	56	Absent	Absent	Absent	10	10	male	decensed
	c24	Hepatitis_B	Poor	4417	Ⅱ	A	80	63	Absent	Present	Present	24	24	male	decensed
	c25	Hepatitis_B	Poor	141.7	Ⅱ	A	89	65	Present	Absent	Absent	1017	1017	male	decensed
	c27	Cirrhosis	Poor	5.76	Ⅲ	C	85	47	Present	Absent	Present	100	183	male	decensed
	c28	Cirrhosis	Poor	18.8	Ⅲ	C	80	44	Absent	Absent	Absent	203	459	male	decensed
	c29	Cirrhosis	Moderately	804.5	Ⅱ	A	25	45	Absent	Present	Absent	1856	1856	male	decensed
	c30	Cirrhosis	Well	2.08	Ⅳ	C	55	63	Present	Absent	Absent	116	331	female	decensed
	c31	Cirrhosis	Poor	7.89	Ⅰ	A	41	53	Absent	Absent	Absent	1993	1993	male	living
	c32	Hepatitis_B	Poor	>121000	Ⅳ	C	120	55	Absent	Absent	Absent	43	276	female	decensed
	c34	Cirrhosis	Poor	7.64	Ⅰ	A	50	48	Absent	Present	Present	2001	2001	male	living
	c35	Cirrhosis	Poor	>121000	Ⅳ	C	120	51	Present	Absent	Absent	221	808	male	decensed
	c36	Hepatitis_B	Moderately	75.55	Ⅲ	B	140	59	Absent	Absent	Absent	50	188	male	decensed
	c37	Cirrhosis	Moderately	>121000	Ⅲ	C	170	46	Present	Present	Present	68	646	male	decensed
	c38	Hepatitis_B	Poor	652.4	Ⅲ	C	40	56	Present	Absent	Absent	125	565	male	decensed
	c4	Hepatitis_B	Moderately	1327	Ⅱ	A	43	54	Present	Absent	Present	185	807	male	decensed
	c40	Cirrhosis	Moderately	8.56	Ⅰ	A	65	57	Absent	Absent	Absent	1938	1938	male	decensed
	c42	Cirrhosis	Poor	7852	Ⅱ	A	100	50	Present	Present	Absent	138	272	male	decensed
	c43	Cirrhosis	Poor	202.2	Ⅰ	A	105	53	Absent	Present	Absent	125	416	male	decensed
	c5	Cirrhosis	Moderately	1.73	Ⅰ	A	35	67	Absent	Absent	Absent	1228	2057	male	living
	c8	Hepatitis_B	Moderately	1082	Ⅱ	B	42	50	Absent	Present	Absent	707	1765	male	living
	c9	Hepatitis_B	Poor	31.79	Ⅲ	B	45	54	Present	Absent	Absent	296	363	male	decensed
