# Supplementary material for: Small RNA sequencing identified miR-3180 as a potential prognostic biomarker for Chinese hepatocellular carcinoma patients
Source: Front Genet. 2023 Mar 27;14:1102171. doi: 10.3389/fgene.2023.1102171 (PMC10083302; doi:10.3389/fgene.2023.1102171)
Supplement: Supplementary file 2 [file Table3.XLSX]

## Sheet: Sheet1
miRNA	baseMean	log2FoldChange	pvalue	padj
hsa-miR-4686	61.6584	-5.00885	3.46482e-35	2.76493e-32
hsa-miR-490-5p	150.392	-3.42864	4.74485e-19	1.51456e-17
hsa-miR-5589-3p	67.8402	-2.77588	8.55192e-18	2.06801e-16
hsa-miR-490-3p	82.5578	-2.65818	1.94098e-14	2.97866e-13
hsa-miR-7704	432.726	-2.4754	1.21663e-15	2.31159e-14
hsa-miR-5589-5p	187.393	-2.26586	6.13111e-10	4.18173e-09
hsa-miR-139-5p	16567.8	-2.1872	7.69797e-26	1.96919e-23
hsa-miR-378i	18730.2	-2.06518	0.00750334	0.0141888
hsa-miR-3117-3p	48.3529	2.00474	9.28438e-10	6.226e-09
hsa-miR-323a-5p	18.5516	2.01032	2.46615e-06	9.11104e-06
hsa-miR-135b-5p	1591.72	2.01328	3.57462e-09	2.21128e-08
hsa-miR-1229-3p	28.1884	2.01553	8.32655e-14	1.1262e-12
hsa-miR-4661-5p	9.98542	2.03228	7.48868e-08	3.83075e-07
hsa-miR-760	51.0335	2.05419	5.4205e-22	3.32735e-20
hsa-miR-4326	16.0042	2.0724	5.62868e-14	8.02087e-13
hsa-miR-1276	9.79834	2.09077	4.87605e-11	4.09588e-10
hsa-miR-4470	5.50367	2.09643	9.42719e-10	6.26908e-09
hsa-miR-210-3p	1129.69	2.1152	1.397e-11	1.29628e-10
hsa-miR-3115	5.76773	2.14014	2.08498e-10	1.55497e-09
hsa-miR-221-3p	3885.36	2.14621	2.62948e-19	9.12315e-18
hsa-miR-135b-3p	12.9194	2.15174	8.36579e-07	3.33795e-06
hsa-miR-92b-5p	60.3548	2.15553	2.82014e-08	1.55205e-07
hsa-miR-124-3p	1362.71	2.18184	0.000185088	0.000490899
hsa-miR-548d-3p	6.50912	2.2206	4.08237e-09	2.48681e-08
hsa-miR-6824-3p	10.5077	2.23959	2.40146e-14	3.61578e-13
hsa-miR-10b-5p	10456	2.24591	4.31084e-16	8.60013e-15
hsa-miR-668-3p	35.9612	2.27851	3.35453e-07	1.4628e-06
hsa-miR-1226-3p	129.257	2.41618	3.33589e-15	5.66392e-14
hsa-miR-1266-5p	10.2173	2.47185	1.35701e-20	6.01608e-19
hsa-miR-96-5p	1144.27	2.51802	6.48887e-14	9.08441e-13
hsa-miR-3182	60.1247	2.57469	1.46732e-08	8.36374e-08
hsa-miR-224-5p	6963.32	2.58157	2.74639e-14	4.05856e-13
hsa-miR-216b-5p	155.851	2.59771	1.65296e-09	1.06376e-08
hsa-miR-483-3p	3590.81	2.69459	3.32355e-07	1.4628e-06
hsa-miR-9-3p	301.565	2.7061	6.19213e-12	6.33503e-11
hsa-miR-182-5p	2248.97	2.70816	1.16558e-15	2.26862e-14
hsa-miR-190b	283.503	2.76463	3.41239e-18	9.07695e-17
hsa-miR-551b-3p	103.971	2.77397	1.79098e-12	1.95781e-11
hsa-miR-301b-3p	127.509	2.84685	1.07778e-20	5.05925e-19
hsa-miR-183-5p	1785.41	2.8876	1.75098e-21	9.98061e-20
hsa-miR-215-5p	29.8081	2.97339	7.69592e-17	1.75467e-15
hsa-miR-3200-3p	115.686	2.98795	7.03574e-23	5.61452e-21
hsa-miR-182-3p	8.82947	3.04999	9.64987e-13	1.10009e-11
hsa-miR-34b-3p	27.7949	3.05227	2.32403e-19	8.42989e-18
hsa-miR-217	82.0024	3.06869	1.0865e-10	8.8472e-10
hsa-miR-183-3p	36.8109	3.11583	2.95597e-18	8.13401e-17
hsa-miR-31-3p	398.803	3.12117	1.52665e-10	1.17141e-09
hsa-miR-34c-3p	49.1151	3.21238	9.04132e-19	2.77499e-17
hsa-miR-449a	410.902	3.22106	1.73995e-23	1.74753e-21
hsa-miR-1246	1089.17	3.27392	1.97906e-15	3.58929e-14
hsa-miR-552-5p	161.746	3.27589	1.24001e-10	9.79731e-10
hsa-miR-34b-5p	62.2549	3.2811	8.59572e-20	3.42969e-18
hsa-miR-216a-5p	694.544	3.29924	1.07397e-11	1.02028e-10
hsa-miR-196a-5p	461.893	3.31454	1.29023e-13	1.63429e-12
hsa-miR-31-5p	3794.46	3.43505	2.03277e-11	1.84336e-10
hsa-miR-34c-5p	49.5221	3.44876	2.40305e-20	1.00928e-18
hsa-miR-509-3p	16.2292	3.4842	8.03524e-14	1.10554e-12
hsa-miR-9-5p	4147.52	3.58521	3.32832e-15	5.66392e-14
hsa-miR-135a-5p	3453.81	3.64112	6.06663e-26	1.96919e-23
hsa-miR-129-5p	120.826	3.73104	1.61587e-15	2.99874e-14
hsa-miR-196b-5p	2798.94	4.11177	9.87065e-26	1.96919e-23
hsa-miR-3180	58.5034	4.23782	2.23884e-16	4.58101e-15
hsa-miR-184	63.2867	4.28358	3.54438e-22	2.35701e-20
hsa-miR-1269b	323.811	4.33821	1.98997e-12	2.14594e-11
hsa-miR-1269a	1111.48	4.98497	5.73794e-15	9.53932e-14
hsa-miR-512-3p	698.307	5.00428	8.88886e-15	1.41866e-13
hsa-miR-137	428.408	5.31423	2.07951e-23	1.84383e-21
hsa-miR-522-3p	223.527	5.49386	8.13733e-17	1.80378e-15
hsa-miR-518b	666.314	5.69312	2.71369e-17	6.36919e-16
