# Supplementary material for: Small RNA sequencing identified miR-3180 as a potential prognostic biomarker for Chinese hepatocellular carcinoma patients
Source: Front Genet. 2023 Mar 27;14:1102171. doi: 10.3389/fgene.2023.1102171 (PMC10083302; doi:10.3389/fgene.2023.1102171)
Supplement: Supplementary file 4 [file Table6.XLSX]

## Sheet: Sheet1
		Header line description of worksheet of Table 2
		miRNA	the ID of mature miRNA
		log2Ratio.1ca.1cap.	log2Fold_changes(Exp_cancer/Exp_normal) of miRNA of 1#
		Q_value1	the adjusted p-values of 1#
		log2Ratio.2ca.2cap.	log2Fold_changes(Exp_cancer/Exp_normal) of miRNA of 2#
		Q_value2	the adjusted p-values of 2#
		log2Ratio.4ca.4cap.	log2Fold_changes(Exp_cancer/Exp_normal) of miRNA of 4#
		Q_value4	the adjusted p-values of 4#
		log2Ratio.5ca.5cap.	log2Fold_changes(Exp_cancer/Exp_normal) of miRNA of 5#
		Q_value5	the adjusted p-values of 5#
		log2Ratio.8ca.8cap.	log2Fold_changes(Exp_cancer/Exp_normal) of miRNA of 8#
		Q_value8	the adjusted p-values of 8#
		log2Ratio.9ca.9cap.	log2Fold_changes(Exp_cancer/Exp_normal) of miRNA of 9#
		Q_value9	the adjusted p-values of 9#
		log2Ratio.10ca.10cap.	log2Fold_changes(Exp_cancer/Exp_normal) of miRNA of 10#
		Q_value10	the adjusted p-values of 10#
		log2Ratio.12ca.12cap.	log2Fold_changes(Exp_cancer/Exp_normal) of miRNA of 12#
		Q_value12	the adjusted p-values of 12#
		log2Ratio.13ca.13cap.	log2Fold_changes(Exp_cancer/Exp_normal) of miRNA of 13#
		Q_value13	the adjusted p-values of 13#
		log2Ratio.14ca.14cap.	log2Fold_changes(Exp_cancer/Exp_normal) of miRNA of 14#
		Q_value14	the adjusted p-values of 14#
		log2Ratio.15ca.15cap.	log2Fold_changes(Exp_cancer/Exp_normal) of miRNA of 15#
		Q_value15	the adjusted p-values of 15#
		log2Ratio.18ca.18cap.	log2Fold_changes(Exp_cancer/Exp_normal) of miRNA of 18#
		Q_value18	the adjusted p-values of 18#
		log2Ratio.19ca.19cap.	log2Fold_changes(Exp_cancer/Exp_normal) of miRNA of 19#
		Q_value19	the adjusted p-values of 19#
		log2Ratio.20ca.20cap.	log2Fold_changes(Exp_cancer/Exp_normal) of miRNA of 20#
		Q_value20	the adjusted p-values of 20#
		log2Ratio.22ca.22cap.	log2Fold_changes(Exp_cancer/Exp_normal) of miRNA of 22#
		Q_value22	the adjusted p-values of 22#
		log2Ratio.23ca.23cap.	log2Fold_changes(Exp_cancer/Exp_normal) of miRNA of 23#
		Q_value23	the adjusted p-values of 23#
		log2Ratio.24ca.24cap.	log2Fold_changes(Exp_cancer/Exp_normal) of miRNA of 24#
		Q_value24	the adjusted p-values of 24#
		log2Ratio.25ca.25cap.	log2Fold_changes(Exp_cancer/Exp_normal) of miRNA of 25#
		Q_value25	the adjusted p-values of 25#
		log2Ratio.27ca.27cap.	log2Fold_changes(Exp_cancer/Exp_normal) of miRNA of 27#
		Q_value27	the adjusted p-values of 27#
		log2Ratio.28ca.28cap.	log2Fold_changes(Exp_cancer/Exp_normal) of miRNA of 28#
		Q_value28	the adjusted p-values of 28#
		log2Ratio.29ca.29cap.	log2Fold_changes(Exp_cancer/Exp_normal) of miRNA of 29#
		Q_value29	the adjusted p-values of 29#
		log2Ratio.30ca.30cap.	log2Fold_changes(Exp_cancer/Exp_normal) of miRNA of 30#
		Q_value30	the adjusted p-values of 30#
		log2Ratio.31ca.31cap.	log2Fold_changes(Exp_cancer/Exp_normal) of miRNA of 31#
		Q_value31	the adjusted p-values of 31#
		log2Ratio.32ca.32cap.	log2Fold_changes(Exp_cancer/Exp_normal) of miRNA of 32#
		Q_value32	the adjusted p-values of 32#
		log2Ratio.34ca.34cap.	log2Fold_changes(Exp_cancer/Exp_normal) of miRNA of 34#
		Q_value34	the adjusted p-values of 34#
		log2Ratio.35ca.35cap.	log2Fold_changes(Exp_cancer/Exp_normal) of miRNA of 35#
		Q_value35	the adjusted p-values of 35#
		log2Ratio.36ca.36cap.	log2Fold_changes(Exp_cancer/Exp_normal) of miRNA of 36#
		Q_value36	the adjusted p-values of 36#
		log2Ratio.37ca.37cap.	log2Fold_changes(Exp_cancer/Exp_normal) of miRNA of 37#
		Q_value37	the adjusted p-values of 37#
		log2Ratio.38ca.38cap.	log2Fold_changes(Exp_cancer/Exp_normal) of miRNA of 38#
		Q_value38	the adjusted p-values of 38#
		log2Ratio.40ca.40cap.	log2Fold_changes(Exp_cancer/Exp_normal) of miRNA of 40#
		Q_value40	the adjusted p-values of 40#
		log2Ratio.42ca.42cap.	log2Fold_changes(Exp_cancer/Exp_normal) of miRNA of 42#
		Q_value42	the adjusted p-values of 42#
		log2Ratio.43ca.43cap.	log2Fold_changes(Exp_cancer/Exp_normal) of miRNA of 43#
		Q_value43	the adjusted p-values of 43#

## Sheet: total-sample-merge
miRNA	log2Ratio.1ca.1cap.	Q_value1	log2Ratio.2ca.2cap.	Q_value2	log2Ratio.4ca.4cap.	Q_value4	log2Ratio.5ca.5cap.	Q_value5	log2Ratio.8ca.8cap.	Q_value8	log2Ratio.9ca.9cap.	Q_value9	log2Ratio.10ca.10cap.	Q_value10	log2Ratio.12ca.12cap.	Q_value12	log2Ratio.13ca.13cap.	Q_value13	log2Ratio.14ca.14cap.	Q_value14	log2Ratio.15ca.15cap.	Q_value15	log2Ratio.18ca.18cap.	Q_value18	log2Ratio.19ca.19cap.	Q_value19	log2Ratio.20ca.20cap.	Q_value20	log2Ratio.22ca.22cap.	Q_value22	log2Ratio.23ca.23cap.	Q_value23	log2Ratio.24ca.24cap.	Q_value24	log2Ratio.25ca.25cap.	Q_value25	log2Ratio.27ca.27cap.	Q_value27	log2Ratio.28ca.28cap.	Q_value28	log2Ratio.29ca.29cap.	Q_value29	log2Ratio.30ca.30cap.	Q_value30	log2Ratio.31ca.31cap.	Q_value31	log2Ratio.32ca.32cap.	Q_value32	log2Ratio.34ca.34cap.
novel_mir288	-5.27208	1.08e-117	7.76715	3.36e-29	-0.222589	0.448702	-7.52749	9.63e-18	-5.13116	8.81e-05	4.10395	4.24e-81	-0.149985	0.541115	11.8173	1.79e-210	6.14716	1.4e-11	1.50601	0.00038396	NA	NA	6.02658	1.42e-192	1.24168	0.00426647	7.26804	3.32e-18	7.80341	6.47e-25	2.91452	1.49e-134	1.44432	3.37e-11	NA	NA	6.13798	0	-5.33871	1.34e-280	3.10715	1.02e-33	3.89863	4.66e-38	-2.1212	1.59e-06	8.59197	1.02e-38	-7.75444
hsa-miR-517a-3p	1.64334	2.92e-30	-8.7094	9.33e-37	NA	NA	NA	NA	-0.809236	0.181442	15.9685	0	-0.513514	0.143086	-1.44448	0.165405	-2.08166	0.028729	9.23535	0	5.35733	1.07e-06	-0.228238	0.282846	5.88353	9.74e-142	4.08872	0.000129479	0.700125	0.339484	5.0913	0	-5.4748	1.8e-06	3.74191	2.38e-25	1.6509	0.0287474	5.67896	4.67e-09	5.05745	1.06e-39	2.47354	0.00013276	0.92716	0.123166	1.94428	0.0100765	NA
hsa-miR-767-5p	8.05046	6.84e-223	1.13295	0.169181	NA	NA	NA	NA	-0.224273	0.274993	10.2328	0	-1.08725	0.282393	5.89001	3.4e-68	3.54769	5.47e-07	6.63049	4.24e-16	2.35733	9.31e-06	9.04215	9.29e-113	6.19329	1.04e-109	6.11723	8.06e-229	7.95476	0	8.45488	4.06e-171	-2.69719	3.05e-05	1.74191	0.068505	4.76984	1.67e-32	6.60564	0	6.6482	1.09e-12	6.50102	4.54e-47	2.51212	0.0207133	0.259777	0.589745	-4.09148
hsa-miR-517c-3p	1.95743	4.32e-07	-6.49641	1.12e-10	NA	NA	NA	NA	NA	NA	11.816	0	0.372182	0.524046	3.46241	0.0197938	-0.4967	0.23418	7.43784	2.37e-97	7.19863	2.31e-19	1.50428	0.0144803	6.99254	7.52e-256	1.00126	0.40601	NA	NA	9.64445	0	-2.98294	1.17e-07	6.30796	4.33e-83	1.97283	0.247616	0.549677	0.126846	5.55893	3.24e-12	3.35807	0.0276616	-1.8802	0.0881836	NA	NA	NA
hsa-miR-3923	5.73657	1.86e-07	NA	NA	NA	NA	NA	NA	NA	NA	NA	NA	-3.8946	0.0126256	0.140481	0.360734	NA	NA	NA	NA	NA	NA	2.65629	0.0175425	4.50221	2.34e-14	3.32318	0.0729393	-0.977947	0.46125	2.81391	0.00669716	5.60202	3.91e-08	NA	NA	NA	NA	4.54968	5.73e-05	NA	NA	3.7731	0.00902107	NA	NA	NA	NA	-5.16948
hsa-miR-523-5p	-2.75529	0.00033091	-5.15245	3.72e-05	NA	NA	NA	NA	NA	NA	8.47544	1.3e-36	3.23468	0.0571684	NA	NA	NA	NA	5.44606	4.2e-08	6.50028	6.16e-13	NA	NA	1.77835	4.8e-05	-3.32067	0.0729393	NA	NA	8.31535	7.62e-236	-6.9773	1.28e-27	1.32687	0.0284162	NA	NA	NA	NA	3.70478	6.87e-09	1.09503	0.231638	NA	NA	NA	NA	NA
novel_mir116	NA	NA	NA	NA	6.07178	7.98e-09	NA	NA	NA	NA	NA	NA	NA	NA	5.94784	1.83e-08	5.63258	1.33e-08	NA	NA	NA	NA	4.65629	0.000108084	NA	NA	NA	NA	8.42293	2.12e-35	4.19243	0.000536938	5.82441	3.3e-09	NA	NA	NA	NA	6.35703	3.13e-13	NA	NA	NA	NA	4.1642	0.000996958	NA	NA	NA
hsa-miR-520b	2.48153	1.2e-25	-2.03698	0.0120015	3.83474	0.0208232	2.89037	0.0411091	NA	NA	12.6842	0	-0.202727	0.610263	0.877446	0.184242	0.5033	0.250241	8.61761	2.24e-291	6.50028	2.31e-24	2.82621	1.57e-06	6.46783	0	1.22365	0.289586	1.60702	0.270701	9.49574	0	-2.96784	3.05e-19	6.94354	3.53e-155	NA	NA	2.7196	0.00536831	6.48008	7.24e-22	2.09503	0.0276616	-1.29523	0.1555	1.03738	0.347663	-3.24348
hsa-miR-378i	-7.27795	0	7.88319	0	-2.29454	6.58e-06	2.14816	4.69e-32	-14.3704	0	5.00561	0	-1.86486	6.44e-06	-1.99338	2.21e-09	10.6672	0	-9.32222	0	-12.6998	0	-1.13221	0.00021703	-5.38181	0	-2.40084	9.51e-11	-7.91989	0	-7.31524	0	-8.61518	0	7.42817	0	-1.14341	0	4.47582	0	8.81833	0	7.98088	0	1.27554	0	-11.1422	0	-11.0584
novel_mir62	-0.240713	0.419995	5.50218	6.67e-08	0.845551	0.00734029	3.76484	0.00361789	NA	NA	8.85711	2.88e-45	9.53114	8.16e-68	2.55552	5.19e-11	NA	NA	2.09199	3.35e-08	-5.68707	4.1e-07	1.19234	0.0102362	3.85312	0.00213105	0.863752	0.163372	0.685018	0.182566	6.57945	4.11e-15	-0.807373	0.00370352	-4.58002	0.00034183	2.39801	2.42e-44	-6.94218	5.18e-14	-6.55025	5.17e-12	NA	NA	NA	NA	7.12485	8.54e-17	0.341483
hsa-miR-518a-3p	0.98168	0.0111315	-5.25937	1.88e-05	NA	NA	NA	NA	NA	NA	12.8988	0	1.49771	0.329678	NA	NA	0.5033	0.250241	8.59643	1.76e-49	6.50028	6.16e-13	2.07132	0.00513582	6.34289	1.13e-168	0.00125539	0.943618	NA	NA	9.27077	0	-5.51433	1.82e-11	6.77533	2.03e-29	-0.0271705	0.990149	3.35703	0.00614705	5.25227	1.51e-05	3.09503	0.0479562	NA	NA	NA	NA	NA
hsa-miR-519c-5p	3.20407	6.59e-16	-1.77394	0.054869	NA	NA	NA	NA	NA	NA	5.34615	4.04e-06	-3.25717	0.00818366	NA	NA	NA	NA	4.10211	0.000639912	4.85983	9.98e-09	2.94169	3.63e-07	7.14857	8.99e-42	NA	NA	NA	NA	8.44618	6.32e-44	NA	NA	NA	NA	NA	NA	1.54968	0.0561542	NA	NA	NA	NA	NA	NA	NA	NA	NA
hsa-miR-520h	2.53627	3.41e-14	-5.25937	1.88e-05	NA	NA	NA	NA	NA	NA	13.5078	0	0.105396	0.728115	NA	NA	NA	NA	9.5741	8.66e-85	6.32695	1.06e-11	1.87868	0.000707572	6.35176	1.26e-217	-0.873214	0.319844	NA	NA	9.24489	0	-3.30487	1.73e-11	6.70769	1.24e-54	-1.61213	0.212818	1.13464	0.0588917	4.86232	8.9e-08	3.35807	0.0276616	NA	NA	NA	NA	-3.24348
hsa-miR-520c-5p	1.56664	0.184251	-5.69994	6.94e-07	NA	NA	NA	NA	NA	NA	5.19415	1.29e-05	NA	NA	NA	NA	NA	NA	7.77671	3.74e-31	5.41622	6.34e-07	4.35672	0.000510261	7.48644	1.57e-100	0.00125539	0.943618	NA	NA	10.3209	1.26e-242	-0.304873	0.183743	3.32687	0.0111851	NA	NA	2.7196	0.00536831	6.2138	8.18e-10	NA	NA	NA	NA	NA	NA	NA
novel_mir153	0.882144	0.0667187	6.54798	1.87e-14	1.58291	2.09e-08	4.00584	0.00136763	NA	NA	0.509651	0.284972	-1.54668	0.000168825	-0.444482	0.17224	-6.35468	1.01e-09	-0.701424	0.0266284	-6.3151	3.86e-10	-4.80315	0.000260119	-0.676704	0.0581205	NA	NA	NA	NA	-0.218507	0.146994	-0.1243	0.202641	-4.58002	0.00034183	0.809331	0.00603384	-6.25768	1.13e-09	-0.921656	0.135287	1.40113	0.00269587	NA	NA	2.78741	6.72e-13	-0.847551
novel_mir348	NA	NA	-5.84433	1.89e-07	1.69481	1.56e-05	-6.21816	1.66e-08	NA	NA	-0.445261	0.175037	5.86695	2.64e-08	2.90129	3.12e-53	-5.40359	8.24e-06	6.95626	1.9e-19	NA	NA	4.56318	0.000182661	-0.0213518	0.293232	0.00125539	0.943618	NA	NA	NA	NA	1.46565	2.79e-05	-5.06545	2.61e-05	2.32535	5.04e-19	5.63714	7.49e-09	0.267378	0.655534	NA	NA	NA	NA	NA	NA	6.75087
hsa-miR-522-5p	6.33923	1.16e-10	-7.2069	6.72e-16	NA	NA	NA	NA	NA	NA	7.26263	2.27e-35	-4.25717	0.00355727	NA	NA	NA	NA	NA	NA	NA	NA	NA	NA	9.51781	1.89e-82	-4.16867	0.0064827	NA	NA	6.32488	4.84e-13	NA	NA	NA	NA	NA	NA	NA	NA	NA	NA	NA	NA	NA	NA	NA	NA	NA
hsa-miR-519c-3p	2.78903	1.38e-07	-2.77394	0.0208036	NA	NA	-0.694596	0.320747	NA	NA	10.1284	0	-2.08725	0.164047	NA	NA	NA	NA	7.52061	6.46e-27	4.09429	2.11e-05	NA	NA	5.78109	6.9e-116	1.58622	0.401817	NA	NA	9.73218	0	-0.626801	0.104422	7.82937	6.91e-55	-0.0271705	0.990149	NA	NA	3.70478	0.00118227	-1.2269	0.297833	NA	NA	NA	NA	NA
novel_mir328	7.33923	3.59e-19	NA	NA	5.93428	4.02e-08	NA	NA	NA	NA	6.45049	1.63e-11	0.0382816	0.734998	2.63691	3.29e-74	4.5033	0.000133482	7.99413	2.99e-35	NA	NA	3.97821	0.00253856	NA	NA	6.17118	1.73e-09	5.26998	1.03e-05	5.19243	7.92e-07	-4.6268	0.00030839	NA	NA	-4.72761	0.000502999	6.19353	4.49e-12	5.52791	1.58e-06	5.47354	5.03e-07	NA	NA	8.12485	8.77e-30	NA
hsa-miR-3180	4.47353	8.04e-41	-2.03698	0.0808301	1.61235	0.0678292	0.890366	0.214789	0.190764	0.280311	7.66808	6.03e-262	-1.22475	0.118787	2.72544	0.00215327	-2.4967	0.00791361	3.20902	0.00109205	1.77236	0.0210036	3.28078	1.89e-07	0.393686	0.247583	-3.99874	0.0117304	1.02205	0.220038	3.78266	2.86e-25	0.621127	0.0777558	-1.25809	0.122009	-0.834525	0.457323	2.94199	7.76e-05	2.25227	0.00226085	0.436068	0.267535	-2.61716	0.0248787	-1.54758	0.0175466	-2.33659
hsa-miR-498	3.23907	2.81e-28	-6.40621	3.74e-10	NA	NA	NA	NA	NA	NA	12.7415	0	-1.82421	0.00457396	1.94784	0.0368787	1.08826	0.176847	8.97532	4.6e-61	5.35733	1.07e-06	6.99614	6.51e-18	6.0576	2.7e-100	-0.583707	0.626183	NA	NA	10.2908	0	-3.91368	8.01e-16	9.21358	3.6e-61	0.972829	0.666061	3.13464	0.00119419	7.07043	2.79e-16	2.94303	0.0123581	-1.29523	0.1555	1.62235	0.274421	0.0784489
hsa-miR-105-5p	7.1591	6.06e-130	NA	NA	NA	NA	NA	NA	NA	NA	8.4234	0	-1.40918	0.23205	6.75519	3.03e-25	3.82523	0.00291935	6.23456	8.68e-13	1.88784	0.0137602	5.12117	1.46e-56	6.88954	9.07e-70	5.09929	1.2e-64	7.55927	5.05e-164	10.4778	6.85e-133	-2.40441	3.83e-06	NA	NA	6.14275	1.82e-09	5.73101	1.66e-105	4.46377	5.44e-06	3.35807	1.05e-13	NA	NA	2.03738	0.0505113	-3.24348
hsa-miR-3180-3p	6.1715	3.73e-18	-0.452015	0.255766	2.02739	0.247564	3.11276	0.0257237	NA	NA	10.532	4.85e-112	-1.67221	0.286379	1.72544	0.128534	0.0882626	0.283391	1.57159	0.041591	1.35733	0.116736	4.70068	3.71e-08	NA	NA	-1.99874	0.244576	1.02205	0.454506	2.44618	3.54e-05	0.695127	0.118937	3.06383	0.0195713	NA	NA	NA	NA	3.8117	0.01859	0.995496	0.206264	-2.29523	0.0471483	0.0373848	0.720953	-0.921551
hsa-miR-520a-5p	1.50251	1e-05	NA	NA	NA	NA	NA	NA	NA	NA	10.6878	1.2e-121	-1.50229	0.119034	NA	NA	NA	NA	7.54122	1.04e-52	4.67925	0.00013173	1.97821	0.0241993	4.7434	1.03e-70	-1.58371	0.401817	NA	NA	8.76782	0	-3.30487	1.29e-06	4.5748	1.55e-13	NA	NA	2.13464	0.0219322	4.91123	0.00015237	NA	NA	NA	NA	NA	NA	NA
novel_mir351	NA	NA	NA	NA	NA	NA	NA	NA	NA	NA	5.77911	7.96e-08	NA	NA	NA	NA	NA	NA	4.92523	4.74e-06	NA	NA	NA	NA	NA	NA	NA	NA	NA	NA	NA	NA	NA	NA	NA	NA	NA	NA	NA	NA	NA	NA	NA	NA	NA	NA	NA	NA	NA
hsa-miR-518b	2.33315	4.86e-57	-5.45202	3.1e-37	4.48682	0.00193301	4.00584	0.00136763	-1.3942	0.113179	13.0549	0	-0.86169	0.00434434	3.5328	9.62e-06	2.96273	0.00469472	8.70716	0	6.47742	6.43e-69	3.36778	3.9e-23	6.55134	0	-0.0628749	0.907485	0.0220531	0.715307	9.92528	0	-3.35218	9.73e-53	7.21966	1.41e-293	0.865914	0.270267	3.00911	1.15e-06	5.51214	4.86e-44	1.97474	0.00166283	0.28973	0.246822	1.35931	0.0967745	-4.82844
novel_mir570	10.1032	4.01e-90	NA	NA	NA	NA	NA	NA	NA	NA	6.06862	3.08e-09	NA	NA	NA	NA	5.92956	3.23e-10	NA	NA	NA	NA	10.8374	2.53e-150	6.14857	4.02e-12	NA	NA	NA	NA	6.49199	2.31e-14	NA	NA	NA	NA	NA	NA	NA	NA	NA	NA	8.39515	4.16e-38	NA	NA	NA	NA	NA
novel_mir390	-0.503747	0.138184	NA	NA	-3.08303	4.55e-17	-3.71167	9.76e-46	NA	NA	4.34615	0.00148616	-2.21226	2.95e-32	-4.44448	0.000501133	NA	NA	-0.263911	0.163989	-8.07313	1.8e-27	-5.15107	3.63e-05	-6.16528	1.46e-196	-0.924744	0.148245	NA	NA	1.13244	9.79e-06	-1.4893	0.00120955	-6.98602	5.42e-15	-0.591071	0.192805	-5.15076	1.85e-05	-5.94985	2.07e-08	-1.18157	2.76e-11	-6.84982	1.29e-13	8.90157	5.11e-46	-6.50651
hsa-miR-523-3p	1.71865	0.00828863	NA	NA	NA	NA	NA	NA	NA	NA	11.5711	1.06e-192	-1.08725	0.282393	NA	NA	NA	NA	7.46776	4.1e-26	4.63035	1.51e-07	-0.343715	0.312289	5.79172	2.5e-100	NA	NA	NA	NA	9.99034	0	-5.5528	9.67e-07	5.95136	8.77e-10	NA	NA	NA	NA	4.91123	0.00015237	NA	NA	NA	NA	1.03738	0.458947	NA
hsa-miR-519a-3p	1.76595	0.000755503	-5.35891	9.64e-06	NA	NA	-0.109634	0.373027	NA	NA	11.7816	1.07e-214	1.91275	0.198341	NA	NA	NA	NA	6.43509	2.47e-52	4.29593	4.02e-06	1.46364	0.0856199	7.10793	7.6e-80	0.00125539	0.943618	NA	NA	10.3754	0	-1.56791	0.0116411	8.23376	1.36e-35	NA	NA	NA	NA	4.17427	0.00552943	1.58046	0.103936	NA	NA	NA	NA	NA
novel_mir497	8.67517	3.81e-41	NA	NA	NA	NA	NA	NA	NA	NA	6.02422	5.25e-09	NA	NA	NA	NA	NA	NA	NA	NA	NA	NA	6.08255	1.61e-10	NA	NA	NA	NA	NA	NA	NA	NA	4.69513	5.19e-05	NA	NA	NA	NA	NA	NA	NA	NA	NA	NA	NA	NA	NA	NA	NA
hsa-miR-516b-5p	2.1776	2.58e-30	-7.49641	8.17e-36	3.61235	0.038259	3.00584	0.00392317	NA	NA	13.5574	0	-0.961718	0.0697567	3.14048	0.00627612	0.5033	0.200278	10.3818	6.51e-131	5.52725	2.23e-60	2.73429	8.62e-12	8.02765	0	-0.924744	0.148245	-2.7853	0.0296658	11.0503	0	-2.42517	1.36e-16	6.58021	8.31e-172	-0.90164	0.294431	4.30456	5.37e-07	5.84983	2.67e-28	1.35807	0.158295	0.704767	0.146648	2.35931	0.0871029	-3.24348
hsa-miR-520d-5p	2.22115	2.58e-21	-6.40621	3.74e-10	3.34932	0.0697253	NA	NA	-0.809236	0.229418	11.6007	0	-1.17471	0.0608218	0.140481	0.35764	-1.4967	0.149135	7.92392	2.46e-194	5.02029	1.17e-09	4.97821	1.34e-05	5.57691	2.22e-171	0.00125539	0.943618	0.0220531	0.715307	10.9251	0	-4.28215	4.59e-17	8.19312	8.57e-35	-1.02717	0.662345	3.87161	0.00124771	6.58931	2.95e-12	0.358066	0.397866	NA	NA	2.03738	0.156104	-1.92155
hsa-miR-522-3p	2.72584	3.28e-11	-6.53948	6.16e-11	4.61235	0.00108135	0.790831	0.149942	-1.80924	0.113179	10.3141	0	-0.267822	0.529378	-1.30009	0.018673	2.82523	0.0390419	9.63649	1.22e-173	4.55896	3.5e-30	2.90421	1.08e-09	7.51159	0	1.32318	0.348311	-0.977947	0.46125	9.78655	0	-3.42589	5.79e-20	7.91183	1.43e-57	-2.61213	0.0753303	2.63714	0.000532858	4.06324	1.04e-11	0.705989	0.134335	0.552764	0.165224	NA	NA	-5.09148
novel_mir349	NA	NA	NA	NA	NA	NA	NA	NA	NA	NA	NA	NA	NA	NA	NA	NA	NA	NA	NA	NA	NA	NA	NA	NA	NA	NA	NA	NA	NA	NA	NA	NA	NA	NA	NA	NA	NA	NA	3.87161	0.00124771	NA	NA	NA	NA	NA	NA	NA	NA	NA
hsa-miR-518f-3p	1.14214	0.0074828	-3.25937	0.00523316	NA	NA	NA	NA	NA	NA	12.4326	6.25e-299	-0.502287	0.558329	-1.85952	0.100752	NA	NA	9.12618	2.33e-66	4.94229	3.42e-09	4.46364	0.000304366	6.29576	2.55e-117	3.32318	0.0729393	NA	NA	8.68446	0	-3.88984	9.03e-13	8.10823	3.55e-33	-0.0271705	0.990149	NA	NA	5.00434	8.57e-05	2.35807	0.0582563	NA	NA	NA	NA	NA
hsa-miR-520c-3p	3.44111	3.08e-05	NA	NA	NA	NA	NA	NA	NA	NA	9.68956	2.19e-71	NA	NA	NA	NA	NA	NA	8.59149	2.4e-49	4.2318	7.01e-06	0.656285	0.282846	5.53068	3.15e-111	NA	NA	NA	NA	9.45777	0	-4.11223	4.64e-05	7.66077	8.59e-26	NA	NA	NA	NA	3.17427	0.01291	0.773103	0.374932	NA	NA	1.03738	0.458947	NA
hsa-miR-519b-3p	1.30361	0.0011843	-4.91145	0.000147233	NA	NA	NA	NA	NA	NA	12.0528	1.36e-246	-1.67221	0.286379	NA	NA	NA	NA	8.82373	3.77e-56	1.94229	0.0306369	2.24125	0.0475508	6.71261	7.38e-93	0.00125539	0.943618	NA	NA	9.42789	0	-2.30487	0.00876406	8.39296	6.78e-39	0.972829	0.666061	NA	NA	4.46377	0.00165759	NA	NA	NA	NA	0.0373848	0.720953	NA
hsa-miR-515-3p	1.5441	2.31e-10	-5.31	1.22e-09	3.34932	0.0697253	NA	NA	NA	NA	12.1891	0	-1.99414	0.00931495	1.72544	0.128534	1.5033	0.119878	8.34418	4.02e-84	7.00118	2.79e-17	3.78557	8.59e-08	6.80153	0	-0.8061	0.462394	NA	NA	9.51418	0	-3.6268	2.62e-08	5.43307	1.28e-68	1.97283	0.247616	2.13464	0.00529991	5.55893	3.24e-12	3.09503	0.0479562	NA	NA	NA	NA	-3.24348
novel_mir665	NA	NA	NA	NA	NA	NA	NA	NA	NA	NA	NA	NA	NA	NA	NA	NA	5.67323	8.31e-09	NA	NA	NA	NA	NA	NA	NA	NA	NA	NA	NA	NA	NA	NA	NA	NA	NA	NA	NA	NA	NA	NA	NA	NA	NA	NA	NA	NA	4.62235	0.000579162	NA
hsa-miR-519d-3p	1.75612	8.26e-24	-6.09587	1.6e-15	3.34932	0.00786332	0.475329	0.27489	NA	NA	14.1855	0	0.61319	0.190059	1.14048	0.12386	0.5033	0.217501	10.4378	6.51e-268	6.58615	8.85e-50	2.31925	6.84e-08	6.42931	0	-0.413782	0.61376	3.82941	0.012337	9.7768	0	-3.75113	1.25e-50	6.91016	5.89e-182	0.624906	0.476946	3.90723	3.11e-09	4.87881	2.22e-21	4.35807	3.11e-06	-1.61716	0.0643678	2.03738	0.156104	-2.92155
hsa-miR-1269b	3.44399	3.16e-188	-5.09587	1.81e-08	1.81912	4.94e-65	4.59649	7.64e-94	0.190764	0.280311	3.83158	0.00957422	-2.67221	0.0507256	6.1739	6.51e-34	8.21066	1.06e-74	9.66141	6.65e-89	7.59254	5.59e-47	-1.34371	0.0902136	6.03754	1.62e-79	10.0565	3.37e-87	6.9966	0	-2.09298	0.0242289	-1.36377	3.22e-10	7.30796	0	4.27661	3.96e-52	5.92472	0	-2.21805	8.69e-08	-1.36776	1.81e-18	0.190194	0.246822	-0.699581	0.430741	1.45696
novel_mir670	1.48418	0.00188449	NA	NA	0.442427	0.406953	4.69772	2.88e-05	NA	NA	4.83158	0.000135185	NA	NA	6.99846	2.24e-15	4.59076	8.19e-05	4.6496	3.32e-05	NA	NA	4.11572	0.00148259	5.14857	8.61e-07	5.08872	5.86e-05	7.30746	9.99e-19	3.95142	0.00151629	-4.6268	0.00030839	7.98983	4.73e-31	4.43226	0.00190888	9.40143	5.45e-73	NA	NA	-5.39682	6.23e-06	NA	NA	NA	NA	6.75087
hsa-miR-512-3p	1.53071	6.86e-58	-5.71505	3.44e-55	3.72783	0.0013712	5.06029	1.72e-06	0.190764	0.266688	13.7503	0	-0.215573	0.45313	1.36287	0.025154	0.744308	0.0599792	10.6526	0	7.29749	8.14e-191	3.32531	2.02e-53	7.01039	0	0.515829	0.401817	2.19198	0.0301456	9.94457	0	-4.38423	5.57e-89	7.88316	4.58e-166	-0.142648	0.892862	2.87161	2.46e-14	5.32176	5.77e-76	2.21368	1.56e-05	0.611658	0.120688	2.94428	0.00105436	-2.00901
hsa-miR-520e	2.30361	0.000310435	NA	NA	NA	NA	NA	NA	NA	NA	11.2887	1.58e-166	NA	NA	NA	NA	NA	NA	6.90946	6.34e-19	NA	NA	NA	NA	5.41605	1.49e-39	NA	NA	NA	NA	10.1564	4.19e-222	-4.11223	0.00231696	4.32687	1.43e-06	NA	NA	NA	NA	3.8117	0.01859	NA	NA	NA	NA	NA	NA	NA
novel_mir48	-1.96585	1.11e-06	-6.25937	2.3e-09	0.501321	0.370957	-2.61516	1.75e-11	-5.80924	8.4e-07	3.33061	1.49e-52	6.43631	1.27e-11	1.21263	7.32e-06	-5.40359	8.24e-06	0.899169	0.00781005	NA	NA	-0.0217868	0.342965	-2.72179	5.43e-14	-1.30908	0.000155126	-5.29988	6.95e-06	-6.96744	8.57e-14	-1.34669	0.000481096	-5.58002	6.31e-07	2.26234	4.19e-17	-1.09418	0.0042894	-1.40283	6.04e-05	-4.68633	0.000507037	NA	NA	5.73782	1.74e-07	NA
novel_mir289	6.7096	2.86e-13	NA	NA	5.48682	3.3e-06	NA	NA	NA	NA	4.72466	0.000247304	NA	NA	6.81291	7.92e-14	NA	NA	4.48913	8.78e-05	NA	NA	4.11572	0.00148259	NA	NA	NA	NA	NA	NA	NA	NA	5.28009	8.04e-07	NA	NA	NA	NA	5.13464	9.9e-07	NA	NA	NA	NA	NA	NA	NA	NA	NA
novel_mir12	-4.34025	0.00250405	0.697732	0.00981039	NA	NA	4.00584	0.00136763	NA	NA	6.38178	4.59e-11	4.91275	9.34e-05	2.21087	9.26e-07	-1.68112	0.000496124	3.7236	0.00280854	NA	NA	0.444781	0.0792938	-7.75606	8.51e-21	NA	NA	-0.103478	0.66395	NA	NA	-7.53369	4.92e-20	1.89718	3.85e-06	NA	NA	-8.4276	9.32e-32	NA	NA	NA	NA	NA	NA	4.73782	0.000320459	NA
novel_mir442	-4.71876	0.000424466	NA	NA	NA	NA	-5.27956	4.32e-05	NA	NA	NA	NA	5.49771	1.11e-06	NA	NA	NA	NA	NA	NA	NA	NA	NA	NA	NA	NA	NA	NA	NA	NA	NA	NA	-5.7643	1.54e-07	NA	NA	7.10211	9.91e-17	0.0642506	0.141253	NA	NA	NA	NA	NA	NA	NA	NA	NA
novel_mir421	NA	NA	NA	NA	NA	NA	NA	NA	NA	NA	NA	NA	NA	NA	NA	NA	NA	NA	NA	NA	NA	NA	NA	NA	NA	NA	NA	NA	NA	NA	NA	NA	NA	NA	NA	NA	NA	NA	NA	NA	NA	NA	NA	NA	NA	NA	NA	NA	NA
novel_mir123	6.02607	7.57e-09	NA	NA	NA	NA	-7.96138	1.25e-22	NA	NA	NA	NA	4.49771	0.000917235	5.38841	3.4e-06	NA	NA	-5.40569	8.72e-06	NA	NA	NA	NA	NA	NA	-4.32067	0.00354573	NA	NA	NA	NA	-5.00531	4.31e-05	NA	NA	5.36515	5.88e-06	NA	NA	NA	NA	NA	NA	-7.24943	4.76e-17	5.94428	1.94e-08	-4.62199
novel_mir586	NA	NA	NA	NA	NA	NA	NA	NA	NA	NA	NA	NA	4.61319	0.00051432	6.18487	1.12e-09	NA	NA	3.7236	0.00280854	NA	NA	4.46364	0.000304366	NA	NA	NA	NA	NA	NA	NA	NA	NA	NA	NA	NA	4.29476	0.00343013	NA	NA	NA	NA	NA	NA	NA	NA	NA	NA	NA
hsa-miR-524-3p	2.51773	4.04e-05	-4.91145	0.000147233	NA	NA	NA	NA	NA	NA	11.83	4.47e-220	-3.40918	0.045278	NA	NA	NA	NA	7.10211	3.7e-21	4.2318	0.00118171	4.65629	0.000108084	7.53324	1.49e-52	NA	NA	NA	NA	10.8223	0	-4.30487	1.23e-05	6.44235	6.53e-13	NA	NA	NA	NA	3.8117	0.01859	NA	NA	NA	NA	NA	NA	NA
hsa-miR-423-5p	4.95603	0	4.00863	7.08e-217	-0.117379	0.000151175	5.99993	0	1.78833	6.52e-18	-0.446741	2.16e-07	-2.10233	0	-1.7789	6.01e-09	-3.35982	1.9e-48	6.5845	0	-0.194617	1.2e-16	-1.97752	7.47e-177	-5.62512	0	0.259748	6.41e-30	0.0374487	0.0915622	-5.56658	0	-1.46871	0	1.97346	0	6.26619	0	-2.21766	1.08e-114	0.0389892	0.585988	-3.61269	0	-0.848881	1.64e-88	0.435037	1.78e-21	3.40346
novel_mir74	4.56664	0.00084448	5.50218	6.67e-08	NA	NA	NA	NA	NA	NA	NA	NA	4.72011	0.000293209	NA	NA	NA	NA	4.6496	3.32e-05	NA	NA	4.90421	2.24e-05	NA	NA	NA	NA	5.60702	6.11e-07	NA	NA	NA	NA	NA	NA	NA	NA	NA	NA	NA	NA	NA	NA	NA	NA	NA	NA	NA
hsa-miR-1283	2.37857	2.44e-11	-5.35891	9.64e-06	1.61235	0.418606	0.627332	0.278754	NA	NA	13.6753	0	-0.0872493	0.734998	0.877446	0.184242	NA	NA	8.83212	2.08e-56	2.94229	1.48e-05	2.71518	7.95e-05	5.93284	2.27e-110	-1.32067	0.348311	NA	NA	9.86006	0	-2.69719	3.05e-05	6.74191	8.31e-56	NA	NA	NA	NA	3.58931	9.06e-06	1.58046	0.103936	NA	NA	-0.547578	0.542934	NA
novel_mir557	NA	NA	3.86991	0.00265167	NA	NA	NA	NA	NA	NA	7.17397	1.69e-17	NA	NA	7.94784	2.41e-26	NA	NA	5.61112	6.54e-09	NA	NA	5.0486	8.03e-06	NA	NA	6.55584	6.1e-12	NA	NA	5.53638	2.7e-08	7.57777	5.92e-25	NA	NA	5.97283	1.48e-08	6.38257	2.01e-13	NA	NA	NA	NA	NA	NA	4.35931	0.00192804	NA
hsa-miR-670-3p	NA	NA	NA	NA	NA	NA	NA	NA	NA	NA	NA	NA	NA	NA	NA	NA	NA	NA	NA	NA	NA	NA	NA	NA	NA	NA	NA	NA	NA	NA	NA	NA	NA	NA	NA	NA	NA	NA	NA	NA	NA	NA	NA	NA	NA	NA	NA	NA	NA
hsa-miR-516a-5p	3.4863	6.34e-44	-7.38275	1.48e-17	4.48682	0.00193301	-0.209169	0.341443	NA	NA	12.132	0	-2.08725	0.00559144	-0.596485	0.12386	2.96273	0.00469472	7.41476	4.06e-143	6.26422	2.75e-11	3.4841	1.49e-13	6.06611	6.69e-200	-3.24667	0.000210982	0.0220531	0.715307	11.0927	0	-2.05976	2.64e-08	6.83783	3.33e-145	-0.0271705	0.990149	2.13464	0.00529991	5.28975	1.99e-19	0.910607	0.161649	-0.295233	0.24545	2.49682	0.0101034	-2.03703
novel_mir324	4.98168	8.44e-05	NA	NA	NA	NA	NA	NA	NA	NA	NA	NA	NA	NA	NA	NA	NA	NA	7.23456	7.76e-23	NA	NA	NA	NA	NA	NA	NA	NA	5.02205	5.77e-05	4.29934	0.000322141	5.64932	2.36e-08	NA	NA	NA	NA	NA	NA	NA	NA	NA	NA	NA	NA	NA	NA	NA
novel_mir484	NA	NA	NA	NA	NA	NA	NA	NA	NA	NA	NA	NA	NA	NA	NA	NA	NA	NA	NA	NA	NA	NA	NA	NA	NA	NA	NA	NA	NA	NA	NA	NA	NA	NA	NA	NA	NA	NA	NA	NA	NA	NA	NA	NA	NA	NA	NA	NA	NA
novel_mir23	4.30361	0.00268565	NA	NA	NA	NA	NA	NA	3.51269	0.00491095	NA	NA	NA	NA	4.46241	0.000794356	NA	NA	0.834629	0.0362633	NA	NA	3.97821	0.00253856	NA	NA	NA	NA	4.48148	0.00106692	NA	NA	NA	NA	NA	NA	NA	NA	-4.77225	0.000148937	NA	NA	NA	NA	NA	NA	NA	NA	NA
hsa-miR-512-5p	1.51511	5.21e-05	-4.62194	0.000591961	NA	NA	NA	NA	NA	NA	10.7436	6.5e-249	-0.572676	0.467045	NA	NA	0.5033	0.250241	8.54633	4.09e-48	4.77236	7.59e-05	4.11572	1.18e-05	6.49172	1.13e-80	0.00125539	0.943618	NA	NA	9.36338	0	-3.4748	1.51e-05	6.74191	7.86e-29	NA	NA	2.87161	0.0170322	5.75923	1.72e-07	NA	NA	NA	NA	NA	NA	NA
novel_mir326	5.22961	1.55e-05	4.35534	0.00032308	-1.04078	0.0016397	-5.01652	0.000194329	NA	NA	0.372148	0.266993	-1.96172	5.51e-07	-5.02944	1.77e-05	NA	NA	4.79399	1.24e-05	-4.68707	0.000368966	-5.59164	1.49e-06	-4.92824	0.000182297	4.32318	0.00354573	NA	NA	0.280483	0.187697	-4.7643	0.000158009	-5.65041	3.43e-07	1.9363	6.15e-05	-5.15076	1.85e-05	-6.42192	3.95e-11	2.58046	1.24e-10	NA	NA	3.46623	3.99e-28	NA
hsa-miR-548a-3p	2.70415	4.86e-06	2.45488	0.00281898	-1.97261	0.261121	-0.694596	0.293604	-1.80924	0.113179	3.93112	0.000171814	5.00021	5.33e-05	0.140481	0.360734	NA	NA	1.98663	0.00362634	NA	NA	2.97821	0.00633543	-0.0213518	0.295794	0.416293	0.661079	3.54562	1.07e-05	3.95142	1.88e-09	3.47649	3.57e-11	0.741905	0.160486	0.142754	0.92779	NA	NA	1.00434	0.577538	0.6211	0.280311	NA	NA	-1.54758	0.28929	-2.24348
novel_mir552	4.44111	0.00151943	NA	NA	NA	NA	4.3054	0.000317718	NA	NA	NA	NA	NA	NA	NA	NA	NA	NA	NA	NA	NA	NA	NA	NA	NA	NA	NA	NA	NA	NA	NA	NA	NA	NA	NA	NA	NA	NA	NA	NA	NA	NA	NA	NA	NA	NA	NA	NA	NA
novel_mir359	NA	NA	NA	NA	NA	NA	NA	NA	NA	NA	NA	NA	NA	NA	NA	NA	NA	NA	NA	NA	NA	NA	NA	NA	NA	NA	NA	NA	NA	NA	NA	NA	NA	NA	NA	NA	NA	NA	NA	NA	NA	NA	NA	NA	NA	NA	NA	NA	NA
hsa-miR-767-3p	5.06914	5.72e-09	NA	NA	NA	NA	NA	NA	NA	NA	8.62414	8.94e-40	NA	NA	3.14048	0.00627612	NA	NA	NA	NA	NA	NA	4.24125	0.0008666	3.71561	0.00349179	6.42752	4.59e-11	6.30746	1.85e-10	5.34997	1.83e-07	NA	NA	NA	NA	NA	NA	5.00911	9.81e-11	NA	NA	3.09503	0.0479562	NA	NA	NA	NA	NA
novel_mir394	NA	NA	NA	NA	NA	NA	NA	NA	NA	NA	4.34615	0.00148616	NA	NA	NA	NA	4.5033	0.000133482	5.75922	1.05e-09	NA	NA	NA	NA	NA	NA	NA	NA	NA	NA	3.95142	0.00151629	NA	NA	NA	NA	NA	NA	3.87161	0.00124771	NA	NA	NA	NA	NA	NA	NA	NA	NA
hsa-miR-1915-3p	5.93588	2.19e-08	NA	NA	0.612352	0.748733	NA	NA	NA	NA	1.02422	0.380094	NA	NA	4.31041	0.00149061	NA	NA	5.25965	2.73e-07	3.35733	0.0193623	NA	NA	NA	NA	NA	NA	NA	NA	NA	NA	NA	NA	NA	NA	NA	NA	NA	NA	NA	NA	-1.2269	0.297833	NA	NA	4.84474	0.000177931	NA
novel_mir479	NA	NA	NA	NA	NA	NA	NA	NA	NA	NA	NA	NA	NA	NA	NA	NA	NA	NA	4.30856	0.000238261	NA	NA	NA	NA	NA	NA	NA	NA	4.34398	0.00194141	NA	NA	4.01706	0.00131135	4.54926	0.000131826	NA	NA	NA	NA	NA	NA	NA	NA	NA	NA	NA	NA	NA
hsa-miR-1263	NA	NA	NA	NA	NA	NA	NA	NA	NA	NA	NA	NA	NA	NA	NA	NA	NA	NA	NA	NA	NA	NA	NA	NA	NA	NA	NA	NA	NA	NA	NA	NA	NA	NA	NA	NA	NA	NA	NA	NA	NA	NA	NA	NA	NA	NA	NA	NA	NA
novel_mir365	NA	NA	NA	NA	NA	NA	NA	NA	NA	NA	NA	NA	NA	NA	NA	NA	NA	NA	NA	NA	NA	NA	NA	NA	NA	NA	NA	NA	NA	NA	NA	NA	NA	NA	NA	NA	NA	NA	NA	NA	NA	NA	NA	NA	NA	NA	NA	NA	NA
novel_mir500	-2.26793	1.55e-27	NA	NA	1.15077	0.000785532	-9.06092	1.43e-41	NA	NA	4.48366	0.000822484	-7.06453	6.62e-16	2.8905	1.48e-26	-7.22462	8.02e-16	3.7236	0.00280854	NA	NA	NA	NA	-4.92824	0.000182297	4.80861	0.000337191	5.34398	5.82e-06	NA	NA	5.08744	3.79e-06	NA	NA	9.38222	4.06e-61	NA	NA	-6.58062	3.14e-12	5.98256	1.82e-09	NA	NA	NA	NA	4.77889
novel_mir59	4.30361	0.00268565	NA	NA	6.11485	4.69e-09	NA	NA	NA	NA	5.54779	7.3e-07	NA	NA	3.94784	2.12e-47	NA	NA	7.27203	2.47e-23	NA	NA	5.24125	1.7e-06	NA	NA	NA	NA	NA	NA	NA	NA	5.21869	1.34e-06	NA	NA	4.29476	0.00343013	3.87161	0.00124771	NA	NA	NA	NA	NA	NA	4.84474	0.000177931	NA
hsa-miR-518e-3p	0.914566	0.00405079	-4.69994	1.1e-06	NA	NA	0.305404	0.352226	NA	NA	12.787	0	-1.8946	0.0152891	1.14048	0.223349	-0.4967	0.248045	9.08115	9.8e-65	6.29593	1.71e-11	1.87868	0.0120484	5.88153	1.98e-211	1.58622	0.401817	NA	NA	9.19512	0	-2.84093	7.53e-07	6.52326	1.1e-48	NA	NA	NA	NA	5.13363	2.76e-09	1.7731	0.158295	NA	NA	NA	NA	NA
novel_mir541	NA	NA	NA	NA	NA	NA	NA	NA	NA	NA	NA	NA	NA	NA	NA	NA	NA	NA	NA	NA	NA	NA	NA	NA	-4.92824	0.000182297	NA	NA	NA	NA	NA	NA	NA	NA	4.06383	0.0011774	NA	NA	NA	NA	NA	NA	NA	NA	NA	NA	-6.7175	1.41e-13	NA
hsa-miR-3617-5p	-1.60328	0.0947497	1.86991	0.0740106	0.0273894	0.992094	NA	NA	2.07829	8.94e-05	NA	NA	-5.67221	4.93e-07	-0.274557	0.329331	3.5033	0.0082767	-0.59833	0.207851	NA	NA	3.20061	5.32e-07	NA	NA	-1.16867	0.242623	NA	NA	2.01555	0.00113192	1.28009	0.0104371	NA	NA	0.780184	0.493811	3.87161	0.00124771	NA	NA	3.35807	0.0276616	-2.29523	0.00303755	0.0373848	0.720953	NA
novel_mir599	2.95367	0	-0.157149	0.00227825	-1.5793	0	-9.60749	0	-7.25026	0	-4.42308	8.12e-183	1.32418	0	-1.83934	1.95e-134	3.37568	0	3.65139	0	-7.13169	0	-7.69074	0	-10.7709	0	-1.17419	1.28e-13	1.37961	4.99e-14	-0.597132	9.53e-74	-3.00087	6.86e-32	-5.57129	0	-0.19981	0.0494376	4.92583	0	-0.455704	1.56e-06	0.466002	1.98e-111	-6.98281	0	1.19507	1.24e-279	-1.75577
hsa-miR-3115	2.78903	0.00276064	1.54798	0.114081	2.02739	0.247564	-0.694596	0.320747	1.19076	0.15441	3.68719	5.25e-09	-1.08725	0.358949	3.11011	4.8e-10	-0.4967	0.23418	4.98663	2.94e-06	2.35733	0.0414677	3.35672	0.00134151	NA	NA	0.586218	0.713467	4.19198	3.94e-05	0.0769491	0.25255	1.11016	0.0710546	0.741905	0.137159	-1.61213	0.402665	1.87161	0.0121421	2.32627	0.128933	0.0950312	0.464632	2.1642	0.0105048	3.62235	0.00134342	-2.24348
novel_mir308	NA	NA	-4.77394	0.000294696	-4.8795	0.000220381	NA	NA	NA	NA	NA	NA	-0.309642	0.52575	-4.31895	0.000871495	NA	NA	NA	NA	4.09429	0.00205001	NA	NA	NA	NA	4.7017	0.000603377	NA	NA	NA	NA	NA	NA	-4.95853	4.91e-05	NA	NA	NA	NA	NA	NA	NA	NA	NA	NA	4.62235	0.000579162	NA
hsa-miR-517-5p	3.1516	4.61e-12	-6.40621	3.74e-10	NA	NA	NA	NA	NA	NA	12.5716	0	-0.0872493	0.734998	1.14048	0.223349	NA	NA	8.19933	2.16e-77	7.50028	5.03e-23	2.27519	3.29e-06	7.63368	0	0.26429	0.799145	-0.977947	0.46125	8.708	0	-3.04184	2.78e-09	7.2497	4.8e-39	-1.61213	0.402665	3.35703	0.000438164	4.75923	2.84e-07	-0.226897	0.460683	NA	NA	NA	NA	0.0784489
hsa-miR-3620-5p	0.566642	0.620743	0.547985	0.228155	2.02739	0.0824498	-0.109634	0.373027	1.99812	0.0492149	NA	NA	2.49771	0.067417	0.555518	0.260044	NA	NA	1.40167	0.112308	NA	NA	1.97821	0.0241993	NA	NA	NA	NA	4.72249	0.000328314	NA	NA	2.01706	0.0454425	-0.843057	0.13431	0.387867	0.810331	NA	NA	0.0043431	0.866531	NA	NA	NA	NA	4.20731	0.0035975	NA
novel_mir134	NA	NA	NA	NA	NA	NA	NA	NA	NA	NA	6.30963	1.3e-10	NA	NA	NA	NA	3.82523	0.00291935	NA	NA	NA	NA	1.28634	0.000110531	4.56361	6.64e-05	1.62575	0.00064949	NA	NA	3.81391	0.00254577	1.41133	0.000222282	NA	NA	NA	NA	6.45657	5.34e-14	NA	NA	-4.92734	0.000140356	7.14771	2.22e-19	NA	NA	NA
novel_mir4	NA	NA	NA	NA	NA	NA	NA	NA	NA	NA	6.72466	1.7e-13	6.16068	6.92e-10	NA	NA	NA	NA	6.15656	3.22e-12	NA	NA	-6.43118	1.81e-10	NA	NA	NA	NA	4.82941	0.00018549	NA	NA	NA	NA	NA	NA	NA	NA	6.16439	7.03e-12	NA	NA	NA	NA	NA	NA	NA	NA	NA
novel_mir437	NA	NA	NA	NA	NA	NA	NA	NA	NA	NA	5.54779	7.3e-07	NA	NA	NA	NA	NA	NA	NA	NA	NA	NA	NA	NA	NA	NA	NA	NA	5.10952	3.25e-05	NA	NA	NA	NA	NA	NA	NA	NA	NA	NA	NA	NA	NA	NA	NA	NA	NA	NA	NA
novel_mir143	5.73657	1.86e-07	NA	NA	NA	NA	NA	NA	NA	NA	NA	NA	4.81964	0.000166101	NA	NA	NA	NA	NA	NA	NA	NA	NA	NA	4.20104	0.000467644	NA	NA	NA	NA	NA	NA	NA	NA	NA	NA	NA	NA	NA	NA	NA	NA	NA	NA	NA	NA	NA	NA	NA
hsa-miR-1323	1.93588	1.4e-16	-5.23337	7.99e-17	3.61235	0.038259	NA	NA	NA	NA	11.5758	0	-2.01325	0.00311001	1.14048	0.223349	0.825228	0.176847	7.14762	1.68e-121	5.35733	5.93e-12	1.54937	0.00369973	5.88554	1.89e-159	-0.846742	0.388428	NA	NA	10.8658	0	-3.45688	1.28e-18	8.96591	6.26e-105	0.972829	0.666061	0.549677	0.114726	5.83723	1.35e-14	4.09503	0.00283397	NA	NA	3.73782	0.000735714	-3.92155
hsa-miR-6087	-1.31788	0.00563721	0.44107	0.182959	1.67947	0.00835392	-2.18002	0.0015828	-3.80924	0.000849889	5.23368	3.93e-10	3.4891	4.9e-32	1.38841	0.0106511	-2.4967	0.0394243	2.40167	0.0190176	-0.49067	0.260122	2.30014	0.000300809	-1.92824	0.0424009	0.00125539	0.943618	0.928944	0.130915	0.0769491	0.247125	-0.745445	0.0456421	NA	NA	2.89883	3.12e-13	-0.0877525	0.136411	0.589306	0.495973	-0.904969	0.185963	-3.15321	2.93e-07	1.97598	0.00127867	-1.65852
novel_mir344	-6.85121	3e-14	-5.91145	1e-07	-0.277465	0.67652	-6.90405	1.7e-12	-8.26867	2.55e-26	NA	NA	4.37218	0.00163542	5.14048	2.03e-05	NA	NA	5.20902	4.38e-07	NA	NA	NA	NA	-5.5132	5.05e-06	-0.484171	0.508421	NA	NA	NA	NA	-5.82843	8.46e-08	NA	NA	4.55779	0.00106697	-7.45032	1.52e-18	-5.6961	3.09e-07	NA	NA	-8.14072	4.44e-28	5.12485	3.01e-05	NA
novel_mir26	NA	NA	NA	NA	NA	NA	NA	NA	NA	NA	7.36407	1.63e-19	4.81964	0.000166101	NA	NA	NA	NA	NA	NA	NA	NA	NA	NA	NA	NA	NA	NA	NA	NA	NA	NA	NA	NA	NA	NA	NA	NA	NA	NA	NA	NA	NA	NA	NA	NA	NA	NA	NA
hsa-miR-3197	NA	NA	NA	NA	NA	NA	NA	NA	NA	NA	NA	NA	NA	NA	NA	NA	NA	NA	NA	NA	NA	NA	NA	NA	NA	NA	NA	NA	NA	NA	NA	NA	NA	NA	NA	NA	NA	NA	NA	NA	NA	NA	NA	NA	NA	NA	NA	NA	NA
hsa-miR-92b-5p	-0.745302	0.0364325	2.51146	6.27e-11	1.44243	0.00124794	-0.694596	0.118942	1.08385	0.00286861	2.68134	1.03e-13	0.840601	0.00293946	-1.66687	0.00413772	3.91834	7.53e-13	0.916243	0.0450877	-3.8126	0.000425858	4.02552	3.84e-13	0.88845	0.0291438	-0.640291	0.131994	-0.785302	0.0512073	2.85317	6.24e-42	-0.0569451	0.208629	-1.99506	0.000516062	2.93219	1.52e-57	3.59407	5.05e-13	-1.34358	0.0107566	1.59126	4.35e-06	-0.295233	0.22426	0.84474	0.308705	-2.09148
hsa-miR-525-3p	1.98168	0.0253502	NA	NA	NA	NA	NA	NA	NA	NA	10.4589	8.81e-108	0.912751	0.52575	NA	NA	NA	NA	6.53095	3.42e-15	NA	NA	NA	NA	5.23918	6.83e-24	NA	NA	NA	NA	10.35	3.6e-124	NA	NA	5.7863	6.36e-09	NA	NA	NA	NA	NA	NA	NA	NA	NA	NA	NA	NA	NA
hsa-miR-449b-5p	NA	NA	4.9403	5.69e-10	NA	NA	NA	NA	1.85373	0.00609953	2.48366	0.00805169	4.37218	0.00163542	2.94784	0.0117008	3.96273	0.00175175	1.10211	0.0531435	NA	NA	NA	NA	2.85312	0.00574477	2.58622	0.0823553	5.31973	3.79e-29	3.29934	0.000907594	5.12139	8.59e-11	NA	NA	7.38222	1.03e-19	2.87161	0.0170322	0.0043431	0.866531	4.09503	0.00283397	3.0267	0.00425497	0.0373848	0.720953	1.07845
novel_mir70	5.1516	2.7e-05	NA	NA	5.61235	1.07e-06	NA	NA	NA	NA	NA	NA	NA	NA	NA	NA	NA	NA	NA	NA	NA	NA	NA	NA	NA	NA	NA	NA	NA	NA	NA	NA	NA	NA	NA	NA	NA	NA	NA	NA	NA	NA	NA	NA	NA	NA	5.20731	1.68e-05	NA
novel_mir521	NA	NA	NA	NA	NA	NA	5.00584	2.73e-06	NA	NA	4.34615	0.00148616	NA	NA	NA	NA	NA	NA	3.7236	0.00280854	NA	NA	NA	NA	5.48115	3.24e-08	7.30504	1.32e-18	NA	NA	NA	NA	5.94305	7.64e-10	NA	NA	-4.4866	0.00167619	3.87161	0.00124771	NA	NA	NA	NA	NA	NA	NA	NA	NA
novel_mir137	-5.01832	7.52e-05	NA	NA	-4.55757	0.00125123	NA	NA	NA	NA	NA	NA	-4.78769	0.000309498	NA	NA	NA	NA	NA	NA	NA	NA	NA	NA	NA	NA	-4.45818	0.00194992	4.60702	0.000590977	NA	NA	-5.00531	4.31e-05	NA	NA	0.683323	0.295776	NA	NA	NA	NA	NA	NA	NA	NA	NA	NA	-4.38098
novel_mir18	NA	NA	NA	NA	NA	NA	NA	NA	NA	NA	NA	NA	NA	NA	NA	NA	NA	NA	NA	NA	NA	NA	4.90421	2.24e-05	NA	NA	NA	NA	NA	NA	NA	NA	4.39557	0.000259667	4.20134	0.000678569	NA	NA	NA	NA	NA	NA	NA	NA	NA	NA	NA	NA	NA
novel_mir121	-5.92521	3.06e-08	NA	NA	NA	NA	NA	NA	NA	NA	NA	NA	6.93512	1.35e-15	NA	NA	NA	NA	NA	NA	NA	NA	NA	NA	3.97865	0.00129258	NA	NA	NA	NA	NA	NA	NA	NA	NA	NA	6.36515	8.11e-11	NA	NA	NA	NA	NA	NA	NA	NA	NA	NA	-4.50651
novel_mir508	NA	NA	NA	NA	NA	NA	NA	NA	NA	NA	NA	NA	NA	NA	NA	NA	NA	NA	NA	NA	NA	NA	NA	NA	NA	NA	NA	NA	NA	NA	NA	NA	NA	NA	NA	NA	NA	NA	4.45657	9.6e-05	NA	NA	NA	NA	NA	NA	NA	NA	NA
novel_mir582	NA	NA	NA	NA	NA	NA	NA	NA	NA	NA	NA	NA	NA	NA	NA	NA	NA	NA	NA	NA	NA	NA	NA	NA	NA	NA	NA	NA	NA	NA	NA	NA	NA	NA	NA	NA	NA	NA	NA	NA	NA	NA	NA	NA	NA	NA	NA	NA	NA
novel_mir296	-4.92521	0.000133902	6.30287	1.53e-12	-1.34607	0.000250455	-5.01652	0.000194329	-5.8967	4.02e-07	NA	NA	-1.87152	2.51e-07	NA	NA	NA	NA	5.04553	1.81e-06	NA	NA	NA	NA	-1.60631	0.00108624	NA	NA	NA	NA	0.0613523	0.231096	-5.11223	2.26e-05	NA	NA	-0.583564	0.275551	-7.33297	2.22e-17	-4.6961	0.000511848	4.94303	3.52e-05	NA	NA	6.28531	2.69e-10	4.53788
novel_mir370	NA	NA	NA	NA	NA	NA	NA	NA	NA	NA	4.34615	0.00148616	NA	NA	4.46241	0.000794356	NA	NA	3.7236	0.00280854	NA	NA	NA	NA	NA	NA	4.32318	0.00354573	4.48148	0.00106692	NA	NA	NA	NA	NA	NA	NA	NA	5.00911	2.67e-06	NA	NA	4.09503	0.00283397	NA	NA	NA	NA	NA
novel_mir75	4.78903	0.000263435	NA	NA	NA	NA	NA	NA	NA	NA	NA	NA	NA	NA	5.14048	2.03e-05	NA	NA	NA	NA	NA	NA	4.11572	0.00148259	NA	NA	NA	NA	4.60702	0.000590977	NA	NA	NA	NA	NA	NA	NA	NA	NA	NA	NA	NA	NA	NA	NA	NA	NA	NA	NA
hsa-miR-525-5p	2.74721	1.91e-11	-4.03698	0.00517975	NA	NA	NA	NA	NA	NA	12.8101	0	-0.0872493	0.734998	NA	NA	NA	NA	8.75922	3.55e-54	3.94229	0.00357062	3.82621	9.85e-05	7.65107	5.37e-29	0.00125539	0.943618	NA	NA	9.06458	0	-3.23087	2.61e-09	5.85043	1.33e-46	NA	NA	NA	NA	5.25227	1.51e-05	NA	NA	NA	NA	NA	NA	NA
hsa-miR-517b-3p	3.04057	2.57e-05	-3.62194	9.63e-06	4.61235	0.00108135	2.89037	0.0061799	NA	NA	9.20761	0	NA	NA	5.04737	3.71e-05	4.75123	2.99e-05	7.76361	4.5e-60	6.34601	6.2e-84	6.82621	5.76e-31	6.89446	0	-4.99874	0.000105612	0.0220531	0.715307	16.336	0	-2.75156	1.41e-30	11.6261	1.26e-219	NA	NA	2.54968	0.00864513	4.46377	0.00165759	NA	NA	-1.29523	0.1555	NA	NA	-5.16948
novel_mir505	NA	NA	NA	NA	NA	NA	NA	NA	NA	NA	NA	NA	NA	NA	NA	NA	NA	NA	NA	NA	NA	NA	NA	NA	NA	NA	NA	NA	NA	NA	NA	NA	NA	NA	NA	NA	0.110333	0.948106	NA	NA	NA	NA	NA	NA	NA	NA	NA	NA	NA
hsa-miR-3619-5p	2.68212	0.00484673	3.86991	0.00265167	2.02739	0.247564	NA	NA	-0.809236	0.229418	1.02422	0.380094	-1.40918	0.23205	0.140481	0.35764	0.0882626	0.283391	-0.276402	0.227083	NA	NA	2.35672	0.00616157	NA	NA	0.00125539	0.943618	4.02205	0.00666824	1.17006	0.0355828	NA	NA	-0.258095	0.195848	4.49639	3.78e-06	2.54968	0.00864513	0.0043431	0.866531	NA	NA	NA	NA	NA	NA	NA
hsa-miR-515-5p	1.30361	0.00225513	-3.25937	0.00523316	NA	NA	NA	NA	NA	NA	12.6527	0	2.49771	0.067417	NA	NA	1.08826	0.176847	8.34418	4.02e-84	3.77236	0.00629487	0.656285	0.249365	6.25167	1.29e-46	NA	NA	NA	NA	10.2539	0	-3.92936	2.66e-10	8.2888	1.06e-36	-1.61213	0.402665	NA	NA	3.8117	0.000646079	-0.226897	0.460683	NA	NA	1.62235	0.274421	NA
novel_mir51	NA	NA	NA	NA	NA	NA	NA	NA	NA	NA	6.23368	3.69e-10	NA	NA	5.04737	3.71e-05	NA	NA	NA	NA	NA	NA	NA	NA	NA	NA	NA	NA	NA	NA	NA	NA	NA	NA	NA	NA	4.97283	0.000101903	-5.77225	1.75e-07	NA	NA	NA	NA	NA	NA	4.84474	0.000177931	NA
novel_mir604	NA	NA	NA	NA	NA	NA	NA	NA	NA	NA	NA	NA	NA	NA	NA	NA	NA	NA	NA	NA	NA	NA	NA	NA	NA	NA	NA	NA	NA	NA	NA	NA	NA	NA	NA	NA	NA	NA	NA	NA	NA	NA	NA	NA	NA	NA	NA	NA	NA
novel_mir496	NA	NA	NA	NA	NA	NA	NA	NA	NA	NA	-4.43521	0.000927776	-5.25717	1.56e-05	NA	NA	NA	NA	NA	NA	NA	NA	4.56318	0.000182661	NA	NA	NA	NA	1.30216	0.00375219	NA	NA	NA	NA	NA	NA	NA	NA	NA	NA	NA	NA	-4.68633	0.000507037	NA	NA	NA	NA	NA
novel_mir251	NA	NA	NA	NA	NA	NA	NA	NA	NA	NA	NA	NA	NA	NA	NA	NA	NA	NA	NA	NA	NA	NA	NA	NA	NA	NA	NA	NA	5.48148	1.88e-06	NA	NA	NA	NA	NA	NA	NA	NA	NA	NA	NA	NA	-4.68633	0.000507037	NA	NA	NA	NA	NA
hsa-miR-548o-5p	-2.52082	0.00169695	6.32934	9.81e-13	-1.91121	0.00321332	NA	NA	2.6502	0.000421901	-0.0632384	0.538159	5.49771	1.11e-06	5.38841	6.6e-11	-5.58416	2.19e-06	0.582242	0.0622149	-0.49067	0.210034	1.24125	0.000107987	1.54343	7.29e-06	-1.32067	0.348311	0.481485	0.400334	-5.09298	1.97e-08	0.395567	0.110364	-5.71753	1.86e-07	-5.2751	1.47e-05	2.13464	0.0219322	-1.78921	8.91e-06	4.23253	3.3e-10	6.14771	3.37e-20	0.536191	0.0566816	6.66341
hsa-miR-147b	0.566642	0.620743	2.71791	0.0111152	-0.709576	0.629175	NA	NA	2.51269	0.0136598	NA	NA	5.86695	1.98e-15	0.725443	0.249482	1.67323	0.0426465	-0.0133679	0.274356	NA	NA	5.17985	2.86e-06	3.20104	0.0158134	0.738221	0.572954	4.34398	0.00194141	-0.677938	0.116282	5.28009	8.04e-07	0.741905	0.137159	3.22076	0.000214421	0.286643	0.130365	-0.580619	0.647781	2.67999	0.00226964	-0.295233	0.246822	1.03738	0.458947	NA
hsa-miR-4756-3p	4.1516	0.0049032	NA	NA	NA	NA	NA	NA	NA	NA	NA	NA	NA	NA	NA	NA	NA	NA	NA	NA	NA	NA	1.24125	0.193358	NA	NA	NA	NA	NA	NA	NA	NA	NA	NA	NA	NA	NA	NA	NA	NA	NA	NA	NA	NA	NA	NA	NA	NA	-3.72891
novel_mir135	NA	NA	NA	NA	NA	NA	NA	NA	NA	NA	NA	NA	6.4046	2.08e-11	NA	NA	NA	NA	NA	NA	4.09429	0.00205001	NA	NA	NA	NA	7.00126	1.48e-15	NA	NA	-5.09298	5.19e-05	NA	NA	NA	NA	4.29476	0.00343013	NA	NA	NA	NA	4.58046	0.000309686	NA	NA	NA	NA	NA
novel_mir318	NA	NA	NA	NA	4.48682	0.00193301	NA	NA	NA	NA	NA	NA	6.81964	1.42e-14	NA	NA	NA	NA	3.7236	0.00280854	NA	NA	5.70068	2.01e-08	NA	NA	NA	NA	NA	NA	5.66191	6.65e-09	NA	NA	NA	NA	5.36515	5.88e-06	NA	NA	-4.99566	8.81e-05	NA	NA	NA	NA	NA	NA	NA
hsa-miR-518d-3p	NA	NA	NA	NA	NA	NA	NA	NA	NA	NA	5.88221	2.65e-08	NA	NA	NA	NA	NA	NA	5.04553	1.81e-06	-0.227636	0.355888	NA	NA	4.64161	4.11e-05	NA	NA	NA	NA	9.90561	6.89e-98	NA	NA	NA	NA	NA	NA	NA	NA	NA	NA	NA	NA	NA	NA	NA	NA	NA
hsa-miR-518c-3p	2.76595	1.34e-10	-3.77394	0.0106811	NA	NA	NA	NA	-0.809236	0.229418	13.5855	0	-1.67221	0.1442	NA	NA	NA	NA	8.58654	3.28e-49	3.27486	3.63e-07	2.56318	0.00238362	6.50639	1.56e-134	-1.58371	0.401817	1.02205	0.454506	9.4441	0	-1.52727	0.00220669	8.50346	2.32e-41	NA	NA	NA	NA	5.46377	2.75e-06	3.09503	0.0479562	NA	NA	NA	NA	0.0784489
novel_mir19	NA	NA	NA	NA	NA	NA	NA	NA	NA	NA	NA	NA	-4.40918	0.00191467	5.22794	1.11e-05	NA	NA	4.98663	2.94e-06	NA	NA	NA	NA	NA	NA	5.39357	6.02e-06	NA	NA	4.49199	0.000116409	-4.6268	0.00030839	NA	NA	NA	NA	NA	NA	4.32627	0.00301824	NA	NA	NA	NA	NA	NA	NA
hsa-miR-1286	2.56664	0.00837077	-0.452015	0.255766	3.61235	0.038259	NA	NA	-0.809236	0.205407	NA	NA	0.327788	0.638032	1.14048	0.164626	NA	NA	NA	NA	NA	NA	NA	NA	NA	NA	NA	NA	4.10952	7.11e-05	NA	NA	NA	NA	NA	NA	NA	NA	NA	NA	1.00434	0.577538	NA	NA	NA	NA	NA	NA	NA
novel_mir571	NA	NA	NA	NA	NA	NA	NA	NA	NA	NA	NA	NA	NA	NA	NA	NA	NA	NA	NA	NA	NA	NA	NA	NA	NA	NA	NA	NA	NA	NA	NA	NA	NA	NA	NA	NA	NA	NA	NA	NA	NA	NA	NA	NA	NA	NA	NA	NA	NA
novel_mir1	2.96272	0	-2.60201	0	-3.92912	0	-10.2739	0	-5.37817	0	-4.54861	0	-0.14977	2.85e-67	-3.36991	0	1.36721	0	-0.457332	0	-7.90362	0	-6.98527	0	-9.81862	0	-5.14618	0	-0.280086	3.19e-09	-0.750761	0	-2.12422	8.96e-261	-5.69037	0	-0.279877	1.51e-87	1.06635	4.44e-117	-0.930406	5.8e-303	-0.427658	0	-9.24678	0	2.47877	0	-2.57678
hsa-miR-187-5p	1.78903	0.00531734	1.13295	0.119896	-0.972611	0.676646	NA	NA	NA	NA	3.34615	0.00352229	4.61319	0.00051432	3.14048	0.00627612	-1.4967	0.149135	NA	NA	-0.227636	0.355888	0.656285	0.219385	NA	NA	2.00126	0.244576	3.19198	4.9e-06	NA	NA	NA	NA	NA	NA	-2.02717	0.234457	NA	NA	-1.58062	0.207201	NA	NA	-0.295233	0.24545	NA	NA	NA
hsa-miR-520d-3p	0.98168	0.109445	NA	NA	NA	NA	NA	NA	NA	NA	11.7572	4.92e-212	1.91275	0.198341	NA	NA	NA	NA	8.30856	4.19e-42	4.2318	0.00118171	1.97821	0.0241993	7.63209	1.03e-55	NA	NA	NA	NA	10.671	0	-6.4748	4.23e-11	6.54926	1.03e-13	NA	NA	-0.450323	0.131304	4.46377	0.00165759	NA	NA	NA	NA	NA	NA	NA
hsa-miR-196b-5p	2.65449	0	5.5521	0	0.53739	1.1e-06	-0.463271	0.000277654	-0.592207	9.54e-05	6.35797	0	5.55383	0	0.68684	1.49e-07	5.6104	0	6.2066	0	-2.79918	1.3e-55	3.24565	0	0.929109	8.37e-08	2.75852	3.67e-256	-0.445195	0.000272343	2.33187	0	-1.88213	2.15e-102	0.182845	0.0511831	2.78941	2.78e-265	5.83983	0	-0.338212	0.0101538	2.80996	0	5.84806	0	0.998449	1.32e-13	-1.97683
hsa-miR-526b-5p	3.56664	0.0306852	NA	NA	NA	NA	NA	NA	NA	NA	9.40793	2.91e-61	NA	NA	NA	NA	NA	NA	4.30856	0.000238261	3.09429	0.0340454	NA	NA	7.41605	2.45e-25	NA	NA	NA	NA	8.94731	4.75e-58	NA	NA	5.87119	2.35e-09	NA	NA	NA	NA	NA	NA	-0.226897	0.460683	NA	NA	NA	NA	NA
hsa-miR-518d-5p	3.19669	1.52e-12	NA	NA	NA	NA	NA	NA	NA	NA	13.0795	0	-1.67221	0.0398269	NA	NA	NA	NA	4.57159	5.41e-05	3.09429	0.0340454	NA	NA	4.1125	1.51e-15	NA	NA	NA	NA	6.6468	0	-6.25907	7.4e-10	2.6488	0.000987511	-0.0271705	0.990149	NA	NA	NA	NA	-1.2269	0.297833	NA	NA	NA	NA	NA
novel_mir340	NA	NA	NA	NA	NA	NA	NA	NA	NA	NA	NA	NA	NA	NA	NA	NA	NA	NA	3.7236	0.00280854	NA	NA	NA	NA	NA	NA	NA	NA	NA	NA	NA	NA	NA	NA	NA	NA	NA	NA	NA	NA	NA	NA	NA	NA	NA	NA	NA	NA	NA
novel_mir539	4.30361	0.00268565	NA	NA	NA	NA	NA	NA	NA	NA	NA	NA	NA	NA	NA	NA	NA	NA	4.30856	0.000238261	NA	NA	NA	NA	3.71561	0.00349179	4.7017	0.000603377	NA	NA	5.19243	7.92e-07	NA	NA	NA	NA	NA	NA	NA	NA	NA	NA	NA	NA	NA	NA	NA	NA	NA
hsa-miR-203b-3p	1.98168	0.197937	NA	NA	4.72783	5.97e-07	0.305404	0.352226	2.96335	6.65e-07	3.93112	0.000171814	1.23468	0.286379	NA	NA	NA	NA	-2.59833	0.0275117	-2.22764	0.0696131	2.97821	0.0378929	-1.60631	0.133854	0.00125539	0.943618	NA	NA	NA	NA	NA	NA	NA	NA	1.55779	0.41929	NA	NA	0.326271	0.713392	1.7731	0.158295	2.51212	0.00244464	NA	NA	-1.92155
novel_mir111	NA	NA	NA	NA	NA	NA	NA	NA	4.09765	0.0004522	5.66808	2.39e-07	NA	NA	NA	NA	4.08826	0.00104445	NA	NA	NA	NA	4.11572	0.00148259	NA	NA	NA	NA	4.72249	0.000328314	4.07695	0.000907594	4.01706	0.00131135	NA	NA	NA	NA	NA	NA	NA	NA	4.35807	0.000924929	NA	NA	NA	NA	NA
novel_mir239	NA	NA	NA	NA	NA	NA	-5.60149	4.72e-06	NA	NA	NA	NA	NA	NA	NA	NA	NA	NA	NA	NA	NA	NA	NA	NA	NA	NA	NA	NA	NA	NA	NA	NA	NA	NA	NA	NA	-4.61213	0.000918397	NA	NA	NA	NA	NA	NA	-5.99567	1.89e-08	4.49682	0.00105436	NA
hsa-miR-521	1.20407	0.237233	-3.77394	0.0106811	NA	NA	NA	NA	NA	NA	10.2288	2.26e-95	NA	NA	0.140481	0.360734	NA	NA	6.04553	1.86e-11	2.57972	0.0247292	NA	NA	7.8775	5.24e-33	NA	NA	NA	NA	10.5171	1.1e-135	-1.88984	0.0696362	5.49679	1.36e-07	NA	NA	NA	NA	NA	NA	NA	NA	NA	NA	NA	NA	NA
hsa-miR-1910-5p	-0.0183201	0.827267	NA	NA	NA	NA	2.89037	0.0411091	NA	NA	5.15351	1.24e-09	NA	NA	0.140481	0.360734	4.5033	0.000133482	NA	NA	NA	NA	-0.343715	0.312289	NA	NA	1.58622	0.401817	3.82941	0.00041839	NA	NA	3.60202	0.000230018	NA	NA	-0.0271705	0.990149	NA	NA	-0.995657	0.577538	NA	NA	NA	NA	NA	NA	NA
novel_mir190	5.68212	3.22e-07	NA	NA	5.11485	5.74e-05	NA	NA	NA	NA	NA	NA	NA	NA	NA	NA	5.82523	1.29e-09	5.25965	2.73e-07	4.09429	0.00205001	NA	NA	3.85312	0.00213105	5.64511	6.39e-07	4.48148	0.00106692	NA	NA	NA	NA	5.06383	5.16e-06	NA	NA	6.43232	8.32e-14	NA	NA	NA	NA	NA	NA	NA	NA	NA
novel_mir476	NA	NA	NA	NA	NA	NA	NA	NA	NA	NA	NA	NA	NA	NA	NA	NA	NA	NA	NA	NA	NA	NA	NA	NA	NA	NA	NA	NA	NA	NA	NA	NA	NA	NA	NA	NA	NA	NA	NA	NA	NA	NA	NA	NA	NA	NA	NA	NA	NA
hsa-miR-577	NA	NA	NA	NA	NA	NA	NA	NA	NA	NA	8.17397	6.41e-31	NA	NA	NA	NA	NA	NA	2.98663	0.0211528	-1.22764	0.225392	3.24125	2.64e-05	-1.60631	0.133854	1.00126	0.505435	NA	NA	2.53638	1.44e-05	1.69513	0.0733793	NA	NA	3.97283	0.0115107	4.13464	0.000451388	-0.995657	0.577538	4.47354	1.05e-06	-0.295233	0.246822	NA	NA	NA
hsa-miR-548ar-3p	0.98168	0.346672	3.13295	0.0211445	-0.972611	0.676646	NA	NA	NA	NA	1.02422	0.380094	2.30507	0.00101908	-0.859519	0.260044	-1.08166	0.0663863	0.986632	0.165439	-0.227636	0.355888	-0.343715	0.312289	NA	NA	-1.32067	0.348311	4.02205	0.00666824	0.228952	0.225163	0.695127	0.152332	0.156943	0.195848	-1.61213	0.402665	-0.450323	0.131304	1.00434	0.577538	3.09503	0.0479562	NA	NA	-0.185008	0.641809	0.0784489
novel_mir483	5.06914	4.78e-05	NA	NA	NA	NA	NA	NA	NA	NA	5.77911	7.96e-08	NA	NA	5.94784	1.83e-08	NA	NA	3.98663	0.00103983	NA	NA	NA	NA	NA	NA	NA	NA	5.60702	6.11e-07	NA	NA	NA	NA	NA	NA	NA	NA	4.87161	7.38e-06	NA	NA	NA	NA	4.0267	0.00171964	NA	NA	NA
hsa-miR-561-5p	NA	NA	1.54798	0.114081	1.70546	0.0251328	NA	NA	2.43869	0.0014978	3.48366	1.36e-05	1.49771	0.187477	1.72544	0.128534	2.5033	0.0202837	2.30856	0.00353881	NA	NA	2.39325	0.000840309	NA	NA	-3.32067	0.0729393	1.02205	0.454506	4.55808	1.79e-14	2.78259	1.72e-06	NA	NA	0.235864	0.873537	1.7196	0.0181497	-0.410694	0.689885	1.7731	0.0670976	NA	NA	3.68124	2.86e-06	NA
hsa-miR-1251-5p	5.50524	6.63e-12	3.71791	0.0045123	2.02739	0.247564	2.62733	0.0664826	2.19076	0.0322167	3.45049	8.54e-18	3.08268	0.0124877	1.72544	0.0619784	2.82523	0.0390419	1.98663	0.0464572	-0.812598	0.246695	4.07132	1.33e-13	-0.606314	0.247583	2.66422	0.000835479	5.44832	1.87e-11	NA	NA	NA	NA	NA	NA	0.972829	0.539545	6.39517	3.84e-25	4.95854	1.25e-22	1.35807	0.251146	-0.295233	0.246822	5.08178	4.85e-09	NA
hsa-miR-205-5p	NA	NA	NA	NA	NA	NA	NA	NA	NA	NA	10.5288	0	-2.78769	0.00306615	-0.859519	0.260044	1.67323	0.0426465	3.40167	0.00776864	3.94229	0.00357062	7.2562	7.98e-21	NA	NA	-3.58371	0.0401301	NA	NA	7.54727	2.1e-26	2.15456	0.00818677	4.91183	2.2e-09	6.29476	2.26e-10	NA	NA	NA	NA	6.90239	3.35e-16	NA	NA	NA	NA	NA
hsa-miR-518a-5p	-1.60328	0.331254	NA	NA	NA	NA	NA	NA	NA	NA	5.41654	2.28e-06	-1.08725	0.482479	NA	NA	NA	NA	8.31456	3.02e-42	3.77236	0.00629487	NA	NA	5.39369	8.14e-08	NA	NA	NA	NA	10.9463	4.72e-170	-0.304873	0.208629	5.13422	3.08e-06	NA	NA	NA	NA	4.32627	0.00301824	NA	NA	NA	NA	NA	NA	NA
novel_mir401	NA	NA	NA	NA	NA	NA	NA	NA	NA	NA	NA	NA	NA	NA	NA	NA	NA	NA	NA	NA	NA	NA	4.11572	0.00148259	NA	NA	NA	NA	NA	NA	NA	NA	NA	NA	NA	NA	NA	NA	NA	NA	NA	NA	NA	NA	NA	NA	NA	NA	NA
novel_mir628	NA	NA	NA	NA	NA	NA	NA	NA	NA	NA	NA	NA	NA	NA	NA	NA	NA	NA	NA	NA	NA	NA	NA	NA	NA	NA	NA	NA	NA	NA	NA	NA	NA	NA	NA	NA	NA	NA	NA	NA	NA	NA	NA	NA	NA	NA	NA	NA	NA
hsa-miR-34c-3p	1.35091	0.00577698	2.19184	0.000422264	2.07802	0.000344982	0.0830114	0.365612	4.11812	2.93e-37	6.31578	7.67e-57	5.30507	9.01e-11	2.62591	8.82e-06	6.73212	1.72e-60	1.1672	0.0313715	1.85983	0.00629487	2.11572	3.24e-09	2.50916	0.000157971	2.84256	8.08e-08	3.44832	2.03e-09	-0.471487	0.0578075	3.40832	2.81e-59	0.989833	0.0287802	1.34206	0.00775668	5.34224	1.33e-80	-0.374169	0.577538	3.09503	2.46e-09	6.13103	8.18e-11	1.03738	0.347663	0.0113347
novel_mir302	-1.55437	0.0027629	5.13295	2.04e-06	-1.93608	9.79e-09	-7.12086	4.2e-14	-5.71613	1.78e-06	5.11169	2.32e-05	-8.14253	1.57e-29	NA	NA	NA	NA	NA	NA	NA	NA	-1.82914	0.000207226	NA	NA	5.24918	1.87e-05	NA	NA	4.19243	0.000536938	-4.6268	0.00030839	NA	NA	0.0690448	0.941381	NA	NA	-4.58062	0.000933393	1.35807	0.00172113	NA	NA	7.24684	5.04e-18	-4.82844
novel_mir87	5.56664	9.68e-07	NA	NA	NA	NA	NA	NA	NA	NA	NA	NA	NA	NA	2.9349	1.37e-20	5.31066	3.67e-07	2.25965	1.68e-10	0.56086	0.152801	NA	NA	NA	NA	0.1325	0.799145	-4.67839	0.000373555	-0.392536	0.158007	NA	NA	-5.25809	7.39e-06	4.43226	0.00190888	NA	NA	NA	NA	5.16542	6.96e-06	NA	NA	4.35931	0.00192804	-4.38098
novel_mir281	NA	NA	NA	NA	4.34932	0.00343434	NA	NA	NA	NA	NA	NA	NA	NA	NA	NA	NA	NA	NA	NA	4.94229	2.6e-05	4.11572	0.00148259	4.48115	0.000108005	5.24918	1.87e-05	NA	NA	NA	NA	8.40937	7.31e-40	NA	NA	NA	NA	NA	NA	NA	NA	NA	NA	NA	NA	NA	NA	NA
hsa-miR-520f-5p	0.566642	0.545144	-4.03698	0.00517975	NA	NA	NA	NA	NA	NA	8.59408	4.1e-39	NA	NA	NA	NA	NA	NA	3.98663	0.00103983	3.35733	0.0193623	NA	NA	4.64161	7.88e-16	NA	NA	NA	NA	8.16441	1.7e-37	NA	NA	4.32687	0.000389556	NA	NA	NA	NA	NA	NA	NA	NA	NA	NA	NA	NA	NA
hsa-miR-526a	2.75929	1.98e-08	-4.03698	0.00517975	NA	NA	NA	NA	NA	NA	7.54779	1.1e-21	NA	NA	NA	NA	3.5033	0.0082767	8.44059	2.4e-45	5.29593	1.8e-06	-0.343715	0.312289	6.15922	2.84e-107	0.00125539	0.943618	NA	NA	9.84789	0	-6.69719	1.48e-12	8.82937	1.49e-49	0.972829	0.666061	NA	NA	NA	NA	NA	NA	NA	NA	NA	NA	NA
novel_mir640	NA	NA	NA	NA	NA	NA	NA	NA	NA	NA	NA	NA	NA	NA	NA	NA	NA	NA	NA	NA	NA	NA	NA	NA	NA	NA	NA	NA	NA	NA	NA	NA	NA	NA	NA	NA	NA	NA	NA	NA	NA	NA	NA	NA	NA	NA	NA	NA	NA
novel_mir72	NA	NA	NA	NA	NA	NA	NA	NA	NA	NA	NA	NA	NA	NA	NA	NA	NA	NA	5.15656	7.04e-07	NA	NA	NA	NA	NA	NA	NA	NA	NA	NA	NA	NA	NA	NA	NA	NA	NA	NA	NA	NA	NA	NA	NA	NA	NA	NA	NA	NA	NA
novel_mir516	NA	NA	NA	NA	NA	NA	NA	NA	NA	NA	NA	NA	NA	NA	NA	NA	NA	NA	NA	NA	NA	NA	NA	NA	NA	NA	NA	NA	NA	NA	NA	NA	NA	NA	NA	NA	NA	NA	NA	NA	NA	NA	NA	NA	NA	NA	NA	NA	NA
novel_mir46	NA	NA	NA	NA	-5.06007	6.95e-05	NA	NA	-5.3942	1.8e-05	NA	NA	-6.81517	9.4e-14	NA	NA	NA	NA	NA	NA	NA	NA	NA	NA	-5.30675	2.11e-05	NA	NA	NA	NA	4.19243	0.000536938	NA	NA	NA	NA	-0.733439	0.124016	NA	NA	NA	NA	NA	NA	NA	NA	4.73782	0.000320459	NA
novel_mir258	-1.24071	0.0139852	-5.97558	5.3e-08	1.51282	0.00560907	-5.27956	4.32e-05	NA	NA	-0.653847	0.193819	4.23468	0.00289544	5.38841	3.4e-06	NA	NA	-4.92026	0.000156733	-4.8126	0.000195486	NA	NA	-1.60631	0.00173254	NA	NA	4.48148	0.00106692	-6.20845	4.65e-09	NA	NA	NA	NA	NA	NA	4.7196	2.04e-05	-0.843654	0.182698	0.25853	0.353166	-5.68755	3.83e-07	-0.29965	0.430697	NA
hsa-miR-548an	3.44111	0.00350968	1.96302	0.00629497	0.0273894	0.992094	NA	NA	-2.3942	0.0531053	1.02422	0.288696	0.649716	0.36376	NA	NA	1.82523	0.0772908	NA	NA	1.09429	0.172671	2.97821	0.00633543	3.09413	0.00221187	0.416293	0.751603	3.19198	0.00836412	1.07695	0.155451	5.28009	8.04e-07	NA	NA	1.55779	0.0747608	0.549677	0.126846	-1.58062	0.37155	3.09503	0.0479562	-0.880195	0.169184	0.0373848	0.720953	0.0784489
novel_mir397	NA	NA	NA	NA	NA	NA	NA	NA	NA	NA	NA	NA	NA	NA	NA	NA	NA	NA	NA	NA	NA	NA	NA	NA	NA	NA	NA	NA	NA	NA	NA	NA	NA	NA	NA	NA	NA	NA	NA	NA	NA	NA	NA	NA	NA	NA	NA	NA	NA
hsa-miR-4467	1.08122	0.11297	0.44107	0.182959	NA	NA	NA	NA	-3.3942	0.00456291	NA	NA	-0.350284	0.588611	1.14048	0.223349	-0.0372682	0.28596	NA	NA	NA	NA	1.70691	0.00119612	0.978648	0.13821	0.00125539	0.943618	NA	NA	1.90702	0.00657272	3.60202	0.000230018	-0.258095	0.195697	2.29476	0.145188	4.35703	0.00016009	NA	NA	NA	NA	-1.29523	0.1555	3.03738	0.0150399	1.07845
novel_mir90	4.78903	0.000263435	4.35534	0.00032308	NA	NA	NA	NA	NA	NA	NA	NA	4.61319	0.00051432	5.14048	2.03e-05	NA	NA	3.7236	0.00280854	NA	NA	NA	NA	NA	NA	NA	NA	6.06645	4.41e-09	NA	NA	NA	NA	NA	NA	NA	NA	NA	NA	NA	NA	NA	NA	NA	NA	NA	NA	NA
hsa-miR-4785	-0.0183201	0.827267	NA	NA	-0.972611	0.676646	NA	NA	NA	NA	NA	NA	0.720106	0.399565	-0.859519	0.260044	NA	NA	-0.59833	0.189401	NA	NA	NA	NA	-2.19128	0.0677944	1.58622	0.401817	NA	NA	3.07695	0.0205183	-1.30487	0.124405	NA	NA	1.55779	0.131953	NA	NA	1.00434	0.577538	1.7731	0.158295	NA	NA	NA	NA	NA
novel_mir402	NA	NA	NA	NA	NA	NA	NA	NA	NA	NA	NA	NA	NA	NA	NA	NA	NA	NA	NA	NA	NA	NA	5.24125	1.7e-06	NA	NA	NA	NA	NA	NA	NA	NA	NA	NA	NA	NA	NA	NA	NA	NA	NA	NA	NA	NA	NA	NA	NA	NA	NA
novel_mir283	-6.63303	1.55e-12	-7.62194	4.45e-20	6.98159	3.46e-15	NA	NA	NA	NA	5.41654	2.28e-06	NA	NA	6.38841	7.49e-11	NA	NA	NA	NA	NA	NA	7.5511	1.12e-24	NA	NA	NA	NA	6.51391	8.51e-12	NA	NA	-2.40003	1.25e-08	4.06383	0.0011774	NA	NA	-7.03529	9.48e-15	NA	NA	NA	NA	NA	NA	NA	NA	NA
novel_mir584	NA	NA	NA	NA	NA	NA	NA	NA	NA	NA	NA	NA	NA	NA	NA	NA	NA	NA	NA	NA	NA	NA	NA	NA	NA	NA	NA	NA	NA	NA	NA	NA	NA	NA	NA	NA	NA	NA	NA	NA	NA	NA	NA	NA	NA	NA	NA	NA	NA
novel_mir88	4.30361	0.00268565	3.86991	0.00265167	-7.36493	2.21e-19	-8.3811	1.38e-28	-5.3942	1.8e-05	-4.67622	0.000284416	-3.03211	6.21e-28	NA	NA	7.33619	3.8e-23	3.37567	1.71e-35	-8.59396	9.91e-37	-8.26258	1.76e-29	-8.25017	2.32e-27	-5.90564	4.27e-08	NA	NA	0.92083	0.00160383	5.15456	2.24e-06	-8.33491	8.46e-32	-1.2902	0.00474166	NA	NA	NA	NA	-0.21335	0.196073	-5.81879	1.15e-07	3.4765	2.05e-55	-7.11138
novel_mir664	NA	NA	-6.15245	7.98e-09	-5.67305	4.64e-07	-6.6946	4.19e-11	NA	NA	-5.49934	9.14e-07	2.11438	8.77e-14	NA	NA	1.88602	1.23e-35	2.12049	4.51e-09	NA	NA	-8.43118	2.18e-32	-6.85424	1.44e-12	NA	NA	NA	NA	-0.37051	0.175181	NA	NA	-6.90195	2.62e-14	NA	NA	5.13464	9.9e-07	NA	NA	-1.91877	7.33e-06	NA	NA	6.52924	7.11e-12	NA
novel_mir436	NA	NA	NA	NA	-4.43204	0.00220721	NA	NA	NA	NA	NA	NA	1.26067	0.0134156	NA	NA	NA	NA	NA	NA	NA	NA	NA	NA	NA	NA	NA	NA	NA	NA	4.39888	0.000193098	NA	NA	NA	NA	5.67327	3.82e-07	NA	NA	NA	NA	NA	NA	NA	NA	4.73782	0.000320459	NA
hsa-miR-3174	4.374	1.04e-05	0.28495	0.255766	1.02739	0.527908	2.62733	0.0664826	-0.809236	0.181442	1.7023	0.0117051	NA	NA	1.68105	0.000284825	1.08826	0.176847	0.40167	0.197196	-1.8126	0.128126	-0.343715	0.265666	2.71561	0.0424889	0.323183	0.781559	2.60702	0.0490591	-0.508013	0.220541	-0.497518	0.13817	1.32687	0.068505	0.972829	0.666061	2.25012	0.00335999	2.00434	0.010222	2.7731	0.0210964	3.51212	0.00909515	3.73782	1.56e-06	NA
novel_mir618	5.374	5.06e-06	NA	NA	NA	NA	NA	NA	NA	NA	4.34615	0.00148616	NA	NA	NA	NA	3.96273	0.00175175	5.30856	1.7e-07	NA	NA	NA	NA	NA	NA	5.17118	3.32e-05	4.60702	0.000590977	NA	NA	NA	NA	NA	NA	NA	NA	NA	NA	NA	NA	4.35807	0.000924929	NA	NA	NA	NA	4.66341
novel_mir292	NA	NA	NA	NA	NA	NA	NA	NA	NA	NA	NA	NA	NA	NA	NA	NA	NA	NA	NA	NA	NA	NA	NA	NA	NA	NA	NA	NA	NA	NA	NA	NA	NA	NA	NA	NA	NA	NA	NA	NA	NA	NA	NA	NA	NA	NA	NA	NA	NA
novel_mir558	NA	NA	NA	NA	NA	NA	NA	NA	NA	NA	NA	NA	NA	NA	NA	NA	NA	NA	NA	NA	NA	NA	NA	NA	NA	NA	NA	NA	NA	NA	NA	NA	NA	NA	NA	NA	NA	NA	NA	NA	NA	NA	NA	NA	NA	NA	NA	NA	NA
hsa-miR-338-5p	-0.588176	0.0163097	-1.03698	0.00243191	2.96599	2.75e-16	-0.472204	0.0345247	2.73766	3.18e-46	1.50227	0.000416668	-2.84806	3.99e-21	-0.596485	0.152556	1.67323	0.00205049	-0.788155	0.000673408	-0.0577109	0.362856	-1.18022	0.00807392	0.268155	0.128014	0.299337	0.143021	-4.66725	3.12e-30	3.77739	2.24e-08	-0.449263	0.0170285	-2.34349	3.54e-26	-3.82513	1.59e-32	-1.1024	0.00601828	-3.40505	1.36e-48	-6.66984	3.47e-23	-1.0548	2.52e-10	7.81217	1.6e-48	-0.558981
hsa-miR-365a-3p	-1.57655	9.89e-54	1.98756	6.85e-225	-0.317915	2.2e-06	-4.29286	1.58e-63	5.90501	3.18e-176	-1.71274	2.35e-12	-0.53997	5.18e-25	-0.173019	0.170759	0.267282	0.00389095	-0.590988	1.06e-12	4.36333	1.73e-99	3.2194	7.48e-116	2.0765	1.02e-12	1.84883	4.36e-66	1.49336	1.18e-22	0.648842	1.56e-23	-0.626801	0.00894769	3.68615	0	3.18004	0	-2.45389	2.3e-66	-5.01664	9.03e-241	3.94535	2.97e-240	0.421327	7.02e-06	-1.28307	7.31e-161	0.965974
hsa-miR-527	2.85615	0.000136181	NA	NA	NA	NA	NA	NA	NA	NA	11.5836	6.05e-194	0.912751	0.52575	NA	NA	NA	NA	4.20902	0.00038599	1.77236	0.117483	-0.343715	0.312289	5.01427	9.6e-49	NA	NA	NA	NA	9.56076	0	NA	NA	NA	NA	NA	NA	NA	NA	NA	NA	NA	NA	NA	NA	NA	NA	NA
hsa-miR-33b-5p	2.0173	1.94e-05	-3.18898	9.57e-06	-2.95446	8.04e-14	-6.12086	1.13e-14	-5.80924	8.4e-07	-2.78313	1.14e-05	-0.0983045	0.52575	-2.47843	4.23e-07	1.05219	0.000291179	-0.327476	0.0395189	-3.45645	6.93e-17	-4.91357	2.66e-26	-7.12988	1.07e-27	-5.37378	1.58e-20	-0.11545	0.658681	1.04408	5.14e-09	0.695127	0.118937	-4.56552	3.58e-26	-0.920255	0.0105489	1.66515	0.00997771	-1.24358	0.0532554	-2.14829	5.79e-17	-6.86509	8.2e-26	0.946619	1.57e-06	-1.76955
hsa-miR-944	0.98168	0.0315883	-4.03698	1.44e-07	-1.38765	0.0605578	0.305404	0.318991	0.775727	0.108116	0.0242244	0.609785	-2.54668	0.00973315	-2.18145	0.0010033	1.61878	0.0238913	1.74271	3.87e-07	0.302879	0.232369	2.19234	1.42e-07	0.268155	0.24112	3.8322	1.04e-38	1.12159	0.015241	0.951418	0.016835	1.03616	0.00495834	2.23376	9.98e-07	4.97883	3.25e-111	2.97594	4.66e-08	0.48977	0.577538	1.35807	0.00172113	-2.1697	0.00546983	-2.66305	0.00425475	0.493486
hsa-miR-524-5p	1.56664	0.102246	NA	NA	NA	NA	NA	NA	NA	NA	11.4713	4.9e-183	NA	NA	NA	NA	NA	NA	6.10211	7.75e-12	NA	NA	0.656285	0.282846	5.64161	5.19e-09	NA	NA	NA	NA	9.52127	3.52e-157	NA	NA	6.97072	1.94e-17	NA	NA	NA	NA	4.17427	0.00552943	NA	NA	NA	NA	NA	NA	NA
novel_mir129	NA	NA	NA	NA	NA	NA	NA	NA	NA	NA	NA	NA	NA	NA	NA	NA	NA	NA	NA	NA	NA	NA	NA	NA	NA	NA	NA	NA	NA	NA	NA	NA	NA	NA	NA	NA	NA	NA	NA	NA	NA	NA	NA	NA	NA	NA	NA	NA	NA
hsa-miR-6805-5p	2.56664	0.0650849	1.86991	0.0740106	1.24978	0.286175	-0.694596	0.320747	0.190764	0.280311	2.34615	0.0700947	NA	NA	NA	NA	-0.4967	0.250241	NA	NA	NA	NA	-0.343715	0.312289	NA	NA	-0.583707	0.713467	1.02205	0.454506	0.491987	0.220541	3.50248	0.00702184	-1.84306	0.0694235	-0.0271705	0.990149	NA	NA	NA	NA	NA	NA	-1.29523	0.1555	NA	NA	NA
hsa-miR-6769b-3p	NA	NA	-0.452015	0.249708	NA	NA	-0.694596	0.293604	NA	NA	2.02422	0.125553	NA	NA	NA	NA	NA	NA	-0.59833	0.22592	0.772364	0.288027	-0.343715	0.312289	NA	NA	NA	NA	-0.977947	0.46125	-1.09298	0.13259	-0.304873	0.188863	3.32687	0.0111851	NA	NA	NA	NA	NA	NA	0.358066	0.43798	NA	NA	NA	NA	NA
novel_mir52	NA	NA	NA	NA	NA	NA	NA	NA	NA	NA	NA	NA	NA	NA	NA	NA	NA	NA	NA	NA	NA	NA	NA	NA	NA	NA	NA	NA	NA	NA	NA	NA	NA	NA	NA	NA	NA	NA	NA	NA	NA	NA	NA	NA	NA	NA	NA	NA	NA
hsa-miR-1914-3p	3.56664	0.00197216	NA	NA	0.0273894	0.992094	NA	NA	NA	NA	NA	NA	-0.0872493	0.734998	3.14048	0.00627612	NA	NA	2.7236	0.0349615	NA	NA	NA	NA	NA	NA	NA	NA	1.02205	0.454506	NA	NA	NA	NA	NA	NA	NA	NA	NA	NA	NA	NA	NA	NA	NA	NA	NA	NA	NA
hsa-miR-1293	NA	NA	NA	NA	NA	NA	NA	NA	NA	NA	NA	NA	NA	NA	NA	NA	3.08826	0.0234743	NA	NA	NA	NA	NA	NA	NA	NA	NA	NA	NA	NA	3.49199	0.00725496	NA	NA	NA	NA	4.67327	0.000591019	NA	NA	NA	NA	NA	NA	NA	NA	NA	NA	NA
novel_mir427	NA	NA	NA	NA	NA	NA	NA	NA	NA	NA	5.66808	2.39e-07	NA	NA	NA	NA	NA	NA	NA	NA	NA	NA	NA	NA	NA	NA	NA	NA	NA	NA	NA	NA	5.45001	1.75e-07	NA	NA	NA	NA	NA	NA	NA	NA	NA	NA	NA	NA	NA	NA	NA
novel_mir115	NA	NA	NA	NA	NA	NA	NA	NA	NA	NA	NA	NA	NA	NA	NA	NA	NA	NA	NA	NA	NA	NA	NA	NA	NA	NA	NA	NA	NA	NA	-6.15187	8.71e-09	0.896761	0.029319	NA	NA	NA	NA	NA	NA	NA	NA	NA	NA	NA	NA	NA	NA	NA
novel_mir139	NA	NA	NA	NA	NA	NA	NA	NA	NA	NA	NA	NA	NA	NA	NA	NA	NA	NA	NA	NA	NA	NA	NA	NA	NA	NA	NA	NA	NA	NA	NA	NA	NA	NA	NA	NA	NA	NA	NA	NA	NA	NA	NA	NA	NA	NA	NA	NA	NA
novel_mir636	NA	NA	NA	NA	NA	NA	NA	NA	NA	NA	NA	NA	NA	NA	NA	NA	NA	NA	NA	NA	NA	NA	NA	NA	NA	NA	NA	NA	NA	NA	NA	NA	NA	NA	NA	NA	NA	NA	NA	NA	NA	NA	NA	NA	NA	NA	NA	NA	NA
hsa-miR-34b-5p	1.04057	0.0471927	0.547985	0.1241	1.8188	3.68e-05	1.11276	0.0841614	4.1576	3.73e-117	7.54386	4.8e-82	4.10258	2.69e-16	0.877446	0.0747736	6.32348	3.09e-69	-0.405685	0.182671	0.646833	0.184114	3.46364	1.09e-15	2.56361	0.000100592	2.8537	2.4e-11	3.465	7.53e-18	0.924946	0.0281902	4.01706	4.13e-32	2.88486	1.41e-09	1.22809	7.7e-05	5.00911	8.89e-55	0.0043431	0.866531	3.82147	1.07e-35	1.51212	0.0620567	0.622347	0.360241	-1.76285
hsa-miR-4707-3p	-4.34025	0.00250405	0.697732	0.00981039	NA	NA	0.553331	0.0632306	NA	NA	NA	NA	NA	NA	2.14048	0.0214423	-0.932799	0.0217459	3.25965	2.48e-10	1.80056	1.2e-27	NA	NA	0.569536	0.0351711	2.27879	8.35e-21	1.61899	8.25e-11	NA	NA	-1.88984	0.0696362	NA	NA	2.14275	0.0528525	2.06425	1.83e-09	0.46829	0.240775	-0.0143522	0.479467	0.37103	0.0671997	NA	NA	1.63644
hsa-miR-6850-5p	0.98168	0.547783	NA	NA	NA	NA	NA	NA	2.77573	0.0329067	NA	NA	NA	NA	3.94784	0.000150824	-0.4967	0.250241	0.723598	0.121545	-1.22764	0.225392	NA	NA	0.393686	0.253877	1.00126	0.630369	NA	NA	0.907024	0.113971	-0.304873	0.199808	NA	NA	1.97283	0.247616	NA	NA	NA	NA	0.773103	0.374932	NA	NA	NA	NA	NA
hsa-miR-6756-3p	0.360191	0.547783	4.71791	4.14e-05	0.0273894	0.992094	1.82897	0.0041557	-0.394198	0.235335	2.02422	0.125553	0.649716	0.485341	5.14048	2.03e-05	0.5033	0.250241	2.7236	0.00747216	NA	NA	2.97821	0.0378929	4.64161	4.11e-05	2.46069	0.0185202	2.48148	0.0103997	-0.244979	0.220541	0.0170555	0.22977	1.74191	0.068505	-0.764136	0.582266	3.35703	0.00614705	-0.410694	0.689885	2.7731	0.0210964	1.70477	0.0922925	1.84474	0.0846716	0.0784489
hsa-miR-1246	-0.133141	0.41177	0.657283	7.44e-09	-0.360852	2.56e-05	-1.59996	2.49e-13	0.243506	0.0700459	4.25452	0	1.73351	5.18e-60	6.75335	0	1.91138	8.18e-25	3.34887	1.03e-95	0.596792	0.0128916	5.85781	0	-0.0757996	0.231385	1.52295	7.97e-22	2.48065	1.19e-119	4.99272	0	3.08883	0	2.81107	1.76e-35	5.50738	0	0.646325	1.45e-24	3.96881	0	3.52092	1.39e-127	0.00642291	0.267861	5.34938	0	-3.81967
hsa-miR-199b-3p	-5.65115	0	-4.76458	0	1.59639	0	3.63554	0	-1.48069	0	-0.256003	2.65e-162	1.29126	1.85e-189	-2.33331	0	0.936146	0	-5.88109	0	-3.71033	0	5.34866	0	-6.09947	0	-5.26037	0	-2.35722	0	3.19629	0	-4.60889	0	-2.25246	0	-4.91862	0	1.74503	0	-0.118467	1.25e-48	6.86564	0	-6.67894	0	-1.91813	0	-7.66719
hsa-miR-4783-3p	4.56664	0.00084448	NA	NA	1.24978	0.286175	NA	NA	NA	NA	3.83158	0.00957422	NA	NA	4.46241	3.57e-06	NA	NA	4.79399	1.24e-05	-1.8126	0.128126	0.878677	0.167909	NA	NA	4.17118	0.00645616	5.02205	5.77e-05	-2.09298	0.0677419	-0.304873	0.208629	NA	NA	2.97283	0.0265735	4.25012	0.000267698	4.46377	0.00165759	NA	NA	4.79223	3.94e-05	3.84474	0.0123144	NA
hsa-miR-3164	4.1516	0.0049032	0.547985	0.249708	1.34932	0.349468	NA	NA	NA	NA	7.68956	1.61e-45	NA	NA	NA	NA	NA	NA	0.40167	0.224074	-0.227636	0.355888	-0.343715	0.30306	3.20104	0.0158134	3.32318	0.0729393	1.02205	0.454506	NA	NA	1.69513	0.0733793	-0.843057	0.13431	-0.0271705	0.990149	-0.450323	0.131304	3.17427	0.01291	NA	NA	NA	NA	3.12485	0.000330922	-0.921551
hsa-miR-2115-3p	NA	NA	-2.45202	0.0417131	NA	NA	NA	NA	2.77573	0.0329067	1.34615	0.183847	-0.0872493	0.734998	NA	NA	-0.4967	0.250241	1.27614	0.0484916	NA	NA	3.82621	0.0043331	-0.606314	0.247583	0.00125539	0.943618	0.0220531	0.715307	-0.186085	0.229544	-0.304873	0.208629	NA	NA	3.29476	0.00817743	2.35703	0.0137801	NA	NA	-1.2269	0.297833	-1.29523	0.1555	NA	NA	NA
novel_mir337	NA	NA	NA	NA	NA	NA	NA	NA	NA	NA	NA	NA	NA	NA	4.59991	0.000431137	NA	NA	NA	NA	NA	NA	NA	NA	NA	NA	NA	NA	5.41437	3.31e-06	NA	NA	4.15456	0.000759761	NA	NA	NA	NA	NA	NA	NA	NA	NA	NA	NA	NA	NA	NA	NA
hsa-miR-4707-5p	NA	NA	0.869913	0.167256	NA	NA	-0.694596	0.320747	NA	NA	NA	NA	NA	NA	NA	NA	-2.08166	0.0772908	0.986632	0.165439	1.09429	0.172671	NA	NA	-0.606314	0.247583	3.46069	0.00456702	4.72249	0.000328314	NA	NA	NA	NA	NA	NA	NA	NA	0.549677	0.114726	NA	NA	0.510069	0.369236	0.28973	0.246822	NA	NA	-0.921551
hsa-miR-196b-3p	0.303608	0.68558	5.9403	3.71e-10	NA	NA	NA	NA	NA	NA	3.83158	0.00957422	6.00021	5.48e-09	NA	NA	3.08826	0.0234743	5.30856	1.7e-07	NA	NA	3.24125	0.0220674	NA	NA	NA	NA	NA	NA	2.81391	0.0343534	NA	NA	NA	NA	-0.0271705	0.990149	5.59407	1.22e-08	NA	NA	3.09503	0.0479562	5.22833	1.69e-06	NA	NA	NA
hsa-miR-215-3p	NA	NA	NA	NA	NA	NA	NA	NA	NA	NA	NA	NA	NA	NA	NA	NA	NA	NA	NA	NA	NA	NA	NA	NA	NA	NA	NA	NA	NA	NA	5.77739	1.68e-09	NA	NA	NA	NA	NA	NA	NA	NA	NA	NA	NA	NA	NA	NA	NA	NA	NA
hsa-miR-5189-5p	NA	NA	-0.452015	0.255766	NA	NA	NA	NA	NA	NA	NA	NA	NA	NA	NA	NA	NA	NA	NA	NA	NA	NA	NA	NA	NA	NA	NA	NA	NA	NA	3.07695	0.0205183	NA	NA	NA	NA	NA	NA	NA	NA	NA	NA	NA	NA	NA	NA	NA	NA	NA
novel_mir600	4.56664	0.00084448	NA	NA	NA	NA	NA	NA	NA	NA	5.02422	4.15e-05	NA	NA	6.34993	1.28e-10	NA	NA	4.10211	0.000639912	NA	NA	NA	NA	NA	NA	NA	NA	4.48148	0.00106692	NA	NA	NA	NA	NA	NA	NA	NA	4.25012	0.000267698	NA	NA	NA	NA	NA	NA	NA	NA	NA
novel_mir291	NA	NA	NA	NA	NA	NA	NA	NA	NA	NA	NA	NA	4.37218	0.00163542	NA	NA	NA	NA	NA	NA	NA	NA	NA	NA	NA	NA	NA	NA	NA	NA	NA	NA	NA	NA	NA	NA	NA	NA	NA	NA	NA	NA	NA	NA	NA	NA	4.35931	0.00192804	NA
novel_mir106	4.30361	0.00268565	NA	NA	NA	NA	NA	NA	NA	NA	NA	NA	NA	NA	NA	NA	NA	NA	NA	NA	NA	NA	NA	NA	NA	NA	NA	NA	NA	NA	NA	NA	NA	NA	NA	NA	NA	NA	NA	NA	NA	NA	NA	NA	NA	NA	NA	NA	NA
novel_mir404	NA	NA	NA	NA	NA	NA	NA	NA	NA	NA	NA	NA	NA	NA	NA	NA	NA	NA	NA	NA	NA	NA	NA	NA	NA	NA	NA	NA	NA	NA	NA	NA	NA	NA	NA	NA	NA	NA	NA	NA	NA	NA	NA	NA	NA	NA	NA	NA	NA
hsa-miR-31-5p	-0.631297	6.64e-10	1.87575	2.22e-63	2.05414	1.34e-149	-1.20156	6.13e-05	3.83156	0	0.152958	0.256072	1.48078	9.93e-41	0.656007	8.69e-14	7.3079	0	1.70116	1.05e-112	-2.07806	6.17e-30	0.691304	3.62e-16	0.327258	0.0283715	0.230641	0.0268284	4.85957	0	4.38589	0	1.14164	2.93e-225	-2.21343	2.36e-43	6.37653	0	0.73025	2.75e-08	-0.780319	4.55e-16	2.00415	2.33e-131	0.0383771	0.233209	-0.982793	2.28e-06	-3.48052
hsa-miR-3182	0.303608	0.538545	2.95851	5.83e-47	1.4059	0.0123352	-0.855061	0.0493311	-1.5462	0.0165166	0.609187	0.359799	3.64972	3.81e-24	1.02682	0.000571843	3.10321	9.58e-73	1.44349	2.33e-09	NA	NA	-0.531342	0.0578321	-0.383922	0.220055	3.7017	0.00138235	5.02205	4.68e-46	3.44167	2.44e-78	-1.14137	0.00584289	NA	NA	2.35134	0.000239287	2.85224	3.27e-22	4.25227	3.25e-05	4.12183	1.32e-33	-1.29523	0.108707	3.13136	3e-40	-0.436124
hsa-miR-1343-5p	1.56664	0.337412	NA	NA	NA	NA	-0.694596	0.320747	NA	NA	NA	NA	NA	NA	0.140481	0.360734	0.0882626	0.283391	2.98663	0.0211528	NA	NA	NA	NA	NA	NA	0.00125539	0.943618	NA	NA	NA	NA	NA	NA	NA	NA	-0.0271705	0.990149	4.00911	0.000749319	NA	NA	-0.226897	0.460683	NA	NA	NA	NA	NA
hsa-miR-4719	NA	NA	NA	NA	NA	NA	NA	NA	NA	NA	NA	NA	NA	NA	NA	NA	NA	NA	NA	NA	NA	NA	NA	NA	NA	NA	NA	NA	3.60702	0.0229794	5.98384	1.06e-10	5.01706	6.32e-06	NA	NA	NA	NA	NA	NA	2.00434	0.223112	NA	NA	NA	NA	NA	NA	NA
hsa-miR-2467-5p	0.98168	0.547783	-0.452015	0.255766	NA	NA	NA	NA	NA	NA	5.48366	1.29e-06	-0.0872493	0.734998	1.72544	0.128534	NA	NA	0.723598	0.165895	NA	NA	NA	NA	NA	NA	1.58622	0.401817	-0.562909	0.527625	2.07695	0.0445853	3.01706	0.0215393	NA	NA	NA	NA	NA	NA	NA	NA	1.7731	0.158295	NA	NA	1.03738	0.458947	NA
hsa-miR-1911-3p	NA	NA	NA	NA	NA	NA	NA	NA	NA	NA	NA	NA	NA	NA	NA	NA	NA	NA	NA	NA	NA	NA	NA	NA	NA	NA	NA	NA	NA	NA	NA	NA	5.90458	1.24e-09	NA	NA	NA	NA	NA	NA	NA	NA	NA	NA	NA	NA	NA	NA	NA
hsa-miR-34b-3p	2.1516	0.0418759	2.821	1.65e-05	1.87539	0.0102864	2.21229	0.00819143	2.90501	5.91e-15	8.75893	7.18e-43	3.08268	1.14e-05	2.14048	0.00208557	4.54769	1.71e-20	0.986632	0.0930569	2.35733	0.00737436	2.15879	9.87e-07	2.30058	0.00441005	3.08872	1.09e-12	3.52455	8.08e-08	-0.967445	0.0177018	4.29639	2.27e-54	2.32687	0.00437458	0.635794	0.318331	5.53836	8.5e-28	1.00434	0.374383	1.66619	0.00284586	1.79223	0.00586186	0.0373848	0.720953	-0.506514
hsa-miR-34c-5p	0.673558	0.208466	4.00742	1.45e-05	2.61235	0.00018179	-0.209169	0.341443	4.92063	9.49e-136	6.4251	3.71e-41	4.02823	7.78e-12	1.72544	0.00821415	6.58545	3.62e-55	0.723598	0.094299	0.942289	0.135192	3.84611	8.06e-15	4.64161	4.11e-05	3.29404	6.37e-10	4.74997	1.99e-13	0.765005	0.0428547	3.64414	1.84e-26	2.54926	2.89e-06	0.709795	0.146447	4.29691	2.26e-37	0.103879	0.796341	3.9955	3.94e-23	2.65896	9.23e-06	-0.13254	0.663216	-1.50651
hsa-miR-200c-5p	NA	NA	3.13295	0.0211445	-3.55757	0.041583	NA	NA	3.71433	1.26e-37	-3.78313	0.0104879	NA	NA	-0.444482	0.302939	2.67323	0.0124952	-0.59833	0.22592	1.35733	0.189698	5.71518	1.2e-43	0.393686	0.253877	NA	NA	0.0220531	0.715307	0.491987	0.220541	-3.6268	0.000666895	NA	NA	NA	NA	NA	NA	-1.31758	0.317138	-1.81186	0.172152	NA	NA	NA	NA	NA
hsa-miR-8485	NA	NA	0.963022	0.118675	NA	NA	1.8079	0.0128518	NA	NA	2.02422	0.00173629	0.760748	0.187477	-0.859519	0.218313	2.82523	0.0390419	2.20902	0.029793	-2.39756	0.0104975	1.13022	0.0195678	3.48115	0.000314226	-1.99874	0.244576	0.343981	0.495179	2.81391	0.0343534	1.39557	0.0225189	-3.06545	0.00541684	-0.0271705	0.990149	1.13464	0.0847145	-0.165582	0.768608	0.965748	0.0977299	-1.0322	0.120621	0.84474	0.308705	1.66341
hsa-miR-3177-5p	1.78903	0.11297	NA	NA	1.34932	0.349468	-0.109634	0.373027	NA	NA	5.34615	4.04e-06	NA	NA	2.25596	0.00383754	NA	NA	2.40167	0.0190176	1.77236	0.117483	3.24125	0.0220674	-0.606314	0.231385	NA	NA	1.02205	0.27119	3.07695	0.0205183	1.28009	0.0734427	NA	NA	0.972829	0.666061	2.87161	0.0170322	NA	NA	NA	NA	-1.29523	0.108707	2.03738	0.156104	NA
hsa-miR-520g-5p	NA	NA	NA	NA	NA	NA	NA	NA	NA	NA	9.35065	2.24e-59	NA	NA	NA	NA	NA	NA	NA	NA	NA	NA	NA	NA	NA	NA	NA	NA	NA	NA	4.66191	4.23e-05	NA	NA	NA	NA	NA	NA	NA	NA	NA	NA	NA	NA	NA	NA	NA	NA	NA
hsa-miR-31-3p	-0.386052	0.292547	3.51146	2.07e-27	1.63267	1.99e-12	-1.45359	0.00262967	4.00024	0	0.928647	0.00094096	1.75147	4.09e-09	0.429987	0.0565812	6.49101	0	1.30289	1.27e-07	-2.26326	6.34e-07	0.813826	0.0017188	-0.676704	0.0581205	-0.431704	0.128492	4.91896	2.47e-201	4.80867	0	1.93097	1.35e-79	-1.65664	0.000267484	5.84117	0	0.918911	0.00140964	-1.22346	1.18e-05	1.67357	6.6e-10	0.424659	0.0682108	-2.23563	0.000110924	-4.39187
hsa-miR-92b-3p	-0.185615	0.000216726	2.39266	0	1.19825	1.07e-97	0.608405	2.23e-15	0.367744	1.05e-19	3.27939	0	0.46007	2.52e-25	0.17879	0.00192087	4.23012	0	0.0800357	0.094299	-1.46963	1.21e-50	2.18764	0	1.39064	4.13e-75	0.70007	7.63e-28	-0.123291	0.0249442	2.10008	0	-0.218049	1.47e-07	-1.958	1.38e-77	3.16351	0	2.69456	0	-0.114528	0.0589374	2.10037	0	0.270286	0.000643328	-0.461296	5.78e-06	-1.80731
hsa-miR-4792	-0.0183201	0.827267	NA	NA	-2.8795	0.00237883	-5.60149	4.72e-06	NA	NA	1.02422	0.380094	-1.27989	0.00571779	0.140481	0.360734	-1.81863	0.0511139	-2.92026	9.37e-07	-5.13453	2.94e-05	NA	NA	-5.12988	2.46e-08	-4.08621	0.000130593	-1.56291	0.279696	0.322062	0.14374	-3.30487	0.00254386	NA	NA	-0.442208	0.666061	-4.25768	0.00121221	NA	NA	0.773103	0.118867	-4.99567	2.52e-08	6.8318	4.84e-27	-4.67644
hsa-miR-210-3p	1.3735	6.63e-90	2.36597	6.59e-199	-0.485423	3.11e-08	-0.747657	4.29e-12	3.23224	0	2.31066	2.58e-133	3.41613	0	2.8073	0	2.26233	0	-0.290131	3.08e-05	-0.0905411	0.20548	2.55319	2.04e-191	-0.456072	0.00019144	-1.54237	3.86e-26	5.01251	0	2.85901	0	2.00944	1.24e-109	3.66162	0	3.92912	0	3.00012	3.97e-255	-1.54992	1.33e-21	0.0311713	0.425653	-2.63134	7.34e-68	0.421574	2.3e-14	-1.45791
hsa-miR-3176	2.69789	5.85e-08	-1.35891	0.0142429	2.42949	5.98e-06	-1.6946	0.0972943	-2.3942	0.0531053	3.27215	8.08e-05	0.760748	0.187477	1.89537	0.000291871	-1.23367	0.0974487	0.842242	0.0575337	0.257791	0.329384	-0.0806805	0.330804	0.130651	0.275928	1.00126	0.346747	1.82941	0.0859134	0.884304	0.04743	-0.667443	0.10408	-0.258095	0.195697	3.43226	3.75e-05	0.549677	0.10343	NA	NA	0.42518	0.326839	1.28973	0.144861	1.62235	0.041844	0.400377
hsa-miR-7114-5p	-1.01832	0.547783	NA	NA	0.0273894	0.992094	NA	NA	NA	NA	3.60919	0.0180102	-0.0872493	0.734998	NA	NA	NA	NA	NA	NA	NA	NA	1.24125	0.193358	NA	NA	NA	NA	NA	NA	-1.50801	0.127829	NA	NA	1.32687	0.107265	NA	NA	NA	NA	-0.995657	0.577538	NA	NA	NA	NA	NA	NA	NA
hsa-miR-520f-3p	2.56664	0.0650849	NA	NA	NA	NA	NA	NA	NA	NA	7.89459	2.07e-26	NA	NA	NA	NA	NA	NA	6.10211	7.75e-12	NA	NA	NA	NA	7.30058	1.04e-23	NA	NA	NA	NA	9.34686	9.1e-143	NA	NA	6.54926	1.03e-13	NA	NA	NA	NA	NA	NA	NA	NA	NA	NA	NA	NA	NA
hsa-miR-4687-3p	2.56664	0.0650849	0.547985	0.249708	NA	NA	NA	NA	NA	NA	2.19415	0.0239143	-0.0872493	0.734998	1.46241	0.102685	NA	NA	-1.59833	0.116356	NA	NA	-1.34371	0.193971	0.393686	0.253877	1.00126	0.630369	NA	NA	-0.508013	0.180615	1.11016	0.0710546	-1.25809	0.122009	0.972829	0.666061	NA	NA	NA	NA	-0.226897	0.460683	NA	NA	1.03738	0.458947	NA
hsa-miR-6814-5p	NA	NA	NA	NA	0.0273894	0.992094	NA	NA	NA	NA	NA	NA	NA	NA	1.14048	0.223349	NA	NA	NA	NA	3.35733	0.0193623	1.97821	0.0773614	NA	NA	NA	NA	2.34398	0.0874756	NA	NA	NA	NA	1.32687	0.107265	NA	NA	NA	NA	4.17427	0.00552943	NA	NA	1.28973	0.144861	1.62235	0.274421	NA
hsa-miR-449b-3p	NA	NA	3.86991	0.00265167	NA	NA	NA	NA	NA	NA	3.60919	0.0180102	0.912751	0.52575	NA	NA	NA	NA	-0.59833	0.22592	NA	NA	NA	NA	NA	NA	NA	NA	5.72249	1.99e-07	NA	NA	3.69513	0.0040053	NA	NA	4.43226	0.00190888	NA	NA	NA	NA	NA	NA	3.87469	0.00295614	NA	NA	NA
hsa-miR-4517	4.06914	0.000106982	NA	NA	NA	NA	2.62733	0.0664826	NA	NA	3.34615	0.033978	1.91275	0.198341	NA	NA	NA	NA	-0.59833	0.207851	3.35733	0.0193623	NA	NA	1.97865	0.0564043	NA	NA	1.02205	0.454506	2.07695	0.0445853	6.64932	1.06e-14	5.26547	1.08e-06	2.29476	0.145188	NA	NA	1.58931	0.37155	NA	NA	-0.295233	0.246822	4.84474	0.000177931	NA
hsa-miR-6787-3p	NA	NA	NA	NA	0.0273894	0.992094	-1.6946	0.17464	NA	NA	NA	NA	-1.08725	0.358949	NA	NA	NA	NA	NA	NA	NA	NA	NA	NA	NA	NA	NA	NA	NA	NA	NA	NA	NA	NA	0.741905	0.160486	1.55779	0.41929	NA	NA	NA	NA	NA	NA	NA	NA	NA	NA	NA
hsa-miR-765	0.566642	0.620743	1.13295	0.169181	NA	NA	NA	NA	NA	NA	1.02422	0.288696	3.49771	0.0316668	1.14048	0.223349	NA	NA	NA	NA	NA	NA	NA	NA	NA	NA	NA	NA	2.34398	0.0177261	NA	NA	NA	NA	2.74191	0.00861155	-0.0271705	0.990149	NA	NA	1.8117	0.127514	1.35807	0.251146	NA	NA	2.35931	0.0871029	NA
hsa-miR-4798-5p	NA	NA	-1.18898	0.104237	NA	NA	NA	NA	NA	NA	-1.56074	0.232766	-3.40918	0.045278	NA	NA	NA	NA	NA	NA	NA	NA	NA	NA	NA	NA	NA	NA	NA	NA	NA	NA	NA	NA	NA	NA	NA	NA	NA	NA	NA	NA	-3.54882	0.026803	1.70477	0.0408741	2.35931	0.0871029	NA
hsa-miR-5003-3p	1.56664	0.337412	0.547985	0.249708	NA	NA	NA	NA	NA	NA	1.60919	0.224589	NA	NA	2.46241	0.0395779	NA	NA	NA	NA	-0.227636	0.355888	NA	NA	NA	NA	1.58622	0.401817	4.34398	0.00194141	NA	NA	NA	NA	NA	NA	NA	NA	1.54968	0.0561542	NA	NA	NA	NA	-0.295233	0.246822	NA	NA	NA
hsa-miR-5094	3.56664	0.0306852	NA	NA	NA	NA	NA	NA	NA	NA	NA	NA	-0.0872493	0.734998	NA	NA	NA	NA	NA	NA	NA	NA	1.65629	0.122876	NA	NA	1.00126	0.630369	1.60702	0.270701	1.07695	0.113971	3.28009	0.0121776	NA	NA	NA	NA	NA	NA	NA	NA	NA	NA	NA	NA	1.03738	0.458947	NA
hsa-miR-4758-3p	NA	NA	NA	NA	NA	NA	NA	NA	NA	NA	NA	NA	NA	NA	NA	NA	1.5033	0.119878	NA	NA	NA	NA	NA	NA	-0.606314	0.247583	NA	NA	NA	NA	NA	NA	NA	NA	NA	NA	NA	NA	NA	NA	NA	NA	NA	NA	NA	NA	NA	NA	NA
hsa-miR-188-5p	1.52061	1.42e-29	1.54798	8.06e-16	1.04785	1.41e-09	-0.662887	0.0200363	-1.26867	0.000493017	-0.113279	0.496037	0.464054	0.00246845	0.473724	0.003738	0.00734265	0.291354	0.519239	3.73e-06	-0.479175	0.0315905	-0.527427	0.0104265	0.0566507	0.25611	0.641713	0.00827353	1.53807	9.85e-12	-0.134633	0.0768948	-0.746062	6.22e-06	-0.679232	0.00234257	0.922644	2.48e-08	2.38062	9.9e-23	0.609626	0.00260138	1.56601	5.11e-22	-1.76338	8.4e-10	2.89365	9.27e-104	-0.711628
hsa-miR-223-3p	-0.630636	1.48e-184	-0.186791	9.58e-21	-0.226646	1.7e-26	-1.93722	0	3.34985	0	0.430965	5e-58	-0.953056	0	0.308345	3.68e-59	0.863854	0	-1.73509	0	-2.69567	0	3.02665	0	-1.1171	1.22e-259	-0.0861693	1.85e-05	-0.359686	1.44e-40	-1.43097	0	-1.31487	0	0.0558602	0.0319602	1.99134	0	1.11088	0	-1.08922	0	2.76765	0	-1.66617	0	-2.03899	0	-4.38051
hsa-miR-1915-5p	4.03479	1.78e-18	1.86991	0.00953109	3.02739	0.0252917	3.3054	0.0156431	NA	NA	3.02422	0.000464951	-1.08725	0.482479	4.75519	2.81e-13	1.82523	0.0772908	4.57159	7.96e-22	2.35733	0.0414677	0.46364	0.25334	4.56361	6.64e-05	3.80861	0.000772745	5.48148	1.07e-11	1.49199	0.106827	1.28009	0.0493123	1.32687	0.107265	NA	NA	4.35703	0.00016009	5.09181	4.84e-05	NA	NA	0.119805	0.252938	4.32279	6.36e-10	1.07845
hsa-miR-6718-5p	-1.60328	0.331254	-0.71505	0.156852	-1.29454	0.370957	0.627332	0.278754	-0.131164	0.276034	0.831579	0.143407	0.497713	0.52575	0.877446	0.184242	NA	NA	NA	NA	NA	NA	0.241248	0.284567	-1.02135	0.13408	0.323183	0.781559	-3.29988	0.0456017	0.299342	0.217922	-2.6268	0.00255246	-5.58002	6.31e-07	-1.90164	1.65e-06	-1.18729	0.0512089	-2.6961	5.76e-05	0.910607	0.161649	-1.8802	0.0372885	0.0373848	0.720953	-2.50651
hsa-miR-548x-3p	5.73657	1.86e-07	NA	NA	NA	NA	NA	NA	NA	NA	5.02422	4.15e-05	NA	NA	NA	NA	4.59076	8.19e-05	4.20902	0.00038599	NA	NA	4.41117	8.46e-07	5.30058	2.06e-07	1.00126	0.630369	NA	NA	6.86703	5.21e-34	5.7175	1.29e-15	NA	NA	NA	NA	NA	NA	NA	NA	3.09503	0.0479562	NA	NA	NA	NA	NA
hsa-miR-6813-3p	-0.170323	0.661166	-0.0369778	0.287815	-1.97261	0.261121	0.179873	0.341443	NA	NA	2.02422	0.0401759	2.08268	0.045278	0.140481	0.355054	0.5033	0.23444	0.793987	0.0575649	-1.8126	0.128126	1.3751	8.22e-06	0.715614	0.189105	2.46069	0.0185202	2.10952	0.003897	-0.688586	0.0678398	0.0821505	0.208629	-1.84306	0.0694235	2.14275	0.0528525	-0.035285	0.148892	-0.732622	0.380363	-1.07489	0.132006	-2.29523	0.0471483	0.0373848	0.720953	-2.72891
hsa-miR-1290	-1.64837	2.25e-06	0.953977	0.00434855	1.62529	6.95e-10	-1.27956	0.00151778	-0.0930288	0.273007	3.67251	2.25e-66	0.0382816	0.734998	5.86553	4.14e-250	0.547694	0.0842788	0.775128	0.00987056	0.319852	0.247017	4.27227	7.09e-111	0.52493	0.0658409	1.91686	3e-09	1.66095	3.5e-10	1.88026	2.93e-38	2.01706	1.37e-16	-1.25809	0.0131922	4.51586	1.22e-165	-3.42552	3.09e-40	1.98891	1.7e-20	3.95102	2.94e-36	-1.24943	0.00207405	2.76531	8.69e-18	-3.9513
hsa-miR-4804-5p	0.789035	0.398826	-1.45202	0.152265	NA	NA	0.305404	0.352226	NA	NA	5.02422	4.15e-05	2.91275	0.0221999	NA	NA	NA	NA	NA	NA	NA	NA	0.393251	0.282846	NA	NA	0.323183	0.781559	1.34398	0.225546	1.29934	0.0806515	3.28009	0.0121776	0.326868	0.187396	3.14275	0.0147292	NA	NA	-0.995657	0.577538	0.358066	0.43798	1.14534	0.0254574	1.25978	0.181171	0.0784489
hsa-miR-3619-3p	1.56664	0.337412	0.869913	0.167256	NA	NA	0.890366	0.27489	1.77573	0.0730649	0.0242244	0.609785	-1.67221	0.286379	1.55552	0.0502671	0.725693	0.169465	3.8611	0.00172541	NA	NA	2.90421	0.000331646	0.978648	0.188571	2.58622	0.0823553	3.48148	0.00248787	1.81391	0.0097215	0.110165	0.216395	-0.258095	0.195848	1.19522	0.296619	2.13464	0.00529991	0.589306	0.647781	-0.226897	0.460683	2.0267	0.0568483	NA	NA	1.07845
hsa-miR-4733-5p	NA	NA	NA	NA	NA	NA	NA	NA	NA	NA	NA	NA	NA	NA	NA	NA	NA	NA	0.986632	0.165439	NA	NA	NA	NA	NA	NA	-0.998745	0.630369	3.82941	0.012337	-1.50801	0.127829	2.01706	0.0454425	NA	NA	NA	NA	NA	NA	NA	NA	-1.2269	0.297833	NA	NA	NA	NA	1.07845
hsa-miR-4669	NA	NA	NA	NA	1.02739	0.670877	NA	NA	NA	NA	NA	NA	-0.0872493	0.734998	1.27798	0.0485762	NA	NA	NA	NA	1.35733	0.189698	NA	NA	0.393686	0.247583	0.00125539	0.943618	0.50748	0.454506	-0.508013	0.220541	-0.304873	0.203842	NA	NA	NA	NA	NA	NA	NA	NA	NA	NA	NA	NA	NA	NA	NA
hsa-miR-6791-3p	-0.433358	0.642208	2.86991	0.00686186	0.612352	0.748733	-1.6946	0.0972943	NA	NA	-0.560738	0.445505	-0.350284	0.588611	3.46241	0.0197938	-0.4967	0.250241	1.40167	0.0122968	2.09429	0.0703739	0.00420838	0.349035	NA	NA	NA	NA	2.60702	0.00599359	1.81391	0.0694801	-1.4748	0.0259581	1.32687	0.068505	0.557792	0.662345	2.54968	0.00864513	1.58931	0.204878	NA	NA	-0.295233	0.246822	2.03738	0.156104	0.0784489
hsa-miR-548ae-3p	2.68212	0.00484673	NA	NA	-0.972611	0.676646	NA	NA	NA	NA	4.02422	0.00512907	0.327788	0.638032	1.72544	0.128534	3.31066	0.0140317	2.98663	0.00283689	NA	NA	NA	NA	2.97865	0.0262787	2.00126	0.244576	0.0220531	0.715307	3.95142	0.00151629	3.01706	0.00331179	NA	NA	NA	NA	NA	NA	0.0043431	0.866531	NA	NA	NA	NA	3.84474	0.0123144	NA
hsa-miR-6880-3p	3.98168	0.00896697	NA	NA	-1.55757	0.434973	0.890366	0.27489	1.51269	0.108446	3.02422	0.0117123	NA	NA	-1.44448	0.165405	2.5033	0.0202837	NA	NA	NA	NA	2.97821	0.0378929	-0.191277	0.265139	-0.583707	0.713467	NA	NA	-2.09298	0.0677419	1.28009	0.0734427	-2.25809	0.0377567	0.972829	0.666061	NA	NA	1.00434	0.471164	0.773103	0.374932	0.704767	0.213692	1.03738	0.274421	3.40038
hsa-miR-4433b-5p	1.98168	0.197937	-5.03698	7.43e-05	3.61235	0.038259	-0.109634	0.366337	NA	NA	2.02422	0.125553	-4.33518	1.76e-05	NA	NA	1.08826	0.176847	-1.59833	0.116356	NA	NA	-1.08068	0.143098	-1.19128	0.135339	1.00126	0.630369	0.0220531	0.715307	0.339984	0.203983	NA	NA	NA	NA	0.557792	0.580311	-0.450323	0.131304	NA	NA	1.35807	0.251146	NA	NA	1.62235	0.139675	-1.92155
hsa-miR-561-3p	NA	NA	NA	NA	NA	NA	NA	NA	NA	NA	NA	NA	NA	NA	NA	NA	NA	NA	NA	NA	NA	NA	NA	NA	NA	NA	NA	NA	NA	NA	3.07695	0.0205183	NA	NA	NA	NA	NA	NA	-1.45032	0.0755042	NA	NA	NA	NA	NA	NA	0.0373848	0.720953	NA
hsa-miR-937-5p	4.44111	0.00151943	NA	NA	NA	NA	NA	NA	NA	NA	1.02422	0.380094	0.912751	0.52575	-0.274557	0.329331	NA	NA	NA	NA	NA	NA	NA	NA	NA	NA	NA	NA	NA	NA	-1.50801	0.127829	NA	NA	NA	NA	NA	NA	NA	NA	NA	NA	-0.811859	0.32558	NA	NA	NA	NA	NA
hsa-miR-3186-5p	NA	NA	NA	NA	NA	NA	NA	NA	NA	NA	NA	NA	NA	NA	NA	NA	NA	NA	NA	NA	NA	NA	NA	NA	NA	NA	NA	NA	NA	NA	NA	NA	NA	NA	NA	NA	-0.0271705	0.990149	NA	NA	NA	NA	NA	NA	NA	NA	NA	NA	NA
hsa-miR-6732-5p	NA	NA	NA	NA	NA	NA	NA	NA	NA	NA	NA	NA	NA	NA	NA	NA	NA	NA	NA	NA	NA	NA	-1.34371	0.193971	NA	NA	NA	NA	NA	NA	NA	NA	NA	NA	NA	NA	NA	NA	NA	NA	NA	NA	NA	NA	NA	NA	NA	NA	NA
hsa-miR-652-5p	1.98168	1.21e-05	2.96302	3.9e-06	1.02739	0.0686798	-0.957631	0.15486	-0.430724	0.177608	3.48366	1.01e-07	0.628958	0.205309	2.05802	2.19e-05	2.18137	9.61e-05	0.361028	0.122372	-0.549564	0.25952	1.65629	0.00345001	0.393686	0.247583	2.00126	0.0117304	5.3619	2.01e-20	1.27335	0.00035622	0.769128	0.0166087	2.20134	0.000407809	4.53354	3.06e-27	1.37565	0.000626586	0.741309	0.374735	4.02103	3.34e-16	-0.295233	0.210046	3.11267	1.35e-11	-2.72891
hsa-miR-320e	-0.603283	0.288545	-0.3451	0.19269	1.67125	0.00482474	-0.542593	0.2142	-0.394198	0.216411	3.02422	0.000464951	0.443265	0.314386	1.72544	0.000341468	0.0178733	0.291809	-0.59833	0.17414	-0.227636	0.326957	2.74375	2.08e-08	0.563611	0.182316	0.126786	0.861983	1.02205	0.0353388	1.45134	0.001386	-0.15287	0.189915	0.0314119	0.207889	2.21384	3.32e-07	0.357032	0.102483	-0.870126	0.291845	-0.352428	0.336865	-0.754664	0.0993606	1.20731	0.147383	-1.18459
hsa-miR-374c-3p	-0.0140889	0.592979	7.82326	0	-6.48134	0	-5.06016	0	2.55424	0	-4.62778	0	-3.37401	0	-1.60033	0	-1.93205	1.24e-110	-3.32649	0	-6.12695	0	4.9192	0	0.602183	1.78e-24	0.761393	2.37e-136	1.1949	2.95e-210	0.869107	6.93e-141	3.80295	0	2.80202	0	4.02493	0	1.8649	0	-0.0870022	0.0169124	0.498512	1.04e-44	-0.227214	3.08e-05	-4.23938	0	-0.151708
hsa-miR-4488	0.0997498	0.207917	-0.61745	8.57e-24	1.27107	3.84e-87	-2.67711	4.78e-192	-2.29256	4.54e-25	1.06032	9.97e-108	1.82763	2.19e-131	1.71824	3.53e-162	-1.01917	4.36e-28	0.684683	4.17e-21	-1.35423	1.45e-25	1.46896	1.53e-108	-0.735825	1.4e-12	0.131478	0.348311	0.131532	0.147223	-0.126638	0.0251633	-1.90146	8.05e-138	-1.65524	1.52e-51	2.23342	0	-2.08068	4.85e-237	-1.25524	9.83e-37	0.674285	9.52e-11	-1.77205	3.42e-18	3.39476	0	1.39192
hsa-miR-3690	1.87476	0.00133287	-0.452015	0.255766	1.61235	0.226085	1.89037	0.0891948	0.512692	0.11072	1.90464	2.02e-09	0.398178	0.473426	0.877446	0.115821	1.5033	0.0625669	0.40167	0.176614	-2.54956	0.0367851	0.723399	0.029665	0.841145	0.0366591	1.24918	0.0584778	-0.1874	0.477368	-1.14544	0.0256729	1.96815	0.000207352	0.156943	0.195848	-1.0778	0.0325469	1.77207	0.00676403	-1.73262	0.0746588	2.35807	0.0582563	0.119805	0.252938	-0.962615	0.374212	NA
hsa-miR-3127-5p	2.1516	0.00350968	0.869913	0.167256	2.48682	0.017414	NA	NA	-0.809236	0.205407	1.60919	0.0601095	2.49771	0.067417	2.46241	0.0395779	1.08826	0.128167	1.20902	0.08697	2.35733	0.0414677	-0.343715	0.292273	2.20104	0.00686274	1.87572	0.051848	1.34398	0.0107911	2.29934	0.00454691	-0.790299	0.101528	NA	NA	-2.1971	0.0467295	2.13464	0.0219322	0.0043431	0.866531	0.358066	0.397866	2.51212	0.00244464	1.73782	0.0261041	0.0784489
hsa-miR-1914-5p	4.44111	0.00151943	1.54798	0.114081	2.34932	0.143036	NA	NA	NA	NA	3.02422	0.000464951	NA	NA	2.66404	4.55e-05	NA	NA	1.51715	0.0245564	-1.22764	0.225392	NA	NA	NA	NA	2.17118	0.0530067	3.19198	0.00836412	NA	NA	NA	NA	-0.258095	0.195697	NA	NA	NA	NA	-0.995657	0.577538	NA	NA	-0.295233	0.246822	NA	NA	NA
hsa-miR-148b-5p	0.318715	0.485315	2.45488	4.55e-05	0.875386	0.380514	0.305404	0.352226	3.19076	0.0129439	5.02422	4.15e-05	-0.0872493	0.734998	1.14048	0.0725004	NA	NA	1.48913	0.0146656	-0.227636	0.355341	0.334357	0.282846	-1.02135	0.13408	1.7017	0.0477319	4.19198	3.94e-05	0.951418	0.0841598	1.01706	0.0412824	1.85738	0.000549992	1.11033	0.210453	1.87161	0.0121421	NA	NA	0.943028	0.181648	0.704767	0.106428	1.03738	0.1123	-2.14394
hsa-miR-888-5p	3.30361	0.0566066	NA	NA	NA	NA	NA	NA	NA	NA	NA	NA	NA	NA	1.72544	0.128534	7.1898	2.88e-21	NA	NA	NA	NA	NA	NA	3.85312	0.00213105	6.02362	2.37e-16	4.02205	0.00666824	NA	NA	NA	NA	NA	NA	0.972829	0.666061	NA	NA	0.0043431	0.866531	NA	NA	NA	NA	NA	NA	NA
hsa-miR-190b	1.27446	8.58e-12	2.2062	1.03e-32	5.02771	0	1.16006	1.01e-09	0.551512	0.0111313	2.84658	8.19e-94	0.759127	3.44e-05	2.51216	1.88e-44	1.70975	6.75e-06	2.68588	5.35e-39	2.08431	5.41e-31	2.039	5.12e-41	1.08298	4.44e-06	0.519386	0.0244285	4.64568	0	1.56999	1.13e-18	-0.233319	0.0658414	1.79081	1.09e-21	1.43388	1.43e-15	5.79706	0	1.22964	1.02e-09	1.9933	1.43e-22	1.39282	3.43e-13	1.53215	4.36e-08	-1.13306
hsa-miR-203b-5p	0.603168	0.268069	-0.71505	0.156852	0.640366	0.238366	-0.316085	0.285927	1.07529	0.00419022	0.439262	0.347929	0.275321	0.479332	-2.44448	0.0348277	-1.08166	0.0998306	-4.05776	0.00014774	-3.92808	0.000223446	-0.928677	0.150254	-3.92824	0.000362543	-0.252501	0.610007	-1.20034	0.0781797	-3.82994	0.0083609	0.28009	0.203842	-4.95853	4.91e-05	-4.11463	0.000103516	-1.45032	0.0199036	-1.35823	0.0427979	-0.3644	0.339109	2.22262	1.8e-08	-0.614692	0.335646	-1.33659
hsa-miR-449c-5p	NA	NA	5.85177	9.9e-18	1.83474	0.138107	0.305404	0.352226	1.19076	0.15441	4.93112	7.51e-05	3.49771	0.0316668	5.31041	6.13e-06	4.08826	0.00104445	3.7236	0.00280854	NA	NA	2.46364	0.00381706	4.09413	0.000774059	1.13876	0.199026	8.86754	2.18e-45	0.170059	0.226774	5.18698	3.1e-11	NA	NA	5.29476	2.25e-10	3.25012	0.000720308	-3.31758	0.0657838	3.58046	0.0159158	2.51212	0.00244464	3.62235	0.0231792	NA
hsa-miR-548av-3p	1.92028	0.00216755	4.71791	4.14e-05	-3.77997	0.0228836	NA	NA	NA	NA	1.93112	0.00809373	NA	NA	-2.44448	0.0348277	1.5033	0.119878	NA	NA	0.357327	0.336727	-1.08068	0.143098	0.616078	0.187868	-3.99874	0.0117304	NA	NA	0.845624	0.0464878	5.67241	3.48e-15	0.156943	0.195848	-0.0271705	0.990149	2.35703	0.0137801	0.589306	0.647781	1.94303	0.0439448	-0.295233	0.246822	NA	NA	-1.50651
novel_mir36	6.68212	4.69e-13	-4.91145	0.000147233	NA	NA	3.76484	0.00361789	NA	NA	4.83158	0.000135185	NA	NA	8.25942	2.23e-31	-4.95613	0.000130718	3.17426	1.59e-37	6.12992	1.93e-10	NA	NA	5.48115	3.24e-08	3.69157	3.15e-29	6.37961	6.56e-11	-0.508013	0.141136	0.373199	0.140129	NA	NA	5.29476	1.04e-05	6.00911	6.88e-11	6.00434	1.15e-08	-4.92734	0.000140356	4.40521	0.000335014	6.76531	1.24e-13	5.93643
novel_mir320	0.163518	0.363356	0.604568	0.00123418	1.03496	1.54e-08	4.94926	4.38e-06	-6.3328	5.03e-09	4.30963	6.25e-53	-1.23925	1.13e-07	1.37967	7.07e-11	-1.7821	8.89e-06	0.389988	0.00497672	1.77236	2.01e-05	-1.7885	1.69e-11	6.43808	2.34e-14	2.44285	5.65e-28	1.92017	2.48e-05	-0.811406	2.72e-05	-0.0569451	0.214332	-6.01298	9.36e-09	3.64525	6.49e-31	5.83508	7.1e-10	0.436059	0.183746	-0.06251	0.448168	-5.68755	3.83e-07	1.70365	1.7e-07	-0.25597
novel_mir534	4.98168	8.44e-05	NA	NA	NA	NA	4.47533	0.000119751	NA	NA	4.60919	0.000450597	NA	NA	NA	NA	NA	NA	NA	NA	NA	NA	4.90421	2.24e-05	NA	NA	0.242263	0.741035	NA	NA	4.39888	0.000193098	-0.456876	0.097267	NA	NA	NA	NA	NA	NA	NA	NA	NA	NA	NA	NA	NA	NA	NA
hsa-miR-3187-3p	1.60846	3.23e-09	0.828093	0.00419946	2.84236	2.93e-31	1.5018	0.000157199	-1.25284	0.000464006	3.8502	1.15e-65	0.869682	0.00495193	2.5263	4.27e-42	-0.188578	0.230172	3.19918	1.6e-44	-0.0963914	0.349484	1.09923	8.03e-05	0.715614	0.0291438	1.61507	6.45e-09	3.44947	1.81e-60	-0.576726	0.028467	0.122549	0.186565	-0.694194	0.0414925	1.99668	9.83e-14	3.44276	8.88e-36	1.74131	4.55e-08	2.28555	1.56e-12	-0.479657	0.0986827	5.09628	7.42e-25	-0.0508342
hsa-miR-6847-5p	NA	NA	NA	NA	3.34932	0.0697253	0.305404	0.352226	NA	NA	3.83158	0.00957422	-0.0872493	0.734998	NA	NA	NA	NA	3.20902	0.0128096	NA	NA	NA	NA	NA	NA	NA	NA	NA	NA	NA	NA	NA	NA	NA	NA	NA	NA	NA	NA	1.00434	0.577538	0.773103	0.374932	NA	NA	NA	NA	NA
hsa-miR-3936	2.56664	0.0650849	2.13295	0.0466794	NA	NA	1.62733	0.133561	NA	NA	NA	NA	NA	NA	0.140481	0.360734	-0.4967	0.250241	-1.59833	0.116356	NA	NA	1.24125	0.193358	2.20104	0.036713	-1.58371	0.401817	1.02205	0.346279	NA	NA	2.86505	0.00564993	0.741905	0.160486	-1.61213	0.402665	NA	NA	0.0043431	0.866531	-2.2269	0.0972596	1.28973	0.144861	NA	NA	NA
hsa-miR-6820-5p	1.30361	0.287567	-0.773943	0.160345	NA	NA	-1.6946	0.17464	NA	NA	1.72466	0.0209568	1.49771	0.187477	-1.66687	0.061633	NA	NA	2.7236	0.00747216	2.57972	0.0247292	1.24125	0.0856199	0.978648	0.13821	1.58622	0.401817	1.48148	0.0647214	1.07695	0.0841598	1.11016	0.0710546	1.32687	0.043734	1.78018	0.144828	-0.450323	0.131304	1.32627	0.315174	-2.2269	0.0972596	0.704767	0.185368	0.0373848	0.720953	NA
hsa-miR-939-3p	3.1516	0.0113824	NA	NA	-0.387648	0.818743	-1.6946	0.17464	-1.80924	0.113179	NA	NA	-0.824215	0.272481	NA	NA	NA	NA	1.40167	0.0603109	-0.549564	0.25952	-0.928677	0.208904	NA	NA	-0.998745	0.505435	0.0220531	0.715307	1.81391	0.0694801	NA	NA	-2.25809	0.0377567	2.97283	0.0265735	NA	NA	NA	NA	0.773103	0.247573	-0.295233	0.246822	NA	NA	NA
hsa-miR-4306	NA	NA	-0.452015	0.255766	3.34932	0.0697253	0.890366	0.27489	NA	NA	-0.975776	0.388439	2.49771	0.00957691	NA	NA	1.5033	0.119878	-0.59833	0.207851	NA	NA	-0.928677	0.208904	0.978648	0.188571	NA	NA	0.0220531	0.715307	NA	NA	-0.71991	0.139397	NA	NA	-0.0271705	0.990149	-0.450323	0.126846	NA	NA	1.7731	0.158295	NA	NA	1.62235	0.274421	0.0784489
hsa-miR-6781-3p	NA	NA	0.547985	0.249708	NA	NA	NA	NA	NA	NA	0.0242244	0.609785	NA	NA	1.72544	0.128534	-0.4967	0.250241	NA	NA	NA	NA	NA	NA	NA	NA	0.00125539	0.943618	3.82941	0.012337	0.491987	0.220541	0.695127	0.176968	NA	NA	NA	NA	NA	NA	3.58931	0.034946	NA	NA	1.28973	0.144861	NA	NA	NA
hsa-miR-4433b-3p	1.98168	0.197937	NA	NA	0.0273894	0.992094	NA	NA	NA	NA	-1.56074	0.232766	-0.672212	0.531535	NA	NA	NA	NA	NA	NA	NA	NA	1.24125	0.193358	-1.60631	0.07823	1.58622	0.401817	0.0220531	0.715307	1.49199	0.106827	NA	NA	NA	NA	0.972829	0.539545	NA	NA	NA	NA	NA	NA	NA	NA	NA	NA	NA
hsa-miR-4649-5p	-0.603283	0.608373	NA	NA	-2.55757	0.0874178	NA	NA	NA	NA	NA	NA	NA	NA	NA	NA	NA	NA	-0.59833	0.22592	NA	NA	NA	NA	NA	NA	NA	NA	NA	NA	-0.508013	0.220541	NA	NA	NA	NA	NA	NA	NA	NA	NA	NA	NA	NA	NA	NA	NA	NA	NA
hsa-miR-3137	NA	NA	NA	NA	NA	NA	NA	NA	NA	NA	NA	NA	3.72011	0.0172934	NA	NA	NA	NA	NA	NA	NA	NA	NA	NA	NA	NA	NA	NA	NA	NA	NA	NA	NA	NA	NA	NA	NA	NA	NA	NA	NA	NA	NA	NA	NA	NA	NA	NA	NA
hsa-miR-520a-3p	-0.0183201	0.827267	NA	NA	NA	NA	NA	NA	NA	NA	8.41654	1.99e-35	-1.08725	0.482479	NA	NA	NA	NA	4.10211	0.000639912	3.77236	0.00629487	NA	NA	7.88554	3.71e-33	NA	NA	NA	NA	8.59527	9.72e-48	NA	NA	4.20134	0.000678569	NA	NA	NA	NA	NA	NA	NA	NA	NA	NA	NA	NA	NA
hsa-miR-518e-5p	4.78903	7.62e-14	-4.25937	0.00251557	NA	NA	NA	NA	NA	NA	12.4363	1.73e-299	NA	NA	NA	NA	NA	NA	7.59149	4.94e-28	3.77236	0.00629487	NA	NA	6.20104	1.68e-12	NA	NA	NA	NA	3.95142	5.78e-29	NA	NA	8.41433	7.56e-77	-0.612133	0.73334	-0.450323	0.131304	NA	NA	NA	NA	NA	NA	NA	NA	NA
hsa-miR-6858-5p	-0.0183201	0.827267	NA	NA	0.0273894	0.992094	NA	NA	-0.809236	0.181442	NA	NA	-1.08725	0.482479	NA	NA	NA	NA	NA	NA	NA	NA	-0.343715	0.312289	NA	NA	NA	NA	3.60702	0.0229794	-1.09298	0.13259	NA	NA	NA	NA	NA	NA	1.13464	0.0847145	0.589306	0.647781	3.09503	0.0479562	NA	NA	NA	NA	NA
hsa-miR-6892-5p	NA	NA	0.547985	0.228155	0.0273894	0.992094	-1.6946	0.17464	NA	NA	NA	NA	0.912751	0.52575	NA	NA	NA	NA	3.20902	0.0128096	NA	NA	-1.92868	0.108018	-0.606314	0.231385	-0.998745	0.630369	0.0220531	0.715307	0.813915	0.154646	-0.304873	0.194037	NA	NA	NA	NA	1.13464	0.0847145	NA	NA	-2.2269	0.0972596	NA	NA	NA	NA	NA
hsa-miR-6817-5p	NA	NA	NA	NA	NA	NA	NA	NA	NA	NA	NA	NA	NA	NA	NA	NA	NA	NA	NA	NA	NA	NA	NA	NA	NA	NA	NA	NA	NA	NA	NA	NA	NA	NA	NA	NA	NA	NA	NA	NA	NA	NA	NA	NA	NA	NA	NA	NA	NA
hsa-miR-222-5p	NA	NA	2.13295	0.0466794	NA	NA	NA	NA	4.27823	0.000176327	NA	NA	3.72011	0.0172934	NA	NA	NA	NA	0.40167	0.232331	NA	NA	NA	NA	NA	NA	NA	NA	NA	NA	NA	NA	NA	NA	NA	NA	NA	NA	NA	NA	NA	NA	NA	NA	2.70477	0.0122762	0.0373848	0.720953	NA
hsa-miR-4741	3.30361	0.0566066	NA	NA	NA	NA	NA	NA	NA	NA	2.02422	0.125553	NA	NA	NA	NA	NA	NA	NA	NA	NA	NA	NA	NA	NA	NA	NA	NA	NA	NA	-0.508013	0.220541	NA	NA	NA	NA	NA	NA	NA	NA	NA	NA	NA	NA	NA	NA	NA	NA	NA
hsa-miR-3646	NA	NA	NA	NA	NA	NA	NA	NA	NA	NA	NA	NA	NA	NA	NA	NA	NA	NA	NA	NA	NA	NA	NA	NA	NA	NA	NA	NA	NA	NA	NA	NA	NA	NA	NA	NA	NA	NA	NA	NA	NA	NA	NA	NA	NA	NA	NA	NA	NA
novel_mir69	0.0485865	0.624131	-1.31451	2.23e-08	-3.37254	1.65e-70	-3.03855	1.45e-30	-6.97916	6.88e-13	-0.361958	0.0477061	5.41355	0	2.1232	5.04e-41	-0.440116	0.0557834	4.03215	6.03e-114	-3.45896	9.22e-46	-1.11901	5.85e-06	-2.78564	1.22e-31	-0.783016	8.58e-05	-0.165574	0.405984	-0.104381	0.169878	-1.43558	4.75e-11	-2.72322	7.17e-23	1.69899	2.6e-56	-1.53521	6.63e-08	-1.23958	8.43e-06	-3.33652	5.07e-34	-2.72309	1.19e-20	2.3689	4.46e-21	-2.13728
hsa-miR-200c-3p	-0.0538978	0.480984	2.5725	0	-1.54446	2.48e-159	1.09724	7.99e-29	3.72604	0	-0.308454	2.78e-08	1.6015	1.73e-104	-0.571291	3.07e-37	2.59989	0	-1.73806	3.29e-58	-0.18243	0.00923427	6.28078	0	-0.104708	0.110985	-3.11466	0	0.237853	0.00520092	-1.54933	3.18e-77	-2.32713	0	-2.13806	2.7e-111	-0.288963	2.7e-11	1.07213	8.88e-37	-0.540244	1.48e-32	-0.326857	1.31e-06	-1.18353	6.43e-32	2.15653	5.07e-307	-2.25266
hsa-miR-203a-3p	0.743005	1.25e-68	-1.68345	3.2e-111	0.171653	2.75e-06	0.0244652	0.288699	1.54019	0	-1.28456	3.19e-109	0.940259	4.2e-193	-2.68122	2.04e-244	-0.700275	7.75e-27	-4.92109	0	-1.7452	2.21e-216	-1.72154	4.56e-163	-1.5853	6.33e-158	0.127468	0.000812354	-2.6802	0	-5.25569	0	-1.79292	6.67e-102	-5.86912	0	-3.15466	0	-1.06785	1.71e-56	-0.284593	9.58e-10	-1.03894	3.38e-100	2.3547	0	-0.0754232	0.130432	-1.29039
hsa-miR-184	2.82298	7.97e-08	3.43063	3.56e-11	6.23033	6.31e-262	0.305404	0.318991	6.74535	1.29e-18	5.14317	6.7e-197	2.98314	5.91e-08	3.19937	3.75e-06	1.37777	0.0486824	4.48913	8.78e-05	5.69123	5.63e-28	1.97821	0.0241993	3.56361	0.00578287	1.92725	8.58e-05	2.02205	8.38e-07	4.8843	9.46e-06	1.93217	0.00010265	0.589902	0.122009	0.387867	0.715955	5.46854	1.51e-26	3.0995	2.67e-17	0.603178	0.212446	-1.27251	4e-13	8.57266	4.57e-223	-3.24348
novel_mir167	0.257678	0.00423706	0.716037	1.54e-22	2.08816	4.78e-101	-0.41364	0.00203011	-4.42884	2.6e-91	5.16474	0	0.166412	0.0720554	2.44116	2.02e-266	-8.8804	7.98e-40	1.47327	1.38e-28	-2.25738	5.57e-08	-1.67762	1.6e-80	-1.00827	6.06e-19	0.358472	0.0140563	1.37255	1.03e-10	-1.51158	1.88e-36	0.150131	0.0611902	-0.0220274	0.203747	1.44437	1.51e-75	-4.92753	0	-0.762934	9.96e-13	-0.0552855	0.438659	-1.91672	5e-06	1.2833	2.77e-31	-2.5769
hsa-miR-449a	-0.232445	0.335895	4.50113	0	1.65243	8.32e-19	0.580026	0.0331219	1.40376	2.4e-14	2.82761	6.77e-59	3.40984	1.62e-113	3.04247	9.8e-80	3.89978	1.08e-123	1.35968	1.77e-25	0.672828	0.0218287	2.25103	1.19e-33	4.21705	1.71e-82	2.97041	7.03e-85	5.99814	0	0.367205	0.00273137	3.88599	3e-259	-0.36501	0.0445237	4.81257	0	3.46424	1.43e-63	1.09007	5.32e-10	1.92285	1.42e-27	3.29711	1.65e-130	2.53723	6e-27	-2.50651
hsa-miR-550b-3p	1.93105	2.9e-12	0.856107	0.00866457	-0.650683	0.550113	0.908745	0.00210776	-4.45309	2.97e-09	0.687189	0.00847249	2.72011	0.0388152	0.751438	0.00168757	2.01575	2.55e-10	-2.50522	0.000314114	0.333079	0.134341	0.978213	0.00107503	4.84215	1.77e-26	1.24226	1.75e-06	2.43709	0.00221278	1.91825	6.27e-09	2.86505	8.98e-24	-0.203647	0.151263	1.74916	4.83e-15	1.51315	0.000297652	0.245351	0.667229	-2.70494	1.03e-07	1.10916	0.00227326	3.05119	2.83e-37	3.59502
hsa-miR-3189-3p	5.83966	6.35e-08	-1.77394	0.054869	NA	NA	NA	NA	0.775727	0.216411	4.48366	0.000822484	3.81964	0.000393618	4.46241	0.000794356	3.67323	0.00493721	3.30856	0.00067605	4.4728	0.000392198	1.24125	0.1257	NA	NA	3.32318	0.0729393	4.34398	0.00194141	3.07695	0.0205183	4.78259	3.05e-05	4.44235	0.000228158	NA	NA	1.87161	0.0121421	3.58931	0.034946	NA	NA	3.28973	0.0157964	3.35931	0.0433833	NA
hsa-miR-6511b-5p	0.396717	0.661166	1.86991	0.0740106	2.02739	0.247564	-0.694596	0.320747	NA	NA	NA	NA	NA	NA	3.72544	0.0102735	NA	NA	-1.59833	0.116356	NA	NA	NA	NA	NA	NA	NA	NA	2.02205	0.156055	NA	NA	-1.30487	0.124405	0.741905	0.160486	0.557792	0.759006	1.13464	0.0588917	NA	NA	-1.81186	0.172152	-0.295233	0.246822	NA	NA	NA
hsa-miR-548d-3p	3.78903	5.38e-18	1.54798	0.0574027	0.0273894	0.992094	NA	NA	0.190764	0.280311	2.72466	0.00258648	5.2703	1.55e-10	0.429987	0.223349	0.825228	0.176847	3.57159	1.9e-07	2.35733	0.0414677	1.24125	0.193358	NA	NA	1.41629	0.193491	5.54562	1.07e-06	2.52761	1.62e-06	1.15456	0.04711	3.91183	0.00206892	-0.0271705	0.990149	NA	NA	4.00434	0.0102486	1.58046	0.103936	-0.295233	0.24545	0.84474	0.308705	1.07845
hsa-miR-147a	NA	NA	NA	NA	NA	NA	NA	NA	NA	NA	NA	NA	6.30507	9.23e-11	NA	NA	NA	NA	-0.0133679	0.274356	NA	NA	2.24125	0.0475508	0.978648	0.188571	1.00126	0.630369	NA	NA	-2.31537	0.0127768	-2.30487	0.03663	NA	NA	-0.0271705	0.990149	NA	NA	NA	NA	2.7731	0.0210964	NA	NA	1.03738	0.458947	NA
hsa-miR-1972	0.718645	0.196962	0.0334116	0.29094	-1.14254	0.260884	-2.10963	0.0156963	-1.5462	0.0579917	-0.975776	0.388439	0.202257	0.632545	1.72544	0.00222284	-0.233665	0.250241	-1.69787	0.00339679	0.357327	0.336727	2.24125	0.00972009	0.978648	0.0859931	-0.413782	0.751603	1.02205	0.27119	0.257521	0.199928	2.35809	0.000636583	0.478871	0.159095	2.29476	0.145188	0.687181	0.0699089	-0.410694	0.689885	2.09503	0.0276616	NA	NA	1.62235	0.139675	0.493486
hsa-miR-143-5p	-0.197644	0.433296	1.13295	0.0192751	-0.513179	0.292879	-2.04823	0.000115797	-1.20779	0.00146324	-1.39081	0.105071	0.946698	0.00054004	-1.2263	0.000683267	0.844337	0.0222604	-3.09583	2.05e-22	-4.03499	0.000117717	0.703591	0.0592957	-0.984826	0.0462075	0.460687	0.423308	0.87005	0.249951	-2.11288	1.41e-21	-4.39234	4.91e-31	0.326868	0.160486	0.224368	0.578333	1.42415	0.0206375	-0.815085	0.0891339	3.18404	1.7e-20	-4.61716	1.23e-06	-1.33185	0.00543944	-2.56541
hsa-miR-7975	4.64464	3.6e-18	0.64752	0.123101	-0.262117	0.676646	-4.50195	0.00198073	-3.97916	8.8e-07	-0.560738	0.380094	-1.08725	0.00289527	0.23359	0.273114	2.1878	4.52e-06	2.6604	7.16e-10	-0.742209	0.151936	-1.81502	7.83e-08	-1.77624	0.0163189	0.00125539	0.943618	1.02205	0.175058	2.43996	1.98e-54	0.0821505	0.208629	-3.33338	1.18e-13	1.21384	0.00121712	4.50387	6.89e-08	-0.13316	0.785414	0.95144	0.0125044	-3.68755	6.48e-11	3.58487	3.46e-31	-1.09148
hsa-miR-18a-3p	1.50064	1.71e-17	1.32867	2.37e-08	2.38046	8e-38	0.0938997	0.331413	-0.504381	0.113179	3.55196	1.19e-68	1.15532	7.55e-09	1.63233	5.06e-09	0.842102	0.0168273	2.25728	4.29e-17	0.639098	0.0747	0.641786	0.00566228	-0.351057	0.126278	-0.298305	0.432486	1.42923	3.1e-05	1.1236	4.68e-10	1.50538	1.34e-17	0.215836	0.1552	1.14567	9.56e-07	1.98708	9.6e-08	1.98063	7.16e-20	0.358066	0.118506	-0.259609	0.148909	3.79494	5.2e-112	-0.790307
hsa-miR-6770-5p	0.718645	0.500278	1.13295	0.169181	1.19731	0.238525	NA	NA	1.51269	0.108446	1.24662	0.0540766	-2.08725	0.164047	1.4884	0.00158285	0.918338	0.128106	1.81671	0.00804456	-0.00524353	0.384476	-0.0806805	0.330804	-0.606314	0.212745	1.32318	0.348311	2.19198	0.00231884	0.813915	0.111638	-0.304873	0.183743	NA	NA	NA	NA	0.549677	0.0944281	1.32627	0.315174	-0.641934	0.267863	-1.8802	0.0372885	NA	NA	-0.406978
hsa-miR-2116-5p	2.11413	1.71e-07	0.132947	0.255766	1.43338	5.48e-08	0.179873	0.341443	1.77573	0.0250905	1.24662	0.147693	1.74925	0.0027763	-2.18145	0.0597652	1.91834	0.000295905	-0.0133679	0.274356	-1.68707	0.0209658	0.691909	0.0393774	1.39369	0.0154442	0.908146	0.217197	1.60702	0.0234668	3.66191	0.00427688	2.5696	0.000150668	-3.25809	0.00279516	0.142754	0.92779	2.25012	0.00335999	-0.218049	0.753102	0.773103	0.167567	0.28973	0.19245	2.35931	0.00367891	-2.42405
hsa-miR-6853-3p	3.78903	0.0164663	3.13295	0.00250339	-0.972611	0.676646	-0.694596	0.27489	-2.13116	0.0290968	2.60919	0.0387543	1.49771	0.329678	2.72544	0.00215327	0.825228	0.176847	3.20902	0.0128096	0.187402	0.355888	0.0713226	0.336137	-0.0213518	0.295794	0.849252	0.386887	1.30216	0.0389388	1.07695	0.155451	1.69513	0.032374	-0.258095	0.184521	-2.02717	0.234457	NA	NA	0.0043431	0.866531	-0.226897	0.451849	3.51212	0.00909515	-0.962615	0.471612	2.40038
hsa-miR-585-3p	-0.0183201	0.827267	2.17248	2.67e-05	1.83474	0.00132587	2.69772	0.000617618	-1.16287	0.00495472	3.35813	5.97e-24	-3.64184	9.57e-11	-0.444482	0.223349	NA	NA	-0.59833	0.142052	2.57972	0.0247292	0.734288	0.0378929	5.71561	2.09e-09	2.04856	9.96e-08	1.02205	0.220038	-0.315368	0.173396	-1.5528	0.00296783	0.91183	0.0800682	0.0630273	0.948106	3.13464	6.03e-29	0.103879	0.796341	2.41696	0.000217828	0.597852	0.0491042	1.84474	0.0846716	-1.40698
hsa-miR-4654	2.56664	0.0650849	NA	NA	2.83474	0.0446993	NA	NA	NA	NA	2.34615	0.0700947	0.398178	0.550549	2.72544	0.0216367	NA	NA	2.40167	0.0190176	-0.227636	0.355888	NA	NA	NA	NA	NA	NA	2.34398	0.0874756	NA	NA	-1.30487	0.124405	-1.84306	0.0694235	NA	NA	NA	NA	3.32627	0.0652199	-3.54882	0.026803	NA	NA	1.62235	0.274421	0.0784489
hsa-miR-373-3p	5.61104	1.43e-70	NA	NA	NA	NA	NA	NA	NA	NA	9.21023	0	-4.40918	0.00191467	-6.28578	2.68e-78	-0.4967	0.250241	NA	NA	3.09429	0.0340454	1.97821	0.00266386	4.39369	8.16e-31	-0.998745	0.630369	1.02205	0.346279	3.29934	0.000907594	5.39557	6.37e-46	4.92181	1.84e-32	NA	NA	0.549677	0.126846	1.8117	0.127514	3.35807	0.00234147	NA	NA	7.41242	7.73e-20	NA
hsa-miR-371a-3p	3.1516	0.000301042	NA	NA	0.612352	0.639176	NA	NA	-2.3942	0.0531053	10.0739	0	NA	NA	-4.50861	2.73e-177	NA	NA	NA	NA	-0.227636	0.355888	4.90421	4.01e-17	5.20104	5.35e-07	-3.99874	0.0117304	NA	NA	-0.508013	0.220541	3.94305	7.17e-09	9.14278	7.53e-59	-2.02717	0.234457	2.35703	0.0137801	2.70478	0.00533277	1.18814	0.147769	-0.295233	0.246822	NA	NA	-3.24348
hsa-miR-3679-5p	0.946914	0.017671	1.17602	0.00627221	1.02739	0.101373	-0.279559	0.27489	0.775727	0.0322915	4.09461	1.95e-19	1.02128	0.000980385	1.87745	0.000158195	1.82523	0.00166938	1.26417	0.00207976	0.286937	0.300593	2.48226	5.35e-11	0.741609	0.056122	-0.513318	0.401817	1.91514	2.05e-06	1.33998	2.92e-05	0.695127	0.0513739	-0.132564	0.180455	0.368758	0.514277	2.79069	7.33e-16	0.0043431	0.866531	1.28212	0.00340685	0.152226	0.220004	2.15286	7.52e-09	-1.45207
hsa-miR-215-5p	0.759287	0.291006	1.66346	0.0206925	-0.110114	0.951128	1.42088	0.0100586	4.61703	3.12e-09	2.83158	0.0215875	1.14979	0.0126256	0.988478	0.105432	0.988727	0.0706076	4.30856	2.62e-34	1.40979	0.00429393	2.82621	2.95e-05	1.92974	0.000592359	1.00126	0.157495	3.0518	1.29e-09	10.8379	0	2.91014	3.04e-11	1.12042	0.00983556	2.49639	0.000356616	0.549677	0.0862019	0.589306	0.4336	-0.641934	0.336865	2.1642	0.000666132	2.66188	8.65e-07	2.19393
novel_mir313	0.504486	2.02e-06	1.14121	2.03e-29	1.2315	7.5e-53	-0.701976	1.3e-06	-7.8967	1.99e-21	2.65866	3.15e-199	0.757404	7e-11	1.22963	1.38e-30	-6.08166	2.35e-08	-1.0492	2.52e-13	-0.108221	0.219578	0.888232	0.000331646	0.662024	3.54e-08	1.28542	3.04e-29	-1.36261	6.88e-24	-1.10362	1.28e-19	-0.664357	2.6e-11	-0.177476	0.111787	1.93966	6.88e-91	-1.28805	2.01e-07	-3.37487	3.1e-304	1.41286	4.45e-30	-0.893134	0.0017169	1.98884	2.94e-84	3.21893
hsa-miR-486-3p	1.41052	3e-12	-0.0492561	0.255766	-1.72155	3.21e-11	-0.153488	0.161967	-0.0620019	0.274644	-0.935698	9.66e-11	1.22641	5.89e-23	-1.00944	3.53e-29	-4.1444	5.45e-50	-1.47585	1.88e-08	-2.70157	6e-180	2.49982	3.43e-41	2.09413	8.9e-15	2.20903	1.1e-140	-3.04599	4.19e-63	3.33383	3.6e-140	-4.34329	1.96e-178	1.72376	5.72e-08	1.57738	5.46e-73	-5.12557	2.39e-142	1.06256	2.3e-08	-3.31436	3.16e-65	-2.72957	3.51e-107	-0.486177	0.27534	0.770327
hsa-miR-891a-5p	5.1516	2.7e-05	1.13295	0.169181	NA	NA	NA	NA	NA	NA	2.34615	0.0700947	NA	NA	1.14048	0.223349	8.03468	1.56e-34	2.7236	0.0349615	5.57972	1.33e-07	NA	NA	5.34788	1.29e-07	6.8278	5.59e-53	4.72249	0.000328314	1.49199	0.106827	3.50248	0.000393872	4.06383	0.0011774	NA	NA	NA	NA	NA	NA	NA	NA	NA	NA	NA	NA	NA
hsa-miR-4466	1.26856	0.00020497	-1.45202	0.00621554	1.21181	0.0309329	1.07094	0.069587	-1.97916	0.00846164	0.329079	0.345332	-0.601822	0.239974	0.435937	0.140072	-0.4967	0.154334	-0.313877	0.0554509	0.295926	0.244511	0.241248	0.262459	0.393686	0.179911	1.84079	8.67e-14	2.78759	1.54e-06	-1.30021	1.67e-06	0.98053	0.00612758	-3.21229	8.43e-08	-0.82072	0.119897	3.75913	2.4e-08	0.48977	0.471601	-1.90497	9.8e-05	-2.29523	0.0118089	2.09628	0.000488384	0.000446344
hsa-miR-4417	1.04057	0.0471927	-0.911447	0.0741299	0.0273894	0.992094	NA	NA	-3.13116	0.0104171	1.34615	0.0363954	0.175785	0.694968	1.03357	0.0165767	1.5033	0.119878	0.986632	0.0713318	3.2318	0.00291871	-2.15107	0.0247907	0.130651	0.275928	0.00125539	0.943618	0.0220531	0.715307	2.49199	2.54e-06	0.347204	0.163791	-0.258095	0.192301	3.61669	6.47e-06	-5.53779	2.17e-11	-0.580619	0.647781	0.773103	0.216034	-3.61716	0.0122762	6.05975	8.51e-17	2.07845
novel_mir189	-6.57291	4.17e-12	-5.45202	4.94e-06	5.83474	1.19e-07	-1.89623	0.000242384	-5.3942	1.8e-05	NA	NA	7.08268	5.33e-17	6.14048	1.96e-09	NA	NA	NA	NA	NA	NA	0.945792	0.00907238	NA	NA	1.32318	0.0102606	-5.14787	2.14e-05	5.8843	4.2e-10	-9.99137	4.55e-77	-4.84306	9.46e-05	2.55779	7.58e-13	-2.28321	2.98e-10	NA	NA	NA	NA	-8.19005	7.32e-29	NA	NA	-1.88679
hsa-miR-760	2.06467	1.43e-18	2.99093	4.14e-14	1.12693	0.00510605	1.82897	7.16e-05	0.754665	0.00967606	3.19415	1.08e-28	1.22087	2.36e-06	2.57344	7.68e-34	1.39638	0.00666885	4.04553	2.56e-32	1.31668	0.0026153	1.99614	4.97e-09	0.853117	0.029502	3.5776	2.04e-33	2.58148	2.32e-17	0.69362	0.0261195	0.984634	0.000134772	-0.49256	0.0860635	-0.226479	0.663037	3.7785	5.26e-15	1.17427	0.00319248	1.07976	0.00397297	1.55276	1.95e-06	4.79227	1.64e-32	1.8858
hsa-miR-766-3p	0.320528	1.55e-05	0.97279	2.78e-24	1.53131	1.05e-62	0.638698	1.31e-07	-1.04472	1.02e-10	2.93859	3.67e-192	0.792608	1.18e-19	0.0677244	0.232369	0.398254	0.00142404	-0.698681	4.87e-08	-1.95166	7.08e-22	-0.0187843	0.312289	1.30912	1.31e-19	1.5701	2.56e-54	3.70719	0	-1.74292	2.48e-42	0.313427	0.000350044	-1.12258	9.56e-15	-0.628909	6.89e-07	1.3673	1.2e-31	0.870454	3.84e-17	0.673223	4.18e-11	2.47057	3.21e-136	0.822646	5.02e-10	-1.29239
hsa-miR-135a-5p	3.99157	0	4.61542	0	2.1421	3.44e-290	4.68875	0	1.57946	1.04e-260	7.05817	0	4.50691	0	1.52087	1.88e-105	2.68196	1.86e-148	1.07323	2.33e-41	0.108703	0.18323	4.5205	0	5.24158	0	2.09841	1.25e-270	4.74812	0	-1.14261	4.25e-74	3.13626	0	0.0835217	0.153608	-0.132781	0.124811	4.89931	0	3.8947	0	1.89234	1.12e-70	2.07602	3.24e-179	4.13212	0	-2.56172
hsa-miR-4423-5p	-0.0183201	0.827267	-0.452015	0.255766	0.442427	0.786402	2.89037	0.0411091	-0.487308	0.216411	1.60919	0.224589	-1.67221	0.286379	1.72544	0.128534	-0.4967	0.23418	NA	NA	NA	NA	1.74375	0.00918442	0.673794	0.110985	2.00126	0.0320403	2.82941	0.0273113	-2.09298	0.0677419	0.695127	0.152332	-3.71753	0.000389556	-3.1971	0.0128463	2.00911	0.00807862	0.589306	0.647781	3.67999	0.000455669	0.0266953	0.268937	-1.96262	0.169906	-0.506514
hsa-miR-501-5p	1.86103	1.2e-47	3.35534	5.91e-122	1.45538	1.25e-18	1.02161	5.54e-05	0.243232	0.113627	3.8137	1.96e-83	1.3742	1.47e-22	1.74838	1.15e-30	-0.155663	0.176885	0.699919	9.82e-09	0.82299	0.00731431	1.26231	1.89e-11	1.39369	8e-08	1.40677	1.19e-10	4.56301	7.06e-227	-0.0782005	0.184435	1.57885	3.23e-30	1.63881	1.12e-09	1.6847	1.65e-24	3.21806	1.23e-56	2.06993	1.37e-40	1.15467	1.03e-13	2.0458	1.59e-16	3.3615	1.3e-124	-0.103754
novel_mir414	10.5591	6.15e-115	NA	NA	NA	NA	4.69772	2.88e-05	NA	NA	6.34615	7.73e-11	NA	NA	NA	NA	NA	NA	6.35587	1.01e-13	NA	NA	6.53893	9.88e-14	7.6225	1.57e-28	5.80861	1.23e-07	NA	NA	6.95142	9.49e-19	10.113	3.89e-101	6.7863	1.07e-15	NA	NA	5.83508	7.1e-10	NA	NA	NA	NA	NA	NA	NA	NA	NA
hsa-miR-6734-5p	-1.01832	0.33412	2.54798	0.0180179	0.349317	0.81517	0.890366	0.214789	0.775727	0.216411	2.34615	0.0700947	1.23468	0.286379	1.14048	0.223349	NA	NA	1.7236	0.0716834	-0.227636	0.355888	0.656285	0.282846	-1.60631	0.07823	-0.413782	0.751603	-0.392984	0.564431	0.491987	0.207404	NA	NA	NA	NA	1.29476	0.359925	NA	NA	-0.580619	0.647781	0.358066	0.397866	0.28973	0.246822	1.35931	0.227208	NA
hsa-miR-6812-3p	2.68212	0.00484673	3.24842	0.00149356	1.02739	0.527908	NA	NA	NA	NA	1.60919	0.0601095	1.91275	0.198341	2.31041	0.0122187	1.82523	0.0772908	0.986632	0.120331	-1.8126	0.128126	0.334357	0.282846	NA	NA	NA	NA	4.72249	0.000328314	-0.508013	0.171185	2.15456	0.00818677	0.741905	0.107265	1.97283	0.247616	NA	NA	2.17427	0.0467148	0.510069	0.369236	-0.295233	0.246822	0.715457	0.340441	NA
hsa-miR-3606-5p	-3.60328	0.0292366	1.71791	0.0390584	-0.387648	0.818743	-1.27956	0.174979	-0.568228	0.12946	-0.560738	0.445505	NA	NA	-2.44448	0.0348277	0.5033	0.250241	-3.29877	0.00013305	-2.22764	0.0696131	-0.606749	0.213201	-0.606314	0.247583	0.26429	0.799145	-3.56291	0.024604	-3.82994	0.0083609	NA	NA	NA	NA	-2.83453	0.0423607	2.13464	0.0219322	-0.317585	0.718118	0.995496	0.206264	NA	NA	-3.28454	0.0478841	-4.92155
hsa-miR-642a-3p	-2.01832	0.19261	NA	NA	NA	NA	NA	NA	NA	NA	1.60919	0.0601095	5.08268	3.04e-05	NA	NA	2.4419	0.000355107	NA	NA	-4.03499	0.00492349	NA	NA	NA	NA	NA	NA	-0.615377	0.279696	0.491987	0.220541	1.01706	0.0412824	-2.58002	0.0195713	0.972829	0.666061	NA	NA	NA	NA	3.7731	0.00902107	NA	NA	4.35931	0.00192804	NA
hsa-miR-4746-5p	NA	NA	4.00742	0.00156139	NA	NA	NA	NA	NA	NA	4.19415	0.00275437	NA	NA	3.72544	0.0102735	1.08826	0.176847	NA	NA	NA	NA	NA	NA	NA	NA	NA	NA	4.72249	0.000328314	3.29934	0.0122526	-1.30487	0.124405	3.32687	0.0111851	1.55779	0.231843	0.549677	0.126846	3.32627	0.0652199	0.773103	0.374932	NA	NA	2.35931	0.0871029	NA
hsa-miR-361-3p	0.426118	0.00059383	1.23113	8.14e-12	-0.20581	0.374697	-0.935604	0.00032082	-0.108796	0.232678	0.475604	0.0644662	2.63973	4.54e-137	0.310406	0.120416	-0.36425	0.0800027	-0.523042	0.0205543	0.549972	0.131091	0.470729	0.0798464	-1.15733	2.73e-05	0.259567	0.439127	3.28676	7.95e-33	0.308275	0.0180573	-0.336237	0.0378303	2.9549	1.54e-32	4.00258	4.03e-143	1.70263	3.28e-14	1.13679	2.6e-06	2.74477	3.2e-51	0.268668	0.166198	-0.341127	0.11271	-2.41094
hsa-miR-548ap-3p	2.06389	3.05e-38	0.593788	0.00347849	0.936624	0.00151679	-2.88046	1.64e-20	-1.31174	5.94e-07	2.62116	3.83e-19	3.02823	8.04e-48	-0.91964	0.000168188	1.3513	3.09e-05	2.23456	5.88e-53	-1.17611	3.13e-07	0.670091	0.00334809	-0.460094	0.0220089	1.11508	7.23e-14	1.72249	1.03e-05	2.71438	3.01e-23	3.36167	6.91e-114	0.814418	1.17e-06	-0.567739	0.0243984	1.57074	2.29e-06	-1.94675	5.84e-07	-1.52458	6.2e-06	0.0993985	0.203441	-1.37249	6.9e-07	-0.192405
hsa-miR-671-5p	0.257949	4.81e-06	1.05795	6.43e-55	0.449509	2.58e-10	1.87175	5.17e-67	0.63173	1.84e-15	2.14807	1.92e-154	0.476307	2.97e-17	0.200334	0.00690186	1.20748	7.06e-39	0.632832	7.59e-18	0.329976	0.00205001	1.67509	1.87e-103	1.57194	6.71e-61	1.57357	1.02e-94	2.64313	2.82e-239	2.35178	0	0.324841	1.18e-07	0.195231	0.012632	2.79712	0	2.57934	0	-0.446085	1.28e-06	1.77738	8.42e-169	-0.0693514	0.192567	3.62288	0	-0.609891
hsa-miR-539-3p	0.541107	0.233977	0.663462	0.132255	1.27532	0.0518171	2.244	0.00122965	0.512692	0.228642	2.37215	1.03e-08	-2.25717	0.00196918	3.03357	1.9e-93	-1.81863	0.0511139	-3.76826	0.000663057	-4.22764	0.00254559	1.97821	0.0773614	0.393686	0.247583	0.00125539	0.943618	-3.22587	0.000137992	-1.09298	0.0858084	-2.30487	0.00876406	0.616374	0.107265	-2.61213	0.00117222	1.13464	0.0219465	5.13363	8.46e-91	0.550711	0.120737	NA	NA	2.34551	9.26e-15	-3.24348
hsa-miR-5697	5.30361	8.87e-06	-0.452015	0.241056	0.612352	0.748733	1.89037	0.0891948	-0.394198	0.235335	0.246617	0.496444	NA	NA	0.140481	0.360734	2.82523	0.0390419	2.40167	0.0190176	-0.227636	0.349484	1.07132	0.122116	2.09413	0.0105338	NA	NA	0.343981	0.564658	0.907024	0.113971	1.94305	0.0019757	-0.521129	0.138223	-0.0271705	0.990149	1.54968	0.00785341	-0.317585	0.718118	2.7731	0.0210964	1.51212	0.0196345	-0.547578	0.542934	0.0784489
novel_mir615	-1.20796	2.42e-25	1.31192	5.09e-135	0.00174081	0.992094	-1.83626	2.03e-35	-5.72571	1.62e-99	2.49071	4.88e-185	-1.6092	3.48e-10	1.46178	2.24e-82	-1.49887	1.32e-57	1.87416	3.01e-28	-0.455046	0.0763166	-2.10983	4.97e-65	-2.34328	6.24e-74	0.949416	1.37e-06	0.647888	0.000214262	0.256057	0.0490547	-2.60744	2.6e-61	1.06383	0.00531567	0.461577	0.0119169	-2.59139	1.51e-152	-1.67184	1.57e-38	1.55071	3.94e-16	-2.41363	6.51e-26	1.65247	4.52e-21	-0.392442
hsa-miR-4470	3.30361	0.00626784	3.35534	0.0127588	2.83474	0.0446993	NA	NA	-1.22427	0.108116	4.02422	0.00512907	0.720106	0.399565	2.14048	0.00656913	0.5033	0.200278	3.06463	5.11e-07	3.4728	0.000983315	0.241248	0.312289	NA	NA	0.738221	0.572954	5.02205	5.77e-05	0.0769491	0.25255	2.01706	0.0454425	1.91183	0.0181169	1.97283	0.247616	2.87161	0.0170322	1.74131	0.073127	-0.226897	0.459887	-0.295233	0.246822	0.622347	0.513802	-0.921551
hsa-miR-582-3p	-1.75529	0.00692381	-0.452015	0.19159	-1.55757	0.0790023	0.890366	0.14358	1.51269	0.108446	3.16173	3.6e-09	-2.8946	0.0280357	-1.62505	0.00991275	1.08826	0.0704063	0.681778	0.092943	-2.10211	0.00934208	3.46364	0.0126969	-0.606314	0.184274	1.17118	0.0823553	0.607016	0.270701	1.67961	0.000167486	0.994688	0.0100012	2.72173	1.24e-11	1.13329	0.0101284	-2.45032	0.000926478	1.41938	0.0140023	0.483597	0.251146	0.611658	0.120688	-2.28454	0.0215072	-5.38098
hsa-let-7i-3p	0.755291	6.19e-20	-1.10156	3.99e-39	-0.183609	0.0108353	-2.57691	2.91e-104	-0.264639	0.00130033	-1.00168	3.81e-22	-0.271309	2.18e-06	-1.28744	2.35e-33	1.22516	4.48e-64	-0.820424	1.46e-28	-2.80768	1.62e-100	-1.57715	1.59e-57	-1.10518	7.15e-29	-0.189538	0.0096929	-0.709458	1.89e-08	-0.76355	2.69e-58	-0.936169	1.71e-37	-3.94284	7.32e-189	0.275934	8.25e-07	3.07262	8.28e-173	-1.66551	5.39e-78	0.703219	2.58e-42	-1.85959	1.01e-45	0.635945	8.36e-29	-1.62025
hsa-miR-5189-3p	NA	NA	-0.937442	0.108677	3.61235	0.00243551	NA	NA	-2.3942	0.0137609	NA	NA	NA	NA	NA	NA	-1.4967	0.0914437	NA	NA	NA	NA	0.656285	0.249365	NA	NA	-0.413782	0.751603	NA	NA	0.491987	0.220541	NA	NA	-4.58002	0.00034183	NA	NA	0.549677	0.126846	NA	NA	0.773103	0.322561	NA	NA	NA	NA	NA
hsa-miR-141-5p	1.56664	0.337412	1.86991	0.00353146	-3.43204	0.00509753	NA	NA	3.85273	9.5e-79	-1.19817	0.160927	-0.0872493	0.734998	-3.55996	0.000698246	0.881812	0.0922451	NA	NA	-2.22764	0.0696131	5.50595	3.3e-74	-2.19128	0.0677944	-2.32067	0.00711845	-1.7853	0.0918038	NA	NA	-2.24347	7.73e-05	-1.25809	0.0860635	0.458256	0.559765	-0.86536	0.0806009	-1.90255	0.0167984	-0.226897	0.451849	-1.8802	0.0881836	1.47796	0.0169558	-4.09148
hsa-miR-4664-5p	3.1516	1.25e-27	2.39598	1.18e-05	1.32856	4.93e-05	1.1534	0.0527996	-1.80924	0.0579917	1.1397	0.0786921	1.16068	0.0001169	2.20657	2.84e-18	0.5033	0.23444	2.92523	7.23e-08	2.81676	4.36e-11	2.35672	0.00616157	1.20104	0.0478304	0.760247	0.19482	3.22369	1.66e-09	1.66191	9.68e-05	1.61267	0.000414731	2.98291	1.29e-17	1.89883	0.0073654	1.77207	0.00676403	3.96782	2.11e-17	-0.779438	0.0832337	-0.71027	0.100745	0.696348	0.098027	0.400377
hsa-miR-4479	1.22269	0.0201933	0.132947	0.255766	2.29042	0.000562776	1.89037	0.0891948	0.190764	0.276034	2.27215	0.00106596	0.742826	0.220629	2.72544	4.13e-10	0.5033	0.149135	2.15656	7.98e-07	0.994756	0.0231203	1.09686	0.0385734	0.853117	0.11313	-0.16867	0.840429	1.66251	1.41e-05	-0.0605544	0.24646	1.30984	0.000303787	1.54926	0.00415136	-0.197096	0.781805	4.00911	7.1e-06	1.46377	0.0160728	0.0361376	0.483033	-0.558267	0.174413	3.84474	0.0123144	-0.436124
hsa-miR-877-3p	1.64464	0.000376333	1.20006	0.0191726	1.69035	0.0144541	-0.164081	0.341443	-0.809236	0.16081	6.38178	4.86e-40	-1.50229	0.119034	3.98597	8.01e-27	1.5033	0.0625669	2.79399	0.000245343	0.772364	0.214054	2.59488	0.000208251	0.393686	0.212749	3.11673	1.7e-05	5.13058	1.87e-17	-0.508013	0.141136	2.11016	5.62e-05	1.32687	0.00575778	-0.834525	0.457323	2.45657	0.00132353	2.26068	2.3e-06	-0.352428	0.336865	0.152226	0.242777	1.49682	0.0095241	0.593022
hsa-miR-425-5p	2.05672	0	1.73738	0	1.23153	0	0.408859	1.13e-57	-0.0697486	0.00425544	1.48061	0	-0.140128	1.19e-12	1.68028	0	0.152001	3.59e-10	1.40459	0	1.56092	0	0.708182	1.21e-200	0.0261354	0.106174	0.277986	5.21e-57	2.8742	0	1.15966	0	1.29563	0	1.38584	0	0.554441	9.32e-199	1.13326	0	1.55677	0	0.341841	2.75e-53	-0.259509	7.53e-41	3.04751	0	0.332469
hsa-miR-7114-3p	-0.603283	0.608373	0.547985	0.249708	0.0273894	0.992094	NA	NA	NA	NA	2.02422	0.0401759	-1.67221	0.286379	NA	NA	-0.4967	0.250241	NA	NA	1.57972	0.0748007	-1.92868	0.108018	-1.02135	0.13408	0.323183	0.781559	0.607016	0.43246	0.491987	0.207404	1.28009	0.0493123	1.91183	0.0024804	-0.0271705	0.990149	NA	NA	-2.80301	0.0423898	1.7731	0.0670976	NA	NA	1.84474	0.0846716	2.07845
hsa-miR-6796-3p	-1.01832	0.424499	NA	NA	1.34932	0.349468	NA	NA	NA	NA	NA	NA	NA	NA	-0.859519	0.260044	-1.4967	0.149135	NA	NA	NA	NA	-0.343715	0.30306	NA	NA	NA	NA	3.60702	0.0229794	0.491987	0.220541	1.69513	0.0733793	-1.25809	0.122009	0.972829	0.666061	NA	NA	-0.580619	0.647781	-1.54882	0.134335	NA	NA	0.0373848	0.720953	-1.50651
hsa-miR-4523	1.98168	0.197937	NA	NA	NA	NA	NA	NA	NA	NA	1.02422	0.380094	-0.0872493	0.734998	2.72544	2.58e-05	1.5033	0.119878	1.98663	0.0464572	NA	NA	1.97821	0.0773614	NA	NA	2.00126	0.244576	-0.562909	0.527625	NA	NA	NA	NA	NA	NA	3.29476	0.0714019	NA	NA	2.32627	0.128933	3.09503	0.0479562	NA	NA	NA	NA	0.0784489
hsa-miR-5090	-0.755286	0.482334	-1.45202	0.0967844	NA	NA	-0.279559	0.341443	-1.80924	0.113179	NA	NA	1.49771	0.329678	0.140481	0.35764	1.08826	0.176847	0.40167	0.232331	-1.8126	0.128126	-0.928677	0.109455	NA	NA	-0.998745	0.505435	NA	NA	0.491987	0.177498	0.373199	0.17189	-0.258095	0.195848	-0.0271705	0.990149	0.549677	0.126846	-1.58062	0.37155	NA	NA	NA	NA	NA	NA	NA
hsa-miR-597-3p	-0.0183201	0.827267	3.35534	0.0127588	1.44243	0.191974	NA	NA	0.190764	0.280311	4.11169	5.09e-05	-2.08725	0.164047	4.31041	0.00149061	NA	NA	0.40167	0.232331	0.772364	0.288027	2.82621	0.0104561	NA	NA	3.32318	0.0729393	1.02205	0.346279	-0.508013	0.220541	1.28009	0.0734427	NA	NA	NA	NA	0.549677	0.10343	3.32627	0.0652199	3.09503	0.0479562	3.79223	0.000101098	NA	NA	NA
hsa-miR-4649-3p	-1.28135	0.102674	NA	NA	-0.972611	0.550113	NA	NA	-0.809236	0.205407	NA	NA	-0.739326	0.287182	-3.18145	0.0289292	3.31066	0.0140317	NA	NA	NA	NA	1.65629	0.122876	NA	NA	1.58622	0.401817	NA	NA	-1.50801	0.0792708	-4.30487	0.00116673	NA	NA	1.43226	0.114942	3.13464	0.00119419	-1.99566	0.223112	1.86057	0.0089755	-3.61716	0.0122762	NA	NA	-4.09148
hsa-miR-3177-3p	2.76828	1.11e-11	0.264192	0.208309	1.24978	0.00320394	-0.620596	0.106306	-1.13116	0.0433949	1.87222	1.29e-06	-0.708738	0.179373	0.888942	0.00840321	1.08826	0.0238089	3.10211	0.00178332	0.113401	0.349086	1.71518	0.00237319	1.03112	0.0215125	0.1325	0.799145	1.29507	0.00764521	1.14406	0.0209042	1.40562	0.000880478	-1.19669	0.00624606	0.204155	0.716019	4.00911	0.000749319	1.36691	0.0417448	0.410533	0.231747	-0.71027	0.131996	4.13892	1.33e-23	0.885804
hsa-miR-135b-3p	0.718645	0.500278	2.13295	0.0109997	2.83474	0.0446993	NA	NA	4.95099	1.25e-148	4.56854	2.8e-17	NA	NA	3.33313	7.23e-14	4.4575	1.96e-07	1.62406	0.0172079	NA	NA	3.61976	3.92e-15	0.393686	0.253877	-0.998745	0.505435	1.02205	0.454506	4.09932	5.43e-37	-0.545881	0.103628	2.06383	0.00337339	3.29476	2.84e-08	0.871606	0.0834898	0.0043431	0.866531	2.64757	0.000260483	-1.29523	0.1555	NA	NA	-4.09148
hsa-miR-182-5p	3.80147	0	3.60902	0	0.841881	9.66e-31	1.39039	1.38e-45	2.56964	1.18e-268	5.70263	0	3.47706	0	2.13296	2.52e-275	4.61912	0	1.2507	8.99e-100	1.11502	5.99e-26	5.21789	0	0.0515797	0.25322	-0.785695	1.41e-38	4.99288	0	-0.100334	0.0369279	3.20174	0	-0.454742	2.09e-05	1.42063	6.7e-149	4.1667	0	1.16661	5.32e-66	0.881604	6.53e-54	0.563295	5.64e-16	0.722511	4.06e-10	2.01999
hsa-miR-196a-5p	6.37132	0	-1.43291	2.16e-07	1.957	1.24e-25	-1.18002	0.00374899	0.037141	0.269676	2.1703	4.35e-33	6.0513	0	-0.318951	0.188336	2.32613	4.57e-42	-2.03327	1.69e-11	-4.33914	2.76e-30	1.57382	1.76e-17	-0.535925	0.0424009	4.27619	7.27e-165	0.574594	0.0912422	1.00131	7.65e-13	4.47934	0	-2.5435	8.08e-20	3.0356	9.02e-146	4.68718	0	-0.268675	0.556848	0.312525	0.00982934	-0.995673	0.00102535	-1.00992	7.46e-06	-1.87973
hsa-miR-127-5p	-1.41687	0.00536072	2.9403	1.6e-07	0.364424	0.542299	0.968369	0.0753263	3.14496	4.22e-10	2.40274	8.25e-05	-0.75283	0.0336692	2.68301	1.87e-43	-2.30405	0.00121949	-3.29877	1.4e-10	-1.8126	0.0566438	0.978213	0.0745921	-0.798959	0.113926	2.00126	0.0117304	0.174056	0.616441	-2.06055	1.81e-07	-2.58498	3.68e-07	0.964298	0.0886821	-0.0271705	0.990149	-0.602326	0.0704983	5.05963	6.44e-63	4.67034	1.16e-32	0.534842	0.133293	-0.650671	0.129161	-4.72891
hsa-miR-4516	-1.22953	1.7e-14	-1.6164	1.35e-07	0.293669	0.292674	-2.64879	3.02e-25	-2.97916	0.0013248	2.53058	1.34e-36	0.00586008	0.746082	0.579365	0.0233863	-3.11561	1.69e-10	-0.656046	0.00956695	-2.11516	5.42e-06	-0.166837	0.282846	-1.11651	0.000349882	-0.246672	0.572954	-1.01447	0.000308808	-0.656877	0.0114115	-1.0781	3.92e-06	-0.167897	0.15877	2.28787	8.87e-27	-4.07481	1.92e-20	-2.29605	1.17e-17	0.0872117	0.43798	-2.8802	5.68e-07	1.67342	7.54e-11	-0.762853
hsa-miR-3200-3p	2.82838	6.76e-36	4.51871	2.45e-86	2.86389	4.34e-33	2.89037	3.06e-09	1.52261	7.78e-10	7.39743	0	1.76075	6.46e-09	1.93056	3.03e-10	0.683872	0.0508081	2.10211	3.69e-16	2.96219	8.62e-24	3.61471	2.31e-31	1.85312	0.000383284	2.49	6.96e-25	5.32177	2.03e-168	-2.80347	7.21e-12	1.39557	1.31e-10	3.90453	4.46e-39	1.81077	4.37e-14	4.02772	5.53e-87	1.85849	1.55e-14	-0.426206	0.183799	2.77294	6.06e-38	1.32279	0.00167438	-1.46212
hsa-miR-3943	0.162252	0.68558	3.35534	0.0127588	0.0273894	0.992094	NA	NA	0.92773	0.113179	2.83158	0.0215875	NA	NA	NA	NA	NA	NA	NA	NA	NA	NA	0.919319	0.107233	3.20104	0.0158134	0.00125539	0.943618	2.02205	0.156055	0.813915	0.154646	-3.88984	0.00460929	NA	NA	0.972829	0.666061	NA	NA	0.0043431	0.866531	3.47354	3.19e-08	NA	NA	-0.962615	0.471612	NA
hsa-miR-1226-5p	1.20407	0.237233	-0.452015	0.249708	1.34932	0.349468	NA	NA	-0.809236	0.229418	2.02422	0.0139041	-0.502287	0.558329	1.36287	0.0798006	-0.4967	0.250241	4.20902	0.00038599	-0.227636	0.355888	1.46364	0.0856199	-0.606314	0.231385	3.46069	0.00456702	3.60702	0.00136822	1.49199	0.106827	0.28009	0.193678	NA	NA	-0.0271705	0.990149	1.7196	0.0181497	1.58931	0.204878	-0.226897	0.460683	0.441733	0.213692	3.84474	0.000404849	0.0784489
hsa-miR-1276	3.06914	0.000529951	1.42245	0.0439908	1.95339	0.00641609	0.0423694	0.381938	-2.3942	0.0531053	3.64313	1.7e-18	0.135143	0.712223	2.87745	5.38e-15	-2.81863	0.0202656	4.10211	3.06e-06	-1.22764	0.225392	3.30014	1.58e-05	2.71561	0.00931732	1.41629	0.193491	1.70012	0.0151486	0.299342	0.217922	3.50248	0.000393872	-0.843057	0.13431	-2.3491	0.135639	2.21264	0.000823155	1.91123	0.0163057	1.7731	0.0670976	3.09708	7.09e-05	5.89537	3.3e-08	-0.243479
hsa-miR-548l	3.50524	3.22e-14	1.54798	0.0302102	0.93428	0.209951	-1.05717	0.088142	0.190764	0.276034	3.36662	1.18e-14	0.83875	0.1442	2.97698	3.23e-10	1.31066	0.038496	3.55142	4.67e-13	1.35733	0.116736	2.13433	1.96e-05	0.130651	0.26509	1.84925	0.0112609	1.94805	4.22e-05	0.0769491	0.242081	4.94305	1.15e-09	-0.936167	0.0731017	0.557792	0.508763	1.13464	0.0165019	0.156346	0.768608	1.832	0.00181607	0.704767	0.131863	1.31749	0.0380188	-0.558981
hsa-miR-1268b	0.0418009	0.796308	0.850548	0.0211445	-0.890148	0.0548884	1.54244	0.00248684	-0.602785	0.109143	2.45486	2.7e-18	0.0983063	0.608143	-0.407007	0.198026	-1.37117	0.00389095	-0.59833	0.0400733	0.689902	0.125303	-0.166837	0.282846	0.734723	0.0365596	-0.429379	0.381962	1.38195	4.86e-06	0.583909	0.0149421	-1.02734	0.00410192	1.56133	7.69e-06	3.21569	4.3e-26	1.06425	0.0164684	-0.843654	0.0979238	0.590239	0.0991814	-2.1697	6.93e-06	1.03738	0.0497775	-1.03703
hsa-miR-1268a	0.599809	0.0446483	0.6549	0.0230788	-0.942237	0.0157735	0.913086	0.00506926	0.721279	0.0707164	0.565859	8.79e-05	1.70125	1.25e-13	-0.946982	0.0613182	-0.555594	0.0772908	-0.285172	0.129079	0.231796	0.280815	1.15509	0.000346293	0.207273	0.183068	0.83133	0.0814499	1.96547	1.42e-11	1.20094	6.98e-09	-1.67165	3.19e-06	0.0731112	0.19355	4.18228	2.43e-48	2.91891	3.05e-06	-0.792124	0.0810506	-0.0860343	0.439236	-1.24277	0.00370722	1.76321	4.41e-05	-0.406978
hsa-miR-95-3p	1.79404	4.37e-247	1.09826	3.21e-52	0.383473	1.86e-07	-0.044496	0.304827	0.857539	1.31e-45	1.08067	8.58e-37	1.12605	5.34e-132	0.195273	0.0022116	2.51799	0	3.38911	0	0.3722	6.41e-05	0.954534	2.4e-40	-1.06118	6.82e-20	-0.36345	3.97e-05	1.79915	1.43e-257	-0.0249116	0.219234	-0.169015	0.0115524	2.0187	1.28e-218	0.506501	2.69e-15	1.59716	2.37e-145	0.675494	6.71e-28	1.19701	8.11e-49	2.01974	1.3e-279	-2.7513	2.68e-105	0.379234
hsa-miR-197-5p	1.89922	0.000199445	-0.674408	0.153003	-0.972611	0.305841	-0.40509	0.266832	-1.5462	0.0579917	-0.445261	0.287037	1.57572	0.0160119	-0.344946	0.283692	-0.174772	0.261262	0.723598	0.165895	-0.227636	0.349484	2.65629	0.0175425	0.978648	0.0679603	0.863752	0.163372	1.26306	0.0131027	0.192426	0.204637	-1.04184	0.0499039	-3.25809	6.84e-05	1.35134	0.0982085	0.549677	0.0944281	-1.65862	0.0143822	0.580458	0.23971	-2.29523	0.0118089	3.56095	9.48e-06	-0.814636
hsa-miR-181d-5p	-0.388544	0.000167208	1.05547	5.5e-27	0.306543	0.00666134	0.394487	0.00265889	1.24931	3.95e-59	3.13696	0	3.06934	6.16e-232	0.416115	0.000158195	1.01713	1.48e-10	-0.827272	7.03e-08	-1.31379	4.34e-10	1.9686	5.15e-111	0.771552	2e-10	0.365046	0.000410944	0.21664	0.021049	-0.790898	2.91e-16	-0.712642	5.39e-14	-1.06545	2.95e-11	0.687907	1.65e-20	2.46901	8.13e-159	-0.0149252	0.80589	1.52117	5.07e-59	0.474963	2.06e-06	-0.924647	6.62e-11	-3.33013
hsa-miR-3662	3.56664	0.00197216	NA	NA	4.02739	0.0115337	0.890366	0.27489	NA	NA	4.02422	0.00512907	NA	NA	-0.859519	0.260044	NA	NA	-0.59833	0.22592	3.4728	0.000983315	NA	NA	0.978648	0.188571	1.58622	0.401817	0.0220531	0.715307	NA	NA	6.01706	2.91e-10	1.32687	0.068505	NA	NA	NA	NA	NA	NA	0.773103	0.374932	NA	NA	3.94428	0.000223945	NA
hsa-miR-6821-5p	-1.95692	0.00177546	-5.2069	4.64e-09	-2.43204	0.0203762	-4.50195	0.00198073	-4.13116	0.00529873	-1.11328	0.109726	1.32779	0.16547	-0.181447	0.347293	-1.08166	0.0452169	-0.59833	0.22592	NA	NA	-2.08068	0.000575663	-1.19128	0.135339	-1.58371	0.401817	0.607016	0.510812	-0.218507	0.217922	-2.00531	0.00325402	-0.673132	0.137159	-0.612133	0.628628	3.00911	0.00195157	-0.995657	0.377417	-2.54882	0.000226226	-4.99567	5.92e-05	1.03738	0.218948	-1.24348
hsa-miR-1909-5p	NA	NA	-0.452015	0.255766	NA	NA	0.305404	0.352226	NA	NA	2.60919	0.0387543	-2.08725	0.164047	3.59991	0.000951475	NA	NA	0.40167	0.232331	1.35733	0.189698	-0.343715	0.312289	NA	NA	NA	NA	-2.56291	0.0524275	0.491987	0.207404	-1.30487	0.124405	NA	NA	NA	NA	NA	NA	NA	NA	-0.226897	0.460683	-0.295233	0.246822	NA	NA	NA
hsa-miR-887-5p	-0.0183201	0.827267	3.86991	1.09e-08	0.512816	0.670877	-2.01652	0.051314	-1.22427	0.108116	1.02422	0.141237	-1.67221	0.286379	0.988478	0.105432	0.5033	0.217501	0.624062	0.163989	0.772364	0.288027	-1.34371	0.193971	-0.34328	0.237077	-0.73571	0.573135	0.607016	0.510812	-1.09298	0.13259	-4.30487	0.00116673	NA	NA	-2.83453	0.0423607	2.87161	0.00325216	1.00434	0.577538	0.773103	0.322561	NA	NA	2.62235	0.0491128	-3.50651
hsa-miR-331-5p	0.506771	0.10389	0.942844	0.00133427	-0.536511	0.254099	-1.01652	0.0132629	-1.03163	0.0833238	0.676301	0.240928	0.196544	0.546412	1.46241	0.00128714	0.776319	0.0464285	1.57159	0.000718426	-0.00524353	0.383953	2.53075	5.94e-07	-0.968884	0.028028	-1.03827	0.0198326	1.96547	2.17e-06	2.63883	2.23e-09	0.0170555	0.228018	0.429961	0.0891966	0.557792	0.282634	1.35703	0.00048252	0.260683	0.485156	0.840217	0.0219329	-2.46516	1.09e-05	2.38134	5.59e-10	-1.03703
hsa-miR-7109-3p	-1.34025	0.275901	-0.452015	0.220392	3.19731	0.0141702	-0.694596	0.293604	NA	NA	4.72466	0.000247304	-1.08725	0.482479	2.46241	0.0395779	-0.4967	0.248045	3.20902	0.0128096	1.35733	0.189698	1.24125	0.193358	NA	NA	0.738221	0.572954	2.34398	0.0874756	-3.09298	0.00815437	0.28009	0.203842	1.74191	0.028569	NA	NA	2.87161	0.0170322	2.58931	0.074765	1.09503	0.231638	1.28973	0.144861	0.0373848	0.720953	0.0784489
hsa-miR-301a-5p	-2.01832	0.19261	0.963022	0.118675	3.83474	0.0208232	NA	NA	NA	NA	6.38178	4.59e-11	NA	NA	2.14048	0.0214423	NA	NA	-0.0133679	0.274356	-0.227636	0.355888	0.241248	0.312289	NA	NA	1.58622	0.401817	5.02205	5.77e-05	-4.82994	0.000212206	-0.71991	0.139397	NA	NA	NA	NA	NA	NA	NA	NA	0.358066	0.43798	-0.295233	0.246822	1.62235	0.0750348	NA
hsa-miR-3661	0.98168	0.438427	-0.452015	0.249708	2.52989	0.002299	NA	NA	-0.809236	0.229418	2.34615	0.0028901	-2.40918	0.0914885	2.01495	0.0112752	-1.4967	0.0914437	1.8611	0.0190946	3.09429	0.00503705	0.978213	0.184439	-1.19128	0.0819147	-0.320673	0.782339	-0.299875	0.589258	-0.508013	0.220541	1.5252	0.000863239	-0.45074	0.138034	NA	NA	2.13464	0.0219322	1.32627	0.146941	-0.641934	0.336865	0.28973	0.246822	7.05975	3.51e-16	-1.50651
hsa-miR-182-3p	2.98168	0.000932141	4.71791	4.14e-05	1.02739	0.527908	NA	NA	2.47617	9.2e-06	6.02422	1.22e-16	2.72011	0.0388152	3.46241	0.00178751	5.41019	1.41e-07	0.138635	0.252016	-0.227636	0.355341	7.3145	1.55e-21	NA	NA	-0.413782	0.751603	6.66591	6.78e-13	NA	NA	2.33898	0.000132759	NA	NA	-2.3491	0.135639	5.67896	4.67e-09	0.196988	0.757024	1.35807	0.158295	-0.295233	0.246822	-0.962615	0.471612	2.81541
hsa-miR-7113-5p	2.78903	0.0369947	-0.452015	0.249708	1.02739	0.527908	-0.694596	0.320747	NA	NA	-0.560738	0.445505	1.91275	0.198341	NA	NA	-2.4967	0.0394243	3.20902	0.0128096	0.357327	0.336727	NA	NA	0.715614	0.189105	0.00125539	0.943618	1.28509	0.0829096	NA	NA	-0.889835	0.135907	NA	NA	1.55779	0.41929	3.13464	0.010229	0.0043431	0.866531	-1.2269	0.297833	-2.8802	0.0128197	NA	NA	NA
hsa-miR-6727-3p	0.98168	0.346672	1.54798	0.114081	NA	NA	-2.27956	0.0865716	NA	NA	2.02422	0.125553	-1.08725	0.282393	NA	NA	-0.4967	0.248045	NA	NA	NA	NA	NA	NA	-0.0213518	0.295794	NA	NA	NA	NA	3.29934	0.000907594	2.50248	0.0160167	3.06383	0.0195713	1.8473	0.052158	3.35703	0.00614705	0.0043431	0.866531	NA	NA	NA	NA	0.0373848	0.720953	1.07845
hsa-miR-183-3p	7.40794	5.97e-20	3.9403	6.54e-13	2.41971	0.000897081	0.683915	0.18165	3.08385	1.31e-15	6.10104	2.38e-97	2.76075	1.5e-06	3.04737	7.67e-07	6.27148	2.25e-23	1.63871	0.000826909	0.579719	0.240623	6.93241	1.68e-64	-1.19128	0.135339	-0.246672	0.683178	5.31273	6.36e-66	-2.82994	1.89e-05	4.78964	4.49e-44	0.91183	0.0800682	-1.4866	0.0152889	4.7785	1e-16	1.50684	0.00183735	-1.3049	0.019943	3.65896	3.59e-07	1.73782	0.0261041	3.29346
hsa-miR-6732-3p	-0.0183201	0.827267	0.547985	0.228155	1.61235	0.418606	1.62733	0.133561	NA	NA	0.0242244	0.609785	NA	NA	NA	NA	NA	NA	0.986632	0.165439	0.357327	0.336727	-0.343715	0.312289	NA	NA	-0.583707	0.713467	1.02205	0.346279	-1.50801	0.127829	NA	NA	1.32687	0.107265	-0.0271705	0.990149	NA	NA	1.00434	0.577538	1.35807	0.158295	0.119805	0.252938	NA	NA	NA
hsa-miR-6870-3p	-1.01832	0.547783	NA	NA	NA	NA	1.89037	0.0891948	NA	NA	3.83158	0.00957422	NA	NA	3.31041	0.00334473	NA	NA	-0.183293	0.246245	0.357327	0.336727	3.65629	0.00745925	2.56361	0.0148552	2.58622	0.0108039	NA	NA	-1.73041	0.0294403	-1.88984	0.0696362	3.54926	0.000336855	0.709795	0.615983	NA	NA	1.32627	0.315174	-0.226897	0.460683	-0.295233	0.246822	0.0373848	0.720953	0.0784489
hsa-miR-7111-3p	3.30361	0.00626784	NA	NA	3.34932	0.0697253	NA	NA	NA	NA	4.93112	7.51e-05	NA	NA	3.31041	0.00334473	NA	NA	NA	NA	NA	NA	1.24125	0.193358	NA	NA	NA	NA	4.34398	0.00194141	NA	NA	NA	NA	NA	NA	1.55779	0.41929	NA	NA	4.00434	0.0102486	-0.811859	0.32558	NA	NA	3.35931	0.0433833	NA
hsa-miR-4651	1.56664	0.337412	-2.03698	0.0808301	NA	NA	-1.6946	0.17464	NA	NA	NA	NA	NA	NA	-1.44448	0.165405	-0.4967	0.250241	NA	NA	-1.22764	0.225392	-0.928677	0.208904	-2.19128	0.0677944	NA	NA	NA	NA	1.07695	0.0841598	NA	NA	-1.84306	0.0694235	NA	NA	NA	NA	0.0043431	0.866531	NA	NA	-3.61716	0.0122762	NA	NA	0.0784489
hsa-miR-3180-5p	NA	NA	NA	NA	0.0273894	0.992094	NA	NA	NA	NA	5.77911	2.83e-14	NA	NA	NA	NA	NA	NA	NA	NA	NA	NA	NA	NA	NA	NA	NA	NA	NA	NA	1.07695	0.155451	-0.304873	0.208629	NA	NA	NA	NA	NA	NA	NA	NA	NA	NA	NA	NA	0.0373848	0.720953	0.0784489
hsa-miR-4489	NA	NA	-0.452015	0.255766	0.0273894	0.992094	NA	NA	-0.809236	0.229418	NA	NA	NA	NA	NA	NA	NA	NA	NA	NA	NA	NA	-0.343715	0.312289	NA	NA	NA	NA	NA	NA	NA	NA	0.695127	0.176968	NA	NA	NA	NA	NA	NA	NA	NA	-0.226897	0.460683	NA	NA	NA	NA	-0.921551
hsa-miR-877-5p	2.00292	5.73e-51	0.601096	0.000942594	0.918042	3.26e-09	0.942834	3.25e-05	1.80967	6.59e-11	2.25262	4.04e-80	1.78918	9.56e-23	2.66124	6.72e-141	0.573689	0.0170282	2.60438	2e-65	-1.0241	1.33e-05	1.66428	1.13e-14	0.978648	3.38e-05	0.782615	4.83e-05	2.1147	2.88e-72	-0.303814	0.0192716	1.12512	1.71e-17	-0.510158	0.00241306	0.170276	0.401778	3.55824	2.27e-58	1.55794	2.22e-21	0.562048	5.14e-05	1.32438	3.49e-17	2.12824	8.86e-26	0.0105448
hsa-miR-548ad-5p	1.44246	1.21e-18	-0.39652	0.0712612	0.299469	0.186329	-0.640148	0.0158663	-1.09464	0.000723764	-0.24758	0.190176	2.31094	4.05e-46	0.97873	0.00104119	0.655303	0.00484968	0.438823	0.00263262	1.0388	7.92e-11	0.555356	9.59e-05	1.96594	8.76e-21	-0.342229	0.140892	2.59797	3.19e-70	0.335867	0.00806101	2.98621	5.19e-78	-0.175633	0.151925	0.390973	0.0467295	-0.162197	0.0785094	0.311004	0.221054	-1.18383	1.41e-06	0.373943	0.0463745	0.522812	0.0536684	0.560601
hsa-miR-330-3p	0.678981	1.46e-06	0.831778	3.64e-08	0.612352	0.000385705	0.809295	4.85e-05	0.678924	2.36e-06	3.88513	9.05e-206	-0.196026	0.220629	-0.00816337	0.365817	1.44963	4.58e-21	-0.00641509	0.271759	-0.14422	0.240623	1.10559	4.21e-18	0.555437	0.00557567	0.336604	0.117987	0.941711	6.46e-09	-0.432963	0.00104067	0.705204	1.09e-09	-0.483161	0.0108991	0.122207	0.548145	1.90288	1.51e-33	0.13513	0.489778	1.222	2.37e-14	-0.0195984	0.255166	0.691209	0.00143259	-1.60961
hsa-miR-940	-0.784309	5.61e-09	1.27859	5.88e-16	0.320797	0.022824	0.703368	4.32e-05	-2.18205	6.63e-18	1.71547	1.27e-31	-0.343164	0.00964542	1.21683	2.64e-22	-0.253998	0.0615429	2.68238	1.1e-86	0.633388	0.00810572	1.09564	1.61e-14	0.506386	0.00381223	-0.212148	0.297319	2.22773	3.99e-53	0.705817	1.71e-08	-0.000866446	0.23143	-0.591995	0.00107	0.997492	4.95e-14	1.88528	8.41e-11	-0.19619	0.360042	0.511775	0.000253821	-0.39039	0.0787779	2.39173	4.43e-31	0.144791
hsa-miR-589-5p	2.24471	3.67e-99	0.817018	4.52e-07	0.328898	0.0400413	1.00701	8.24e-11	0.224395	0.074006	1.87489	7.92e-54	1.2853	1.32e-24	1.30385	1.05e-27	1.98658	5.28e-61	1.3586	1.92e-31	1.51695	6.5e-35	1.708	2.29e-44	1.88531	3.89e-65	2.89841	1.51e-131	2.9679	7.08e-244	1.02756	1.37e-21	1.14337	1.66e-36	0.686764	1.19e-08	2.0032	6.63e-61	2.89108	7.72e-147	0.696221	3.05e-08	1.04916	1.28e-14	2.12351	9.33e-95	1.56463	3.43e-27	0.297617
hsa-miR-629-3p	2.09389	2.35e-17	0.104378	0.237585	0.268397	0.491621	0.135479	0.325517	0.268767	0.131376	3.17107	3.62e-67	-0.357338	0.14745	1.53414	9.88e-12	1.39638	3.79e-07	-0.57085	0.0171937	0.127459	0.292403	0.563176	0.000496627	2.67379	6.16e-10	0.773303	0.00117352	1.43193	2.27e-07	-0.147611	0.161287	1.41062	1.91e-18	-2.36243	7.64e-08	-0.764136	0.00366777	1.8227	1.65e-13	-0.670257	0.0141362	0.676427	0.00455168	0.365965	0.0749454	1.87932	7.32e-20	-1.22411
hsa-miR-3928-3p	0.244714	0.642208	1.13295	0.0637002	-0.650683	0.550113	0.720441	0.222628	-0.00188089	0.302078	3.30963	1.44e-08	1.44327	0.00818366	-0.181447	0.347293	-0.4967	0.248045	0.723598	0.094299	0.994756	0.152801	-1.19171	0.0696185	0.715614	0.112633	0.1939	0.827746	1.60702	0.140941	0.813915	0.0809187	0.695127	0.0949935	-0.521129	0.138223	0.487403	0.614596	3.54968	0.00015826	0.419381	0.68839	-0.449289	0.343739	2.0267	0.0568483	2.35931	0.0871029	-1.24348
hsa-miR-15b-3p	1.9062	3.06e-39	2.64276	4.04e-89	1.25673	1.02e-19	1.01712	2.47e-11	0.326279	0.050232	3.43343	4.34e-188	1.36719	8.11e-27	2.04196	1.12e-76	0.601704	0.000622397	1.57299	5.59e-34	0.401616	0.00678486	2.0486	3.82e-52	0.703283	1.77e-05	0.335212	0.0215798	3.10265	1.07e-236	2.17506	1.24e-87	0.729304	1.38e-07	2.1209	3.42e-63	2.11139	9.3e-62	1.60259	5.16e-26	1.13637	3.94e-13	1.20426	1.58e-12	1.17392	2.97e-16	1.01244	1.82e-14	-0.561555
hsa-miR-489-3p	1.41608	1.65e-07	-0.790817	0.009	-0.574061	0.154108	0.779335	0.0255034	-0.946739	0.00456592	1.40274	0.000110545	1.2703	0.0024955	-0.162082	0.271183	3.38943	2.09e-34	0.866338	0.00280854	-2.05771	3.06e-05	0.534979	0.0493549	0.425395	0.042505	2.78713	5.43e-32	0.991679	0.000109721	3.17068	1.76e-70	0.566971	0.000529295	-1.15118	0.0010519	-2.02717	1.15e-06	3.21264	2.03e-19	-0.883182	0.0404103	-0.560321	0.0352668	-1.55827	0.0014714	-0.49313	0.249576	-2.03703
hsa-miR-1237-3p	-0.866317	0.303098	1.35534	0.0330492	0.442427	0.676646	1.62733	0.0587339	-0.0722702	0.287625	0.76119	0.224589	-0.0872493	0.731453	1.04737	0.0492193	0.0882626	0.279955	2.98663	0.00283689	-0.49067	0.260122	-0.121323	0.312289	1.71561	0.0351711	0.223648	0.749973	2.34398	0.000836469	-0.244979	0.208502	-0.442376	0.133789	0.478871	0.115114	3.43226	0.00452068	0.549677	0.10343	-0.188302	0.763615	-0.963862	0.142191	1.70477	0.0188217	2.73782	0.00331947	0.663411
hsa-miR-4473	2.30361	0.114124	0.770377	0.159315	0.612352	0.639176	-1.91699	0.0303567	-0.809236	0.143986	5.11169	2.32e-05	-0.0872493	0.734998	1.98848	0.00187584	3.08826	0.0234743	-0.9609	0.0655857	-3.54956	0.01859	3.02552	3.99e-06	-0.0213518	0.295794	-0.136248	0.858833	-1.56291	0.150852	-0.855937	0.0553947	2.01706	0.00127223	NA	NA	-1.40568	0.083053	-0.450323	0.0962983	-2.6961	0.00548427	-0.489931	0.343739	-1.29523	0.108707	1.03738	0.458947	-1.24348
hsa-miR-6852-5p	1.49625	0.0172681	-0.452015	0.220392	1.70546	0.0251328	-0.209169	0.341443	0.605802	0.18819	0.676301	0.240928	-4.8946	0.000169499	2.64298	0.000419393	0.0882626	0.279955	3.30856	0.00067605	-0.102105	0.355888	-0.665643	0.213445	-1.92824	0.0424009	1.22365	0.116332	0.285087	0.512195	-1.50801	0.0213747	-0.71991	0.103278	-1.16499	0.0195713	-1.61213	0.212818	-0.450323	0.126846	0.85234	0.350546	0.773103	0.216034	-1.0322	0.064403	1.45242	0.117085	0.715879
hsa-miR-199b-5p	-1.98515	7.9e-64	4.1705	0	0.408097	5.43e-05	-0.0094695	0.382736	2.94971	0	3.09877	1.41e-241	0.00409099	0.745086	0.710932	1.57e-15	1.21244	4.12e-14	-3.10083	5.33e-75	-2.42927	3.88e-08	3.49416	0	0.160013	0.134994	-1.4462	5.84e-15	0.0460319	0.59335	-0.952385	8.84e-30	-3.6998	6.45e-186	-2.38363	1.23e-08	-0.125388	0.234457	2.52188	1.29e-248	0.0393192	0.765344	5.94058	0	-4.65981	1.44e-27	-3.75755	4.78e-70	-4.11449
hsa-miR-3656	-1.02574	2.78e-16	0.944988	5.75e-14	-1.17304	1.08e-23	-1.59863	1.8e-20	-2.16444	1.58e-50	0.890546	4.25e-14	-1.50448	5.61e-33	-0.415217	0.00266286	-2.2285	5.26e-15	0.441562	0.00323118	-0.560211	0.00629487	-0.268753	0.0560038	-0.235058	0.0978379	0.514427	0.000207476	-0.463374	0.0303647	0.976758	9.37e-42	-1.92502	1.18e-38	-2.04726	3.79e-25	-0.466456	2.48e-07	-1.32833	2.71e-11	-1.19067	9.86e-27	-0.707063	3.24e-06	-2.80981	2.2e-36	1.99581	2.15e-19	-1.68054
hsa-miR-210-5p	-0.819774	0.000223706	0.248424	0.101656	-1.88334	5.54e-19	-0.652776	0.00584071	0.583082	0.0334352	0.418503	0.0555237	1.60953	1.88e-23	1.11401	1.61e-06	0.844337	3.57e-05	0.580007	0.0467378	-0.869182	0.000634236	1.25575	3e-06	-0.319433	0.100239	-0.429379	0.193491	2.68026	1.36e-46	1.53638	7.99e-10	1.29376	4.21e-07	-0.109231	0.149113	1.43772	2.27e-18	2.31218	3.06e-12	-2.82573	3.77e-11	-2.1066	1.43e-12	-2.93266	8.35e-12	1.6721	3.73e-06	-0.48343
novel_mir575	0.603168	0.0547284	-8.63192	3.19e-35	-0.0100853	0.992094	-2.29153	3.98e-21	-3.51819	4.99e-24	-4.45475	1.8e-50	-0.846241	2.88e-06	-1.31895	9.73e-06	-0.365455	0.0977247	-0.935365	0.0138881	-4.90946	2.45e-78	-3.70629	3.11e-50	-3.3789	2.41e-30	-2.27487	3.96e-20	-7.10723	6.51e-17	0.171898	0.121201	-0.947938	4.76e-06	-10.4845	1.33e-101	-2.46189	3.84e-68	-0.517437	0.0488813	-2.05979	4.11e-11	-0.654318	0.000241135	-7.98173	1.06e-25	1.68124	1.18e-09	-1.21278
hsa-miR-1250-5p	1.11918	0.0482623	-1.13009	0.072131	2.71927	9.04e-14	0.627332	0.18209	0.775727	0.177792	3.48366	3.46e-16	1.40752	0.0045033	2.87745	7.35e-05	0.396385	0.197903	0.023158	0.27092	0.187402	0.355888	0.556749	0.109424	1.15922	0.0389652	0.653332	0.439709	7.15134	4.16e-17	-0.508013	0.12217	0.347204	0.163791	-0.910171	0.0576395	2.19522	5.62e-06	4.83508	1.2e-09	0.0043431	0.866531	0.872639	0.131055	-2.61716	0.000520026	3.88538	2.66e-16	-2.72891
hsa-miR-7705	0.514554	0.0759059	-0.271443	0.140977	0.481955	0.279046	-0.0214065	0.376361	2.04201	3.43e-24	1.20583	4.33e-06	-0.159399	0.542926	0.806062	0.00056126	0.955812	0.000133397	-0.992245	7.62e-07	1.47516	3.33e-11	0.241248	0.104758	0.867617	0.0102407	1.89434	3.59e-11	2.04759	7.22e-20	-0.0505406	0.225274	1.17881	5.96e-09	0.773614	0.000978837	0.461577	0.0862739	1.11156	0.00032288	0.174268	0.591024	1.02792	4.21e-05	0.389265	0.0988559	-0.673109	0.0846716	0.119091
hsa-miR-1285-5p	2.56664	3.43e-06	0.226057	0.255766	0.764355	0.418606	1.62733	0.0587339	-0.0722702	0.287625	2.02422	0.00493873	0.135143	0.674628	0.906015	0.0593343	3.36128	3.97e-06	0.925232	0.0355118	0.286937	0.300593	1.35672	0.00763205	2.09413	0.0105338	0.778863	0.348311	1.60702	0.140941	0.854557	0.00709369	1.74575	0.000532985	-0.258095	0.172705	-0.834525	0.262626	4.45657	9.6e-05	1.17427	0.21844	0.42518	0.326839	0.382839	0.207328	2.49682	7.69e-06	1.07845
hsa-miR-582-5p	0.341809	3.92e-06	-1.07377	3.82e-22	-0.738555	4.22e-24	1.11603	1.41e-72	-0.105567	0.0986616	2.35472	0	-1.63087	2.79e-57	0.107732	0.0725004	1.99141	3.24e-202	0.00492677	0.259932	-0.132858	0.0533528	1.33676	9.99e-128	-0.701263	1.3e-17	0.579332	4.32e-25	0.241979	7.98e-05	0.896636	4.27e-96	1.75867	0	2.65423	0	1.49432	5.1e-252	0.682746	2.58e-33	0.432626	7.92e-13	0.879669	2.55e-45	1.3038	2.57e-107	-2.31988	2.31e-78	-3.74023
hsa-miR-1229-3p	1.50251	1e-05	1.17248	0.00472825	2.39662	4.5e-05	1.14191	0.0286919	0.0387611	0.291041	6.04659	7.12e-17	-0.428286	0.234928	3.19359	5.86e-17	-1.08166	0.0663863	4.54735	1.4e-34	1.77236	0.0095588	1.32614	0.00283158	2.97865	0.00353929	1.97854	1.56e-07	5.73171	1.4e-38	0.280483	0.149507	3.16643	4.54e-21	1.99429	1.56e-09	1.17446	0.0443324	4.94199	4.44e-06	3.3619	2.76e-16	-2.03425	0.000140356	2.74916	3.44e-06	1.33695	0.00411096	0.45696
hsa-miR-539-5p	0.0812155	0.790091	2.00742	0.0169213	1.61235	0.226085	1.19849	0.0218439	3.09765	0.00140662	2.48366	1.7e-10	-0.409177	0.577389	3.71875	1.42e-136	-0.174772	0.261262	-0.861365	0.110363	NA	NA	2.82621	1.57e-06	-2.60631	0.0331868	-1.58371	0.401817	-1.24098	0.0918038	-0.700658	0.121129	-4.69719	4.67e-07	-0.258095	0.184521	0.124833	0.939468	-1.62025	0.00162022	6.01781	2.99e-77	4.55446	8.04e-13	0.119805	0.252938	4.18034	7.86e-13	-4.50651
hsa-miR-4492	-2.54794	1.98e-26	-2.77394	8.45e-10	-2.44076	5.51e-23	-5.02551	3.28e-50	-1.28317	0.00188612	0.0602937	0.515948	-1.1926	2.02e-08	2.16381	2.5e-24	-2.44423	6.41e-06	3.24716	8.3e-19	-5.3151	3.74e-10	-0.545349	0.109066	-3.86505	6.18e-19	-2.41378	2.31e-07	0.87005	0.249951	0.634945	0.0269214	-1.25365	1.11e-06	-4.90195	2.03e-14	1.7756	5.53e-15	-1.89778	2.43e-05	0.0868053	0.806021	1.53864	0.00132471	-3.75466	5.21e-09	2.3104	6.4e-05	-1.33659
hsa-miR-6514-5p	0.204072	0.723656	0.869913	0.167256	1.02739	0.418639	1.3054	0.117866	-0.809236	0.16081	1.7023	0.0117051	-1.67221	0.286379	3.66404	2.83e-06	-0.759734	0.149135	2.30856	0.00353881	-0.549564	0.25952	0.393251	0.282846	3.71561	0.00349179	0.849252	0.386887	1.60702	0.0234668	-2.09298	0.0242289	1.95816	0.000635607	-1.06545	0.0689878	-2.3491	0.135639	0.424147	0.0998369	1.14185	0.0514148	0.358066	0.397866	0.405207	0.175425	3.62235	0.00134342	0.815414
hsa-miR-99b-3p	-0.0515319	0.503815	0.623273	1.23e-11	1.19039	1.78e-70	1.52869	6.62e-64	0.316982	7.77e-06	2.09855	9.16e-265	-0.0825423	0.317511	1.99799	7.17e-252	2.82596	1.32e-266	0.727121	5.18e-20	-0.819232	6.71e-11	2.75088	0	1.41922	3.63e-41	1.25002	6.74e-47	-0.944652	1.91e-18	-0.61235	4.13e-09	-1.01242	2.78e-24	-1.65701	1.99e-33	-0.908649	7.91e-21	2.25976	1.3e-136	-0.201934	0.0273152	2.5879	4.79e-207	-0.6301	7.82e-07	-0.518665	0.000431396	-1.2756
hsa-miR-6516-5p	1.98168	0.00927405	0.869913	0.0808301	-0.235645	0.876547	2.3643	0.000531452	-0.586843	0.173303	3.15351	1.46e-07	-0.0872493	0.734998	1.62591	0.000822585	-0.4967	0.23418	2.81671	8.29e-06	2.50933	1.34e-06	2.97821	0.00633543	2.97865	0.00353929	0.586218	0.625409	3.48148	1.46e-07	1.39888	0.0242289	2.07364	6.78e-07	2.85738	1.57e-05	0.972829	0.539545	1.54968	0.0143594	2.40644	5.6e-06	0.135673	0.460683	1.6523	0.0014854	1.91185	0.00205426	0.215952
hsa-miR-331-3p	0.492037	1.54e-12	0.284241	0.000859278	-0.290686	0.000622621	-0.511732	7.17e-06	-2.08386	2e-24	-2.41055	3.73e-43	-0.281501	0.000368533	0.091012	0.215298	-0.00454716	0.290086	0.80209	4.4e-12	0.313579	0.00353865	0.314179	0.00645669	-0.160837	0.0515556	0.128048	0.304264	0.670267	2.94e-08	0.717673	2.07e-17	-0.617376	1.52e-06	-1.88188	9.93e-38	-0.129351	0.255627	2.83171	3.75e-60	0.40812	2.79e-05	-0.337433	0.000111041	-0.874782	2.12e-10	1.07691	2.26e-26	0.153737
hsa-miR-329-3p	-1.16271	0.00402893	3.9403	2.41e-05	-0.557573	0.527022	1.50704	0.0113048	0.92773	0.0569944	3.04659	1.68e-12	-0.987714	0.0369055	3.04327	4.08e-126	1.08826	0.176847	-3.05776	2.41e-06	-2.22764	0.0696131	-0.218184	0.28636	-1.77624	0.0163189	0.416293	0.751603	0.799661	0.221416	-0.37051	0.133592	-3.02734	6.24e-08	-0.258095	0.187396	0.458256	0.559765	-1.34341	0.0101074	3.75923	2.6e-28	4.60599	2.73e-13	-1.29523	0.108707	1.4899	6.91e-05	-3.56541
hsa-miR-642a-5p	0.727107	0.00148464	-1.8968	3.04e-07	0.216423	0.568122	-0.531097	0.106956	0.951577	0.00359862	2.75541	4.7e-27	3.55661	1.03e-66	1.04095	0.0129674	3.01286	7.46e-31	-0.849869	0.0185981	-1.42927	0.00460547	0.656285	0.0256525	0.209261	0.19645	0.701695	0.0526899	1.48735	3.7e-14	1.33998	8.08e-10	0.550311	0.00129406	-1.99506	1.74e-07	2.9475	1.2e-101	2.94199	7.84e-11	-1.42015	1.1e-07	2.74964	6.5e-36	-1.42076	0.00262503	1.44456	2.48e-05	-2.50651
hsa-miR-627-5p	1.36961	1.37e-08	0.905537	0.0128306	-1.43204	0.0215606	-0.635702	0.0764635	0.664695	0.0871177	-0.354287	0.294587	-0.058103	0.694968	-0.274557	0.277515	0.618777	0.145936	-0.887837	0.0604028	-0.00524353	0.383953	1.36678	0.00205262	0.838471	0.0127944	0.704862	0.0403655	0.115162	0.6378	-0.508013	0.0768948	0.757412	0.00358664	0.369937	0.0968028	-0.0860642	0.925107	-0.257677	0.111529	-0.426291	0.351454	1.13218	0.00085095	-0.402148	0.161849	0.92491	0.0216844	-0.0984289
hsa-miR-1255b-5p	1.46711	0.0520006	1.54798	0.0302102	-0.557573	0.774432	NA	NA	-0.809236	0.205407	-1.56074	0.232766	4.21653	8.79e-18	3.94784	0.00538032	-0.4967	0.248045	3.10211	0.00178332	-3.8126	0.00951191	0.82621	0.153236	0.978648	0.13821	0.00125539	0.943618	2.02205	0.0064617	0.755021	0.107428	1.69513	0.032374	0.741905	0.137159	1.38787	0.202034	1.54968	0.0561542	1.32627	0.315174	-1.2269	0.215737	NA	NA	1.91185	0.0289662	0.0784489
hsa-miR-188-3p	1.24471	0.0239864	1.00742	0.0859701	-0.153183	0.854132	-2.86452	0.00295001	-4.13116	0.00529873	-1.56074	0.232766	0.253788	0.533863	0.362873	0.229494	0.5033	0.186396	-0.472799	0.140455	-0.379639	0.25952	-0.829142	0.153727	0.130651	0.275928	-0.385768	0.566292	-2.29988	0.0927699	-1.00551	0.0121709	-1.42035	0.0135674	-1.84306	0.00640741	-0.197096	0.725286	1.87161	0.0356013	-0.995657	0.258217	0.188141	0.399128	-2.46516	0.00641253	2.08178	6.4e-05	-0.921551
hsa-miR-4701-5p	1.98168	0.0686761	0.547985	0.207539	0.834744	0.471539	NA	NA	0.190764	0.280311	2.83158	0.0215875	1.91275	0.198341	1.94784	0.0368787	-2.4967	0.0394243	-0.0133679	0.274356	NA	NA	-1.92868	0.108018	NA	NA	1.00126	0.505435	NA	NA	1.81391	0.00380793	0.0170555	0.22977	0.326868	0.187396	NA	NA	-2.03529	0.0393577	0.0043431	0.866531	NA	NA	0.704767	0.185368	NA	NA	NA
hsa-miR-887-3p	-0.357888	2.03e-05	1.77215	2.58e-43	0.998576	6.51e-14	1.07497	1.65e-13	-2.16593	3.92e-35	2.26581	1.74e-85	0.160937	0.175138	-0.00218451	0.373259	0.392043	0.00631293	1.85209	2.03e-95	-0.139409	0.225392	0.118189	0.169763	0.918022	8.7e-08	2.37221	3.1e-55	-0.626475	0.00405551	-2.23048	2.56e-59	-0.683384	6.68e-08	-0.32319	0.0605078	0.169095	0.318688	2.68366	5.5e-170	-0.347129	0.0802703	2.39692	3.94e-88	-0.846875	2.66e-08	1.00568	4.32e-08	-1.76704
hsa-miR-627-3p	2.56664	0.00117944	NA	NA	NA	NA	2.76484	0.00988533	NA	NA	2.83158	0.00147359	-0.0872493	0.734998	0.725443	0.249482	-0.4967	0.23418	-0.59833	0.132342	NA	NA	1.56318	0.0201409	NA	NA	NA	NA	NA	NA	-1.09298	0.0380985	1.83263	0.00146754	3.74191	0.00363232	1.97283	0.247616	NA	NA	-1.58062	0.37155	-0.811859	0.32558	NA	NA	-0.76997	0.345099	NA
hsa-miR-1270	2.04581	4.75e-06	2.95398	4.02e-09	-0.0981415	0.959684	0.179873	0.341443	0.512692	0.164795	3.68719	7.67e-32	0.497713	0.52575	2.46241	2.5e-19	1.89562	0.00287902	1.7236	0.00093662	-1.22764	0.159478	2.0486	1.27e-11	1.75124	0.000158937	0.223648	0.749973	-0.518515	0.312439	2.95142	1.32e-18	1.87346	3.31e-09	1.92411	3.84e-07	-2.41949	0.00075826	0.871606	0.0561542	1.44492	0.00139637	1.35807	0.00579181	-3.10259	0.006642	2.4297	8.84e-10	-4.16948
hsa-miR-6762-5p	NA	NA	NA	NA	0.0273894	0.992094	-0.694596	0.320747	NA	NA	0.0242244	0.609785	-0.0872493	0.734998	1.14048	0.223349	1.5033	0.119878	1.40167	0.112308	NA	NA	-0.343715	0.312289	NA	NA	0.586218	0.713467	NA	NA	0.491987	0.220541	NA	NA	NA	NA	NA	NA	NA	NA	NA	NA	3.35807	0.0276616	-0.295233	0.246822	NA	NA	NA
hsa-miR-6739-3p	NA	NA	0.132947	0.279052	0.0273894	0.992094	NA	NA	NA	NA	NA	NA	-0.0872493	0.734998	1.14048	0.223349	NA	NA	NA	NA	NA	NA	NA	NA	NA	NA	0.586218	0.713467	4.02205	0.00666824	NA	NA	NA	NA	NA	NA	NA	NA	NA	NA	2.00434	0.223112	NA	NA	0.704767	0.213692	NA	NA	NA
hsa-miR-6824-3p	4.1516	5.96e-05	4.54798	0.000116403	1.02739	0.670877	2.47533	0.0249592	-0.809236	0.11384	2.34615	0.0700947	0.550181	0.357312	1.55552	0.0107233	2.0058	0.0048906	3.82793	6.18e-09	2.20532	0.000200824	0.771762	0.127123	3.71561	0.00349179	1.90815	0.0188657	3.56637	4.5e-08	1.56238	0.0067022	0.865052	0.0887116	4.38576	8.35e-07	1.29476	0.171169	2.7976	0.000206515	0.589306	0.647781	1.67999	0.0209944	-1.51763	0.0471483	3.49682	0.0024639	0.0784489
hsa-miR-6721-5p	1.98168	0.0686761	0.547985	0.228155	0.442427	0.786402	0.890366	0.27489	-0.809236	0.229418	1.60919	0.0334738	NA	NA	2.01495	0.0112752	-0.4967	0.250241	3.7236	0.00280854	-0.227636	0.342716	-0.343715	0.30306	1.71561	0.0861	-1.8061	0.141425	1.28509	0.0156336	0.491987	0.220541	0.695127	0.176968	NA	NA	NA	NA	NA	NA	1.17427	0.21844	-2.2269	0.0972596	0.119805	0.252938	3.84474	0.0123144	NA
hsa-miR-4725-5p	NA	NA	1.13295	0.119896	3.19731	0.0141702	NA	NA	NA	NA	NA	NA	NA	NA	1.72544	0.0619784	1.08826	0.176847	NA	NA	-0.227636	0.355888	NA	NA	NA	NA	1.00126	0.40601	NA	NA	NA	NA	3.28009	0.0121776	NA	NA	0.972829	0.666061	NA	NA	3.58931	0.034946	NA	NA	1.70477	0.0922925	4.84474	0.000177931	NA
hsa-miR-6885-3p	-0.0183201	0.827267	1.35534	0.0842577	NA	NA	-0.694596	0.293604	NA	NA	NA	NA	NA	NA	1.46241	0.102685	NA	NA	NA	NA	-0.227636	0.355888	-0.928677	0.208904	0.393686	0.253877	2.58622	0.0823553	4.02205	0.00666824	3.49199	0.00725496	3.28009	0.0121776	-0.258095	0.195697	2.55779	0.0822513	NA	NA	1.58931	0.37155	2.58046	0.0352668	NA	NA	NA	NA	NA
hsa-miR-6755-3p	NA	NA	1.54798	0.0574027	0.0273894	0.992094	NA	NA	NA	NA	3.02422	0.0117123	0.497713	0.594574	1.72544	0.0619784	NA	NA	-0.0133679	0.274356	-0.227636	0.355888	0.393251	0.282846	NA	NA	NA	NA	NA	NA	-1.50801	0.127829	NA	NA	NA	NA	NA	NA	-0.450323	0.131304	0.0043431	0.866531	NA	NA	2.0267	0.0568483	NA	NA	2.66341
hsa-miR-4772-5p	-1.01832	0.268069	0.132947	0.271629	-0.235645	0.876547	0.0423694	0.381938	0.512692	0.164795	1.60919	0.224589	-2.30964	0.00577796	-4.18145	0.00154054	0.5033	0.250241	-2.92026	0.0131581	-3.8126	0.00951191	0.82621	0.153236	-0.606314	0.231385	0.00125539	0.943618	0.0220531	0.715307	-3.96744	3.26e-07	-0.567907	0.140129	-0.843057	0.13431	-2.1971	0.00355379	-1.45032	0.0473865	-0.870126	0.291845	0.188141	0.447809	NA	NA	-3.42205	0.00307489	-2.82844
hsa-miR-548j-3p	0.98168	0.547783	NA	NA	NA	NA	NA	NA	NA	NA	NA	NA	-0.0872493	0.734998	-0.859519	0.260044	NA	NA	NA	NA	-0.227636	0.355888	NA	NA	-0.606314	0.247583	2.00126	0.244576	NA	NA	3.07695	0.0205183	1.15456	0.04711	NA	NA	-0.0271705	0.990149	NA	NA	-0.995657	0.577538	-0.226897	0.460683	1.28973	0.144861	1.84474	0.0846716	NA
hsa-miR-3173-3p	2.78903	0.0369947	1.13295	0.169181	NA	NA	NA	NA	NA	NA	NA	NA	0.912751	0.52575	NA	NA	NA	NA	NA	NA	NA	NA	1.65629	0.122876	NA	NA	1.00126	0.630369	NA	NA	0.491987	0.220541	NA	NA	-2.58002	0.0195713	NA	NA	-0.450323	0.131304	1.00434	0.471164	-0.226897	0.459887	-0.295233	0.23779	NA	NA	0.0784489
hsa-miR-186-3p	-0.0183201	0.827267	-0.452015	0.255766	NA	NA	0.0423694	0.381938	-0.809236	0.229418	0.0242244	0.609785	0.912751	0.52575	NA	NA	-2.81863	0.0202656	-0.0133679	0.274356	2.09429	0.0703739	NA	NA	1.39369	0.129976	0.586218	0.713467	0.0220531	0.715307	0.299342	0.217922	-1.30487	0.0840638	NA	NA	-2.02717	0.234457	-0.450323	0.131304	-2.58062	0.0753072	-0.226897	0.460683	NA	NA	-1.96262	0.169906	NA
hsa-miR-3677-3p	NA	NA	NA	NA	1.02739	0.670877	NA	NA	NA	NA	NA	NA	NA	NA	NA	NA	NA	NA	NA	NA	NA	NA	NA	NA	NA	NA	NA	NA	NA	NA	3.07695	0.0205183	NA	NA	NA	NA	NA	NA	NA	NA	NA	NA	-0.226897	0.460683	NA	NA	NA	NA	NA
hsa-miR-6727-5p	0.718645	0.500278	NA	NA	NA	NA	-0.694596	0.320747	NA	NA	NA	NA	NA	NA	1.14048	0.223349	NA	NA	NA	NA	0.772364	0.288027	NA	NA	NA	NA	NA	NA	NA	NA	-0.0929759	0.249647	0.695127	0.176968	-0.258095	0.195848	0.972829	0.539545	NA	NA	NA	NA	NA	NA	NA	NA	NA	NA	0.0784489
hsa-miR-5092	3.78903	0.0164663	3.54798	0.0076282	NA	NA	NA	NA	NA	NA	NA	NA	2.91275	0.0221999	NA	NA	NA	NA	NA	NA	NA	NA	NA	NA	NA	NA	-0.413782	0.751603	NA	NA	-0.508013	0.220541	2.01706	0.0454425	NA	NA	NA	NA	NA	NA	NA	NA	NA	NA	3.0267	0.0274973	NA	NA	NA
hsa-miR-7850-5p	NA	NA	NA	NA	NA	NA	NA	NA	NA	NA	NA	NA	NA	NA	NA	NA	NA	NA	NA	NA	NA	NA	-0.343715	0.312289	NA	NA	-1.99874	0.244576	NA	NA	NA	NA	NA	NA	NA	NA	NA	NA	NA	NA	NA	NA	-0.226897	0.460683	-1.29523	0.1555	NA	NA	NA
hsa-miR-4758-5p	-1.60328	0.174874	-1.45202	0.152265	NA	NA	NA	NA	NA	NA	NA	NA	NA	NA	NA	NA	0.5033	0.250241	NA	NA	NA	NA	NA	NA	NA	NA	NA	NA	NA	NA	1.07695	0.155451	1.28009	0.116944	NA	NA	2.78018	0.0467322	NA	NA	NA	NA	1.7731	0.158295	NA	NA	0.0373848	0.720953	NA
hsa-miR-1228-5p	1.00186	1.97e-06	-1.7462	3.15e-12	-1.39251	3.97e-07	-0.629008	0.0280998	-1.37483	0.000105005	0.661654	0.0265135	-1.30515	1.85e-07	0.744939	5.15e-05	-0.625983	0.00672812	-0.751805	9.15e-05	-1.67242	7.84e-06	-1.07164	0.000583431	-0.709408	0.0311446	1.23392	2.36e-08	1.98141	1.52e-08	-1.48	3.8e-10	-0.966071	0.000224296	-0.888145	0.000693754	-0.787983	0.0157267	2.2997	6.68e-10	0.660859	0.00998819	-0.843568	8.49e-05	-0.129223	0.213692	3.04685	1.69e-27	-0.718018
hsa-miR-421	2.69317	1.81e-272	1.26901	6.94e-44	1.41822	2.52e-48	1.12509	6.95e-25	0.0732913	0.198037	3.80028	0	-0.763635	1.76e-09	1.71727	6.36e-96	1.34245	2.68e-21	2.11216	1.37e-202	1.68623	3.89e-85	1.83106	4.15e-88	0.729106	2.57e-08	1.25607	4.34e-57	1.68983	7.53e-102	-0.462784	2.87e-05	2.51261	5e-198	1.54724	6.58e-74	-0.91506	7.22e-14	1.78398	7.72e-43	1.7878	4.02e-90	0.366194	0.000721791	0.75813	1.1e-16	3.14759	0	-0.322783
hsa-miR-4725-3p	2.13368	1.21e-05	-0.188981	0.251202	1.96599	9.88e-06	2.11276	0.0123806	-1.48731	0.0304888	0.246617	0.496444	0.805835	0.234928	1.42588	0.000375673	0.844337	0.0222604	3.98663	3.49e-14	-1.8126	0.0128916	1.24125	0.00144389	2.56361	0.0148552	0.553796	0.348311	1.56262	0.00124624	-0.129502	0.226025	2.09723	1.85e-05	-1.08817	0.0213533	-0.541744	0.562273	3.45657	2.9e-09	2.32627	4.43e-08	-0.467905	0.279415	1.87469	1.53e-05	3.90528	1.48e-16	0.663411
hsa-miR-223-5p	0.139221	0.544802	-1.46135	5.75e-14	-0.309646	0.19164	-1.28896	1.15e-12	1.91901	1.96e-44	0.509651	0.00778817	-1.49164	6.92e-11	0.125051	0.24184	0.754262	0.000722434	-1.94513	2.25e-31	-1.70763	2.47e-06	2.09135	7.23e-83	-0.703176	0.00166377	1.44524	4.55e-21	-1.64971	3.38e-12	-2.40261	9.94e-67	0.873045	2.19e-11	-1.04659	0.000321539	0.75905	1.09e-07	1.72722	4.4e-23	-1.24457	9.55e-11	1.84071	1.92e-37	-1.8802	2.8e-12	-0.931588	0.000326552	-2.96108
hsa-miR-4525	0.98168	0.547783	-1.58952	0.017271	1.02739	0.227264	NA	NA	NA	NA	-0.975776	0.127778	2.10915	3.5e-07	-0.444482	0.265431	-2.08166	0.028729	2.40167	0.0190176	1.40979	0.00429393	-1.21818	0.0492294	1.31969	0.0213577	2.58622	0.0108039	2.15956	2.35e-06	1.81391	0.0694801	1.14259	0.00636382	1.49679	0.00195027	0.709795	0.615983	4.45657	9.6e-05	1.8117	0.127514	-1.2269	0.158295	2.79223	8.35e-09	3.35931	0.00449648	2.40038
hsa-miR-4440	2.71865	4.06e-07	3.71791	0.000114721	1.61235	0.01284	1.62733	0.133561	0.0387611	0.291041	5.00608	2.61e-38	1.17579	0.125035	2.48444	5.29e-11	1.5033	0.119878	4.04553	4.98e-06	NA	NA	1.65629	0.00345001	NA	NA	2.00126	0.0117304	2.26998	0.00138698	1.81391	0.0256891	1.78259	0.000175286	0.741905	0.0841635	NA	NA	2.7196	0.000331122	1.48977	0.0569419	4.02103	4.96e-05	1.22833	0.0126425	NA	NA	1.30084
hsa-miR-3620-3p	0.0596824	0.807161	2.09818	1.58e-05	1.46796	0.0290751	1.3054	0.0460176	1.27823	0.0325674	4.60919	2.55e-12	1.27532	0.0459318	2.87745	1.29e-11	-0.174772	0.261262	5.48913	2.63e-08	0.994756	0.152801	1.07132	0.0552034	1.39369	0.0731522	2.23829	5.42e-05	3.45501	1.57e-11	-0.967445	0.0578075	1.50248	0.015425	2.32687	0.00437458	-0.0271705	0.990149	3.00911	0.00195157	1.69622	0.000133424	1.09503	0.134335	2.0267	0.00511175	3.28531	0.000102907	0.0784489
hsa-miR-130b-3p	0.474449	0.00445474	1.31515	2.19e-10	-0.176969	0.523816	1.78686	7.47e-28	-0.0650747	0.266004	4.21509	3.48e-152	0.0635306	0.543347	1.24971	3.06e-12	-0.214664	0.120787	0.513563	0.00151001	0.665449	0.000690742	0.740819	0.000657088	-0.0525705	0.247583	0.265498	0.0939155	2.10091	1.61e-43	-0.0455349	0.220541	1.38182	6.6e-15	3.09662	9.6e-142	0.988096	2.44e-11	1.15973	1.26e-06	-0.903628	2.59e-06	-0.276773	0.0468823	0.645389	0.00182285	1.16102	5.68e-31	0.0784489
hsa-miR-183-5p	4.19484	0	3.38474	0	0.844035	1.13e-20	1.52079	6.51e-49	2.25944	0	5.98242	0	3.17252	0	2.23359	1.01e-211	4.6151	0	1.59185	3.73e-81	0.954758	5.57e-20	6.24999	0	-0.291804	0.0771944	-0.265957	0.000496417	4.23963	0	-0.916629	5.49e-22	3.52588	0	-0.285163	0.00818699	0.319818	4.66e-05	4.05317	0	1.3268	1.73e-80	0.353964	4.56e-06	1.47274	1.77e-67	0.300419	0.0191394	2.45176
hsa-miR-330-5p	1.2412	3.26e-18	1.68667	4.38e-54	2.00698	3.28e-38	1.2596	3.22e-12	2.82739	1.3e-148	2.56296	2.56e-93	1.55292	4.25e-43	0.809275	1.43e-06	1.74	1.39e-46	0.20407	0.0699334	0.722323	8.18e-05	1.33722	9.2e-23	1.63654	2.5e-20	1.43374	5e-21	1.01056	1.68e-15	-0.468724	1.67e-05	1.46547	1.4e-60	-1.09174	3.16e-10	0.823452	8.19e-10	2.9809	1.57e-168	0.234269	0.142361	1.31054	1.61e-23	2.50926	1.73e-127	-0.255974	0.177895	-0.219632
hsa-miR-1908-5p	2.81818	1.1e-16	0.389287	0.0565282	0.0630133	0.933882	0.412319	0.197098	-2.29466	0.000578104	-0.232551	0.224354	0.992921	0.000852139	1.6876	7.52e-28	0.766335	0.0192428	3.17426	1.24e-07	-2.19809	4.22e-20	-0.15107	0.282846	0.634694	0.0331207	-0.769263	0.0240406	1.10006	2.24e-05	1.31796	0.00164394	-0.594379	0.0370385	-2.61799	2.79e-26	-1.18471	0.0198925	6.69942	4.49e-16	0.748504	0.0150388	-2.55988	1.74e-21	-0.102588	0.246822	5.49271	7.18e-85	-1.17531
hsa-miR-653-3p	1.63376	0.00749551	0.869913	0.114081	1.44243	0.191974	1.47533	0.0843448	-0.809236	0.205407	5.27215	7.19e-06	3.72011	0.00069629	-0.596485	0.246069	4.08826	6.58e-06	-0.335296	0.213815	-0.227636	0.355888	2.24125	0.00972009	1.20104	0.103353	2.24918	0.00268512	1.92894	0.0104585	3.19243	1.57e-07	1.69513	0.00161567	-0.258095	0.180583	-1.83453	0.131954	2.00911	0.00807862	-1.58062	0.37155	0.0361376	0.483033	-0.295233	0.246822	-2.28454	0.0967745	0.0784489
hsa-miR-766-5p	0.759287	0.137092	-0.130087	0.26202	0.0273894	0.992094	1.1534	0.0527996	-0.809236	0.205407	1.1397	0.0786921	-0.449819	0.367522	1.94784	0.0368787	-1.66662	0.0233149	-1.82072	0.0218945	-3.22764	0.0056002	-0.343715	0.282846	0.715614	0.140242	0.0837176	0.889272	1.43709	0.00859527	-1.50801	0.0792708	-0.48175	0.0734427	-1.25809	0.0446602	-0.389741	0.566778	-0.450323	0.115996	0.511303	0.302664	0.358066	0.327787	2.37719	1.25e-07	0.0373848	0.720953	-0.999554
hsa-miR-454-3p	0.896199	2.94e-103	1.28977	0	1.27133	9.94e-259	0.701301	5.98e-41	0.105305	0.0531053	3.26896	0	0.831456	1.01e-98	1.26569	2.82e-281	0.0617018	0.184177	0.802173	3.11e-37	0.950144	5.15e-100	1.03541	1.36e-50	1.03854	1.5e-66	-0.258434	3.49e-08	2.61585	0	-0.408181	1.37e-13	-0.104011	0.0105238	0.635245	4.55e-52	0.413269	7.29e-25	0.477015	4.21e-15	0.459738	4.73e-23	0.22507	4.72e-07	-0.0399757	0.152659	2.30209	0	-0.668731
hsa-miR-3529-3p	1.75557	2.24e-49	-0.416826	0.000140865	0.33885	0.0448062	0.95607	1.46e-09	0.132972	0.113179	4.35614	0	1.10595	4.04e-17	1.61111	4.96e-57	0.749879	2.49e-09	-0.926473	5.32e-16	1.75996	9.28e-49	1.30073	1.14e-47	2.30313	2.21e-89	0.478303	0.00039336	2.02482	8.22e-113	1.08955	1.43e-22	3.09133	0	0.854936	1.3e-14	1.06122	9.37e-17	1.37674	1.96e-27	0.0469036	0.736905	1.92297	1.96e-70	-0.037435	0.246822	2.88769	5.47e-123	0.110725
novel_mir648	1.09457	8.18e-33	1.73964	1.94e-204	2.90635	0	0.302834	0.00240772	-2.17602	1.74e-09	1.83123	4.38e-195	-2.47268	1.74e-30	2.00068	2.83e-64	-4.47398	7.9e-187	-0.284543	2.03e-05	3.05459	2.82e-108	-2.16499	5.73e-104	2.25327	8.25e-115	1.08327	4.13e-33	-1.2462	8.8e-16	-4.35426	0	0.940014	6.77e-09	-2.11837	5.15e-31	1.08442	1.29e-78	-1.29832	1.1e-06	-0.675967	7.16e-11	0.224542	0.0222553	0.134451	0.202529	2.78045	3.18e-186	4.41928
hsa-miR-548au-5p	0.338373	0.136059	-0.452015	0.0733195	-1.36493	4.92e-06	0.186759	0.298925	1.3924	0.000796083	1.02422	0.0278951	-0.458087	0.0816909	-1.96643	5.55e-07	-1.19414	4e-05	1.47567	3.42e-06	-0.882988	0.0016958	-0.10925	0.312289	0.0992384	0.228306	-0.692083	0.018023	1.96691	3.33e-09	-1.77549	1.07e-08	1.14579	0.00206939	0.72021	0.000274895	-0.671027	0.0644387	-1.0122	0.00323827	-0.364891	0.417255	0.921967	0.00835639	-1.35413	1.23e-06	-1.51783	2.03e-11	2.80884
hsa-miR-500a-5p	1.02444	1.26e-28	2.55548	3.42e-119	1.04219	1.15e-16	0.328244	0.0412469	0.0601801	0.237331	2.15016	7.55e-39	1.02391	7.45e-18	1.12841	8.07e-13	-0.00393105	0.291809	-0.439243	7.39e-06	1.06187	1.79e-06	0.292778	0.0110765	1.17041	7.97e-11	0.408913	0.0186977	2.97357	4.25e-113	-0.0939922	0.122125	1.16099	1.66e-30	0.749898	1.63e-05	1.90572	1.82e-70	2.08638	4.32e-44	1.94624	8.41e-53	1.76567	4.82e-49	0.983194	1.22e-09	2.96011	1.37e-191	0.3519
hsa-let-7e-5p	-1.13935	0	0.822049	2.35e-189	0.893288	0	0.868354	5.75e-115	0.870512	0	0.849436	2.98e-236	0.923688	0	0.703045	2.87e-189	2.43804	0	1.0944	1.18e-238	-1.85325	0	1.53676	0	0.882662	5.48e-133	0.319649	2.05e-27	-1.54238	0	-0.00307007	0.247125	-2.1407	0	-1.89789	0	-0.924659	1.08e-255	0.99599	2.23e-205	-0.00658872	0.751449	1.29125	0	0.12615	4.52e-05	-0.849576	1.44e-93	-3.0467
hsa-miR-574-5p	1.18543	1.33e-205	-0.0216461	0.232421	1.2769	1.53e-215	0.598904	2.24e-63	-0.497626	1.92e-21	0.236099	5.53e-12	1.94866	0	1.17138	5.68e-229	1.64037	3.67e-183	3.28559	0	1.42836	5.93e-306	0.316001	1.76e-12	1.57465	2.85e-307	-0.880352	7.51e-118	0.648435	7.02e-83	1.82625	0	0.441896	7.34e-30	-0.113251	0.00566758	1.19605	1.5e-285	0.995031	4.25e-69	0.441446	1.29e-65	0.5621	6.67e-51	-0.355994	2.22e-16	1.2188	0	-0.727551
hsa-miR-4790-5p	4.88857	0.000149431	NA	NA	0.442427	0.786402	-0.694596	0.293604	NA	NA	-2.78313	0.0237359	1.91275	0.0733936	0.140481	0.360734	NA	NA	4.44606	9.9e-08	1.88784	0.000873386	-0.928677	0.150254	1.13065	0.0815156	-0.998745	0.406759	-1.29988	0.23937	NA	NA	4.60202	8.8e-05	0.964298	0.0886821	NA	NA	2.54968	0.00864513	NA	NA	-1.2269	0.297833	0.190194	0.246822	1.03738	0.347663	3.70294
hsa-miR-548ap-5p	2.11208	3.4e-19	1.4631	2.63e-09	0.960275	0.0196655	0.420881	0.128558	-1.42457	4.88e-08	1.21243	1.72e-08	2.78347	1.34e-39	1.38068	3.9e-12	-0.174772	0.19234	2.67363	1.85e-57	-1.13744	0.000157533	0.180365	0.138961	2.79058	6.65e-22	0.713973	0.000108016	2.23707	7.04e-33	0.601216	0.000394812	2.08957	7.8e-53	0.561333	0.0213104	-0.576064	0.0403776	3.05747	1.19e-68	0.226736	0.46617	0.575657	0.030269	2.19261	5.86e-40	1.56664	6.86e-11	-0.668265
hsa-miR-6836-3p	0.566642	0.545144	-1.45202	0.0967844	1.19731	0.238525	0.627332	0.278754	NA	NA	0.346153	0.475792	0.398178	0.550549	0.877446	0.184242	-0.4967	0.248045	-0.183293	0.246245	-4.03499	0.00492349	-1.66564	0.0773614	-1.60631	0.133854	0.586218	0.713467	1.89652	0.0293142	1.07695	0.113971	NA	NA	-1.84306	0.01361	-1.02717	0.513211	1.54968	0.0561542	-0.995657	0.377417	0.188141	0.460683	NA	NA	5.20731	1.68e-05	NA
hsa-miR-4446-3p	-1.24071	0.22334	-1.86705	0.0211445	-1.14254	0.260884	-2.6946	0.0411091	-0.224273	0.274993	1.54779	0.00511171	-1.40918	0.23205	-2.44448	0.0348277	4.41019	0.000222836	-0.0133679	0.274356	-1.8126	0.0566438	-2.34371	0.00344308	4.20104	1.42e-06	1.87572	0.051848	-2.43738	0.0117742	3.13584	2.46e-05	1.8106	4.8e-06	-3.71753	0.000389556	-2.83453	0.0423607	1.54968	0.027508	-2.80301	0.0423898	1.7731	0.0301231	0.0266953	0.268937	2.62235	0.0491128	-2.24348
hsa-miR-452-5p	2.06034	1.33e-27	2.07357	1.68e-35	0.612352	0.00845008	0.546412	0.15453	1.03511	0.000534309	0.0242244	0.609785	-1.56369	4.13e-06	1.34693	2.96e-05	0.165131	0.173312	3.12656	5.84e-53	4.50933	4.38e-84	0.837892	0.000949307	4.28608	4.02e-55	1.77722	2.19e-23	4.77218	7.27e-279	2.56103	3.37e-53	0.490589	0.00387604	-2.2321	4.84e-09	2.91251	2.5e-72	2.78914	2.67e-13	2.12987	1.7e-17	0.0692352	0.425209	-1.29523	0.00248983	0.143179	0.427343	0.784164
hsa-miR-6821-3p	NA	NA	NA	NA	NA	NA	NA	NA	NA	NA	NA	NA	-0.0872493	0.734998	NA	NA	NA	NA	NA	NA	NA	NA	NA	NA	-0.606314	0.247583	NA	NA	NA	NA	-2.09298	0.0677419	NA	NA	NA	NA	NA	NA	NA	NA	NA	NA	-0.811859	0.32558	NA	NA	NA	NA	NA
hsa-miR-495-3p	-1.3278	8.4e-25	1.9656	9.91e-35	0.240985	0.154253	2.22101	1.43e-57	1.61571	1.98e-43	2.14636	2.75e-68	-2.20779	3.29e-94	2.18192	1.74e-300	-1.5988	1.81e-16	-2.7038	9.68e-74	-2.54956	2.64e-18	0.86942	1.1e-13	-0.94473	3.03e-06	1.08614	6.54e-13	-1.84736	5e-19	-2.11017	5.35e-59	-3.04364	2.32e-102	-0.0399145	0.194925	-1.14773	3.49e-12	-1.78637	2.7e-18	3.30799	1.52e-243	1.93078	2.29e-77	1.05912	6.05e-10	0.624502	7.68e-07	-2.62937
hsa-miR-187-3p	2.40328	0	2.01635	2.21e-201	-1.5519	1.77e-56	-2.55502	4.88e-83	-0.2162	0.0202741	1.95218	1.18e-212	2.46472	3.99e-290	1.2469	3.18e-63	-2.24859	3.97e-63	-1.40478	2.3e-33	-4.85548	1.32e-179	0.469982	1.79e-08	-1.27293	7.41e-38	0.0728679	0.572954	3.44263	0	0.833952	1.51e-18	-1.13841	6.01e-16	-4.91547	4.84e-110	-1.30123	4.78e-34	-1.10415	3.91e-20	-0.17088	0.0556574	-0.522839	4.08e-10	0.937007	5.75e-43	-1.81461	5.07e-34	-2.50139
hsa-miR-21-5p	1.50235	0	1.77571	0	1.33606	0	1.90222	0	2.11572	0	2.40944	0	1.76692	0	0.813363	0	2.04099	0	0.517323	0	2.08145	0	1.89052	0	1.73854	0	1.06984	0	1.81599	0	0.558235	0	1.65826	0	1.76704	0	1.78753	0	2.71432	0	0.595246	0	2.01022	0	1.24576	0	0.556217	0	0.0995533
novel_mir480	-3.06668	1.05e-16	-7.73742	2.04e-21	2.23092	7.56e-38	-1.9747	1.28e-10	-5.3942	1.8e-05	4.05746	1.06e-206	0.0732154	0.599304	3.04737	6.64e-241	NA	NA	9.11592	5.49e-66	-1.02833	0.00100832	2.09238	1.32e-10	0.0622349	0.247583	1.05239	3.98e-09	-2.72211	2.64e-11	-0.129502	0.226025	-0.0363838	0.189774	-4.95853	4.91e-05	2.02063	2.59e-62	1.54968	4.92e-09	-0.888742	0.00031092	-5.39682	6.23e-06	-5.75466	2.1e-07	5.94428	1.94e-08	6.83334
hsa-miR-548av-5p	2.44881	1.09e-13	0.547985	0.144035	-0.557573	0.370957	1.79083	0.00198073	1.19076	0.0298179	-0.435207	0.362944	1.40752	5.15e-05	0.429987	0.223349	-1.08166	0.0663863	-0.498795	0.116412	0.842753	0.0665125	0.433893	0.224208	0.929739	0.0286364	0.89434	0.0948132	2.29507	7.23e-05	-0.338088	0.132905	1.63373	4.97e-05	-0.120591	0.186079	-0.349099	0.592009	1.60857	0.00158223	0.174268	0.765061	1.30362	0.0123575	0.611658	0.120688	-1.11462	0.0502358	-0.221111
hsa-miR-145-5p	-2.38644	0	1.87299	0	-0.777509	6.81e-278	-1.01241	0	0.425666	5.02e-134	0.10921	0.00150787	0.248791	1.23e-40	-1.5245	0	0.578891	1.03e-105	-2.29369	0	-2.09305	0	0.838634	6.43e-245	-0.811555	1.2e-178	0.358931	4.33e-38	0.876587	5.02e-169	-1.45396	0	-5.46276	0	0.184826	2.8e-06	0.253803	8.27e-33	-1.21533	0	-0.322633	1.33e-66	2.71206	0	-3.40775	0	-1.45964	0	-4.4615
hsa-miR-18a-5p	2.63209	0	2.51154	0	3.53456	0	0.91176	2.51e-29	-0.341686	0.000997847	3.11216	0	2.09388	3.36e-279	1.88515	4.15e-262	-0.44779	0.000109502	1.1373	1.29e-69	1.18535	5.43e-65	1.3651	1.98e-69	0.658204	3.58e-16	0.475514	7.37e-11	0.515971	2.86e-11	0.333289	1.38e-06	3.13608	0	0.405695	9.38e-06	0.321817	0.000130838	0.613453	4.09e-12	2.75447	0	0.215303	0.00990616	0.091694	0.0626583	3.53541	0	-0.323143
hsa-miR-96-5p	3.20613	0	3.32862	0	-0.0131258	0.992094	0.901422	2.42e-11	2.1403	6.29e-140	4.8283	0	3.67726	0	1.57054	1.22e-44	4.66916	0	0.0201069	0.222185	1.15615	2.01e-13	5.13744	0	-0.670445	0.013982	-0.434844	0.000976211	4.72949	0	-1.04901	4.56e-76	3.07315	0	0.438513	0.00140748	1.26811	1.89e-41	4.35703	0	1.01365	1.03e-24	1.47234	8.97e-77	1.53162	6.25e-31	-0.619964	5.37e-05	2.26596
hsa-miR-16-2-3p	1.34425	0.0384645	1.98094	0.000572725	2.11485	0.00664699	3.47533	0.00957398	-2.13116	0.0290968	1.72466	0.00139061	1.41525	0.0358092	1.31041	0.0619784	0.962732	0.0937976	1.8611	0.0190946	-0.642673	0.202082	1.82621	0.0378081	2.05665	0.00308807	1.23829	0.0105679	1.48148	0.0101029	1.75502	0.00219155	-0.0418382	0.222028	-0.120591	0.195697	1.11033	0.0620722	1.87161	0.0121421	-0.51023	0.532593	1.35807	0.251146	2.51212	0.00244464	1.88538	0.0057785	3.66341
hsa-miR-485-3p	-0.848395	0.000775856	1.37806	0.00312558	-0.795733	0.173079	0.0116726	0.384314	-0.568228	0.0730649	2.08651	2.54e-09	-2.40918	2.25e-09	3.34589	8.3e-208	-1.11337	0.0100985	-2.76826	4.05e-05	-2.03499	0.032801	0.749394	0.00972009	-0.743818	0.0975838	-0.484171	0.508421	-1.94478	1.53e-05	-1.84362	1.06e-07	-3.11223	3.94e-07	0.0220132	0.208619	-0.228804	0.703081	0.591498	0.0322244	5.38316	1.19e-225	2.00258	1.28e-14	-2.93909	3.64e-06	2.78741	1.62e-24	-6.75444
hsa-miR-1266-5p	6.56664	3.36e-12	2.54798	0.00175995	2.19731	0.00401068	0.305404	0.341443	-1.13116	0.100526	4.39346	3.27e-15	0.912751	0.245906	2.31041	4.62e-05	1.37777	0.0486824	3.44606	8.14e-07	4.67925	0.00013173	2.50428	6.63e-06	3.97865	1.03e-05	2.58622	0.00142584	3.34398	1.18e-08	2.66191	5.06e-05	2.60202	1.23e-05	0.478871	0.13431	0.650901	0.357612	3.35703	0.000438164	4.91123	0.00015237	1.35807	0.251146	2.92716	9.45e-06	5.4297	2.74e-11	2.40038
hsa-miR-27a-3p	0.299045	0	-0.219247	0	0.983153	0	-0.520317	0	0.0433674	1.23e-32	-1.0996	0	0.827149	0	-0.314075	0	2.36462	0	-1.33181	0	-1.53896	0	0.820843	0	0.425646	0	1.22146	0	-0.112572	2.99e-135	0.40811	0	-0.606881	0	-1.5165	0	2.49641	0	1.94673	0	-0.302951	0	2.14703	0	-2.77107	0	-1.38046	0	-1.81765
hsa-miR-6793-3p	-2.01832	0.000411152	0.0625579	0.28161	-0.709576	0.454531	-0.694596	0.210447	-2.61659	0.00636357	0.439262	0.457507	-0.309642	0.594574	0.947836	0.137319	1.67323	0.0426465	NA	NA	-2.68707	0.00320897	-1.19171	0.0696185	-0.606314	0.159364	0.223648	0.813793	3.34398	6.22e-05	1.66191	0.00182987	-1.7643	0.00946527	1.06383	0.058562	1.7098	0.0109306	0.871606	0.0834898	-0.843654	0.355935	-0.489931	0.343739	-0.71027	0.131996	1.62235	0.274421	-2.24348
hsa-miR-590-5p	1.23918	5.87e-12	1.68044	8e-14	-0.379236	0.287264	-0.616594	0.0172726	-1.43072	3.53e-05	1.61897	4.12e-13	-0.124724	0.52575	0.561944	0.0164042	-0.174772	0.230497	0.109489	0.197165	-0.723593	0.0106574	-0.00811189	0.345247	0.393686	0.0767197	1.37406	1.92e-13	1.23151	4.31e-05	-0.110421	0.174662	1.6069	2.69e-17	1.17362	7.29e-07	-1.08081	6.89e-07	-0.787358	0.0168294	0.0813051	0.71022	-0.579568	0.0146186	0.28973	0.142046	0.0936008	0.471612	-0.0866104
hsa-miR-202-5p	2.30361	0.114124	0.886787	0.0124956	0.458024	0.357676	-1.27956	0.0985102	-2.04628	1.97e-11	-3.56074	0.00122315	-1.6887	9.31e-09	-1.70752	0.0064536	-0.911737	0.0994866	-0.0133679	0.274356	-2.22764	0.0187264	1.24125	0.0104265	0.563611	0.182316	2.66422	1.73e-23	-1.48045	0.0241928	-1.99344	0.00233479	2.50248	1.03e-08	0.741905	0.137159	0.17928	0.736941	0.812712	0.0541368	-0.51023	0.37155	-2.10137	0.000552942	-0.78066	0.129827	-0.503184	0.333176	-2.38098
hsa-miR-4775	2.08122	0.000206578	0.185415	0.251516	2.34932	0.000337762	1.00584	0.109665	-0.586843	0.173303	-0.23881	0.512237	0.564827	0.397005	1.31041	0.0161257	-0.0816624	0.283391	2.79399	0.000245343	-2.8126	0.0017748	2.07132	0.00513582	2.30058	0.000116069	-0.891829	0.259399	2.10952	4.52e-05	-0.508013	0.216116	3.69513	0.0040053	3.32687	0.000997438	-0.219816	0.855191	0.964715	0.058347	0.911234	0.194801	1.09503	0.134335	0.704767	0.163491	2.49682	0.0101034	-0.143944
hsa-miR-4664-3p	2.93588	3.79e-06	1.13295	0.119896	1.83474	0.138107	1.76484	0.0408374	-0.809236	0.229418	4.97842	1.24e-08	-1.8946	0.086425	4.50971	4.33e-16	NA	NA	2.92523	9.59e-05	4.98182	1.99e-09	4.24125	0.0008666	0.393686	0.253877	1.58622	0.401817	2.13753	0.0108155	0.491987	0.220541	3.01706	0.00331179	2.5899	1.77e-06	NA	NA	NA	NA	2.11982	0.016769	-1.2269	0.297833	-1.29523	0.1555	4.20731	0.0035975	NA
hsa-miR-24-2-5p	-0.390738	0.0199997	1.79229	9.86e-33	0.86327	7.96e-06	1.65257	9.89e-13	1.33692	1.46e-15	1.80346	8.49e-25	0.724306	9.5e-05	-0.165622	0.172996	1.96273	1.02e-21	-0.965539	1.49e-05	-0.802751	0.00181926	1.35271	6.61e-16	0.66981	0.00060373	0.92395	4.23e-08	1.01598	2.45e-10	0.464816	0.000924825	0.0230129	0.209537	0.206868	0.0995053	2.78018	3.24e-144	2.57521	5.72e-30	-0.172961	0.381492	1.05321	6.49e-11	-1.33587	2.46e-06	0.0373848	0.686792	-0.0325825
hsa-miR-545-5p	0.829677	0.324813	0.869913	0.167256	-1.14254	0.260884	-1.6946	0.0560922	-0.394198	0.235335	1.34615	0.0786921	1.91275	0.0733936	1.14048	0.0947028	-0.4967	0.221678	-0.790975	0.0989764	-1.45003	0.0719297	0.878677	0.167909	-0.0213518	0.295794	1.32318	0.348311	-0.392984	0.564431	0.813915	0.154646	3.01706	0.00331179	0.227332	0.186079	-1.02717	0.662345	0.13464	0.143212	2.32627	0.128933	2.35807	0.0582563	0.704767	0.146648	-0.76997	0.345099	-0.336589
hsa-miR-410-3p	0.560273	1.11e-05	2.99385	4.47e-108	1.28612	1.75e-23	1.62468	4.8e-36	2.48194	1.78e-155	2.04546	8.07e-165	0.036486	0.619285	3.53014	0	-0.948688	1.76e-07	-1.81543	3.99e-33	-2.5748	3.24e-28	1.52284	1.55e-32	-0.191277	0.109162	1.64051	3.92e-29	-1.36042	1.48e-27	-2.06482	1.55e-28	-1.72545	2.08e-18	-0.215026	0.0844371	-0.469008	0.0127333	0.466261	0.000112326	5.73335	0	2.64523	2.85e-140	1.79658	2.82e-56	2.49536	1.47e-138	-1.56486
hsa-miR-655-3p	-0.882968	8.24e-05	0.854646	0.0116118	-0.854774	0.00129366	0.670401	0.0121294	1.10097	2.67e-05	2.81355	1.63e-26	-2.04977	3.61e-18	2.95145	1.31e-276	-2.91174	5.02e-14	-3.5189	3.28e-27	-4.08562	3.63e-08	1.5367	1e-06	-1.13683	0.00506427	-0.19139	0.677817	-1.75555	2.05e-05	-1.19767	0.000125592	-2.01537	5.45e-06	0.207569	0.152444	-0.207743	0.666061	-0.592342	0.0234627	4.02523	1.65e-103	2.64347	3.78e-33	-4.81879	1.74e-07	1.72855	8.61e-15	-2.53299
hsa-miR-629-5p	1.85914	1.02e-61	1.14444	1.09e-16	0.498019	0.0493902	-0.279559	0.158887	0.154238	0.205407	3.56149	4.59e-94	1.0686	1.3e-19	1.3589	3.32e-09	1.23028	8.33e-06	1.54606	9.21e-07	1.17446	4.37e-08	1.72124	1.24e-13	1.48115	0.00180306	0.903075	1.91e-05	1.79229	3.17e-29	0.668631	6.76e-06	1.42758	1.64e-20	-0.089972	0.161063	0.390649	0.0020002	1.52892	1.6e-10	-0.440442	0.0265443	1.09146	2.11e-17	0.603838	0.00160953	2.05993	4.28e-58	-3.86015
hsa-miR-431-5p	0.987994	2.22e-09	1.6549	2.38e-13	1.31369	1.48e-12	2.66088	6.88e-43	1.74876	3.54e-16	2.12969	1.02e-132	-1.24033	2.47e-17	3.46629	0	-1.34784	3.65e-08	-1.90383	7.51e-18	-2.15101	3.07e-15	1.47445	9.36e-14	1.29276	5.61e-08	1.879	3.27e-15	-0.789875	4.4e-07	-2.05345	7.2e-16	-0.743757	0.00325676	0.831542	0.000882903	-1.17401	1.41e-05	2.04	7.41e-24	6.44672	0	1.66822	1.69e-24	-0.145486	0.185368	2.75298	4.24e-53	-0.712965
hsa-miR-301a-3p	1.96122	1.98e-114	2.96384	6.36e-252	2.24767	5.31e-140	0.960458	5.12e-15	0.8617	4.43e-18	4.60405	0	1.02081	4.67e-30	2.7576	0	0.897985	1.15e-17	1.7376	6.48e-165	1.95359	8.5e-98	1.57319	2.07e-52	1.15782	1.29e-17	1.78239	7.42e-111	3.74672	0	-0.671746	6.92e-13	0.573759	2.43e-11	2.91576	4.85e-220	1.08397	4.08e-45	1.47439	4.86e-68	1.32247	4.51e-45	1.00487	5.52e-21	1.14227	5.6e-52	1.77981	9.74e-201	-0.0272787
hsa-miR-3960	0.259533	0.187446	-0.87883	0.00018777	-1.34933	1.66e-10	-2.6946	4.33e-17	-2.1088	1.65e-11	-0.139895	0.367513	3.5431	0	-0.260882	0.152379	0.143758	0.227793	0.0065317	0.274356	-1.86507	5.14e-16	0.0381557	0.313792	-0.733226	0.000359423	0.347906	0.163422	-0.220517	0.302888	0.471425	0.0023845	-1.65739	1.1e-14	-2.53111	4.12e-15	0.505703	0.00268678	-2.5658	3.71e-17	-1.29822	2.39e-07	-1.24154	5.45e-07	0.095958	0.217581	2.60373	9.19e-24	-1.30006
hsa-miR-1287-3p	0.864866	0.00162761	1.49552	4.19e-08	-2.20042	2.1e-11	-0.736416	0.0239727	-0.268667	0.15441	1.70605	1.58e-14	-0.696059	0.0223037	2.37864	1.1e-26	-0.897238	0.00999543	-0.192338	0.165439	1.78158	1.45e-14	0.561426	0.0107745	-0.354776	0.149721	-0.96127	0.0012424	-0.480447	0.0782976	-1.85594	7.65e-05	0.28009	0.108944	0.334028	0.043734	0.10528	0.794112	3.70618	9.18e-39	0.39429	0.164514	-0.712324	0.0335889	0.544303	0.0256753	1.39353	2.63e-05	-0.201659
hsa-miR-494-3p	-0.48881	8.09e-06	0.0727602	0.222292	-0.300771	0.0348979	0.831644	7.68e-09	2.14237	1.32e-51	1.77107	1.51e-49	-2.63004	5.92e-72	2.37117	0	-1.4509	5.04e-09	-2.92898	1.26e-35	-4.47556	2.56e-47	0.165299	0.194228	-0.981354	4.25e-09	-0.0834418	0.630369	-2.13103	7.45e-35	-1.41996	7.27e-13	-2.0387	4.31e-20	-1.10768	1.59e-10	-1.30728	1e-16	0.260171	0.0241784	4.56491	0	1.57795	1.07e-61	-3.58064	6.45e-27	2.40458	1.77e-173	-2.98243
hsa-miR-548ay-5p	3.36373	7.81e-91	0.637622	0.00989684	-0.00175695	0.995166	-0.598381	0.0680532	-0.368663	0.116772	2.23653	1.44e-24	1.61729	1.38e-14	1.35932	4.25e-10	0.707659	0.0209596	1.96332	9.57e-28	0.478633	0.0280358	0.587572	0.016345	0.344776	0.110985	-0.0767471	0.788107	2.94489	3e-46	1.30436	1.27e-08	1.42027	3.39e-11	0.82597	0.000246767	0.666726	0.0546387	1.05557	0.000242627	-0.281961	0.419356	0.596225	0.0317447	0.541268	0.0105541	0.632128	0.0195385	1.26167
hsa-miR-432-5p	-0.36872	0.00184412	-0.0673514	0.233461	0.391053	0.00125728	1.97074	5.76e-52	0.967745	1.09e-10	2.17632	1.26e-199	-1.96919	9.74e-56	3.36025	0	-1.03727	2.4e-05	-1.36971	2.84e-09	-2.64267	5.32e-32	1.91358	8.76e-46	0.417532	0.00397268	1.38403	4.27e-22	-2.09184	6.23e-68	-1.3243	4.54e-13	-2.33729	6.78e-53	-0.696979	9.28e-06	-0.736778	1.18e-07	0.972767	2.07e-18	6.13393	0	2.65394	1.07e-258	-2.88793	4.82e-35	2.07149	3.61e-96	-2.06173
hsa-miR-6827-5p	-1.43336	0.147433	NA	NA	-1.55757	0.434973	-1.6946	0.17464	-0.809236	0.205407	-0.975776	0.388439	-1.08725	0.482479	-0.859519	0.260044	NA	NA	NA	NA	NA	NA	-0.343715	0.312289	NA	NA	NA	NA	-0.714913	0.416452	-0.508013	0.220541	NA	NA	NA	NA	-0.0271705	0.990149	NA	NA	-0.580619	0.647781	-1.2269	0.297833	NA	NA	NA	NA	-0.921551
hsa-miR-3129-3p	2.56664	0.0650849	0.547985	0.249708	0.0273894	0.992094	0.890366	0.27489	-0.224273	0.274993	0.0242244	0.609785	NA	NA	NA	NA	-0.4967	0.250241	NA	NA	2.35733	0.0414677	0.978213	0.184439	NA	NA	1.58622	0.226285	NA	NA	2.81391	0.0343534	0.695127	0.152332	3.06383	0.0195713	0.972829	0.539545	0.549677	0.114726	3.32627	0.0652199	-0.226897	0.460683	-1.29523	0.1555	2.94428	0.00105436	NA
hsa-miR-3184-5p	-0.433358	0.504453	0.28495	0.224257	1.72783	0.0437113	1.11276	0.163798	-1.22427	0.108116	1.87222	0.00465314	0.327788	0.577389	1.81855	0.00511101	-1.81863	0.0511139	2.57159	0.0119942	-1.54956	0.0971274	0.241248	0.312289	2.56361	0.0148552	-0.998745	0.234154	4.92894	0.00010383	-0.829941	0.130678	0.332557	0.156628	1.85738	0.00831724	0.624906	0.476946	0.0351043	0.15037	0.0043431	0.866531	0.303618	0.369629	-0.880195	0.125525	0.622347	0.360241	3.8858
hsa-miR-5095	-0.0183201	0.827267	-0.452015	0.229507	NA	NA	NA	NA	NA	NA	-0.975776	0.388439	-2.08725	0.164047	1.46241	0.102685	-2.08166	0.0772908	-1.18329	0.119205	NA	NA	2.11572	0.0152948	2.71561	0.0424889	0.416293	0.751603	1.60702	0.270701	-0.508013	0.180615	NA	NA	1.74191	0.068505	0.557792	0.759006	0.13464	0.143212	-1.58062	0.37155	1.7731	0.158295	NA	NA	0.0373848	0.720953	NA
hsa-miR-1908-3p	0.98168	0.159042	0.795912	0.0740106	-2.29454	0.154108	-1.10963	0.173588	NA	NA	-1.19817	0.160927	-0.824215	0.407334	2.14048	7.35e-05	-0.011273	0.293001	NA	NA	-1.8126	0.0265792	-0.928677	0.208904	1.97865	0.0158134	2.00126	0.244576	1.34398	0.225546	1.81391	0.0694801	NA	NA	-4.58002	0.00034183	-0.0271705	0.990149	NA	NA	-0.258691	0.737998	-1.34237	0.0444757	NA	NA	5.35931	5.26e-06	-1.50651
hsa-miR-6894-3p	1.44111	0.0895858	0.963022	0.0619246	-0.557573	0.591712	2.21229	0.00819143	0.190764	0.280311	-0.338346	0.430852	-0.350284	0.588611	2.14048	0.0725004	2.08826	0.0126054	NA	NA	1.77236	0.0479787	-3.15107	0.00787897	1.50916	0.030579	1.37977	0.0940778	1.60702	0.042259	-0.0929759	0.249647	1.86505	0.020735	1.15694	0.064209	0.709795	0.615983	2.00911	0.00807862	-0.455089	0.553153	-0.767465	0.130982	-0.295233	0.231062	1.20731	0.0454831	1.66341
hsa-miR-1233-3p	NA	NA	-0.452015	0.241056	0.0273894	0.992094	NA	NA	NA	NA	1.60919	0.224589	NA	NA	3.72544	0.0102735	NA	NA	2.20902	0.029793	NA	NA	NA	NA	NA	NA	2.00126	0.244576	2.02205	0.156055	NA	NA	3.50248	0.00702184	NA	NA	-0.0271705	0.990149	NA	NA	NA	NA	-1.81186	0.172152	NA	NA	3.35931	0.0433833	2.07845
hsa-miR-6819-3p	0.829677	0.324813	2.24842	0.00705491	1.76435	0.0765369	0.890366	0.214789	-0.487308	0.216411	2.45718	4.83e-05	2.49771	0.067417	0.877446	0.115821	0.825228	0.124325	NA	NA	0.772364	0.184593	1.39325	0.0594021	1.20104	0.103353	0.00125539	0.943618	1.40056	0.0544724	0.0769491	0.25255	-0.0418382	0.225263	1.32687	0.043734	1.29476	0.359925	NA	NA	2.32627	0.00601188	-0.811859	0.251146	3.51212	0.00909515	1.45242	0.117085	-1.24348
hsa-miR-4668-5p	-1.01832	0.547783	-0.452015	0.249708	-0.557573	0.774432	0.305404	0.352226	NA	NA	-1.56074	0.232766	1.91275	0.198341	3.46241	0.0197938	NA	NA	NA	NA	0.772364	0.288027	-0.928677	0.208904	NA	NA	-1.58371	0.401817	2.02205	0.156055	1.07695	0.155451	0.502482	0.153131	-1.84306	0.0694235	-2.02717	0.234457	NA	NA	NA	NA	NA	NA	NA	NA	NA	NA	-1.24348
hsa-miR-4781-3p	-0.0183201	0.827267	NA	NA	1.02739	0.670877	NA	NA	NA	NA	2.60919	0.0387543	-1.08725	0.482479	NA	NA	NA	NA	NA	NA	NA	NA	-0.343715	0.312289	2.20104	0.036713	0.00125539	0.943618	-0.562909	0.454506	NA	NA	0.28009	0.203842	NA	NA	0.972829	0.666061	NA	NA	1.00434	0.471164	-0.226897	0.460683	2.28973	0.0343505	NA	NA	NA
hsa-miR-890	NA	NA	NA	NA	NA	NA	NA	NA	NA	NA	NA	NA	NA	NA	-3.18145	0.0289292	4.96273	6.73e-06	NA	NA	NA	NA	NA	NA	NA	NA	4.75614	3.58e-07	3.34398	0.0428981	NA	NA	NA	NA	NA	NA	NA	NA	NA	NA	NA	NA	NA	NA	NA	NA	0.0373848	0.720953	NA
hsa-miR-3146	4.78903	0.000263435	NA	NA	NA	NA	NA	NA	NA	NA	1.34615	0.183847	-0.0872493	0.734998	NA	NA	NA	NA	-0.59833	0.22592	NA	NA	1.24125	0.193358	-2.19128	0.0677944	0.586218	0.713467	1.60702	0.140941	-0.508013	0.216116	3.28009	0.00114432	-0.258095	0.195848	-1.61213	0.402665	NA	NA	1.00434	0.577538	NA	NA	NA	NA	1.03738	0.347663	2.07845
hsa-miR-6879-3p	0.566642	0.470285	2.35534	0.0290414	NA	NA	-2.27956	0.0865716	-1.80924	0.113179	1.60919	0.11318	-0.0872493	0.734998	2.14048	0.00656913	2.31066	0.0321674	2.7236	0.00747216	0.772364	0.244329	2.24125	0.0475508	2.71561	0.00931732	3.32318	0.00828741	2.82941	0.00192385	0.907024	0.113971	1.01706	0.066248	0.964298	0.0886821	0.972829	0.539545	2.35703	0.0137801	1.00434	0.577538	-0.641934	0.336865	0.512122	0.185411	3.84474	0.0123144	NA
hsa-miR-6737-3p	-0.465779	0.436424	2.24842	0.00705491	0.290424	0.833987	-0.694596	0.27489	0.190764	0.276034	3.02422	0.0117123	4.37218	6.83e-06	-0.859519	0.218313	1.67323	0.0426465	1.7236	0.0716834	NA	NA	2.24125	0.0475508	NA	NA	0.00125539	0.943618	4.60702	0.000590977	1.29934	0.0343534	1.28009	0.0493123	3.20134	0.00169794	1.78018	0.144828	0.549677	0.0944281	-0.580619	0.577538	1.7731	0.0670976	-2.29523	0.00303755	2.03738	0.156104	-3.09148
hsa-miR-6869-5p	-0.0183201	0.827267	NA	NA	NA	NA	NA	NA	NA	NA	NA	NA	-0.0872493	0.734998	1.72544	0.128534	NA	NA	NA	NA	NA	NA	NA	NA	NA	NA	NA	NA	NA	NA	NA	NA	NA	NA	NA	NA	0.972829	0.666061	NA	NA	NA	NA	NA	NA	NA	NA	NA	NA	NA
hsa-miR-548f-5p	1.98168	0.0686761	2.86991	0.0362833	-0.557573	0.774432	NA	NA	NA	NA	NA	NA	NA	NA	NA	NA	-0.4967	0.250241	-1.01337	0.117165	NA	NA	-1.34371	0.193971	NA	NA	2.58622	0.0823553	NA	NA	1.66191	0.0380985	-1.30487	0.0840638	2.54926	0.0144663	NA	NA	NA	NA	1.58931	0.37155	NA	NA	2.28973	0.0343505	2.03738	0.156104	NA
hsa-miR-548ay-3p	2.05207	0.00221235	2.86991	0.0362833	NA	NA	0.890366	0.27489	0.190764	0.280311	0.0242244	0.609785	1.49771	0.187477	0.877446	0.184242	2.08826	0.0499482	0.723598	0.165895	-0.227636	0.355888	0.656285	0.219385	0.978648	0.13821	3.80861	0.0215741	3.60702	0.0229794	-1.09298	0.13259	4.45001	3.76e-07	1.15694	0.064209	-2.02717	0.234457	0.13464	0.143212	0.589306	0.647781	-1.2269	0.215737	0.704767	0.213692	3.35931	0.00449648	1.07845
hsa-miR-1249-5p	0.98168	0.547783	NA	NA	NA	NA	NA	NA	NA	NA	NA	NA	NA	NA	NA	NA	NA	NA	NA	NA	NA	NA	NA	NA	NA	NA	NA	NA	NA	NA	-1.50801	0.127829	NA	NA	NA	NA	NA	NA	NA	NA	-1.58062	0.37155	NA	NA	NA	NA	NA	NA	NA
hsa-miR-4435	NA	NA	0.869913	0.167256	NA	NA	0.305404	0.352226	2.77573	0.0329067	NA	NA	-0.0872493	0.734998	NA	NA	NA	NA	NA	NA	NA	NA	4.35672	0.000510261	NA	NA	NA	NA	NA	NA	2.73991	0.000446447	2.50248	0.00192492	NA	NA	1.97283	0.247616	1.13464	0.0588917	NA	NA	1.7731	0.158295	-0.295233	0.246822	NA	NA	NA
hsa-miR-155-3p	-0.0183201	0.827267	-2.45202	0.0417131	NA	NA	-0.694596	0.320747	NA	NA	4.34615	0.00148616	NA	NA	NA	NA	0.5033	0.250241	NA	NA	NA	NA	NA	NA	NA	NA	2.58622	0.0823553	NA	NA	-2.50801	0.0343534	0.695127	0.118937	NA	NA	NA	NA	NA	NA	-0.995657	0.577538	0.773103	0.322561	NA	NA	-1.54758	0.28929	0.0784489
hsa-miR-3651	NA	NA	-0.452015	0.255766	NA	NA	NA	NA	NA	NA	1.02422	0.380094	NA	NA	1.72544	0.128534	NA	NA	NA	NA	NA	NA	NA	NA	NA	NA	NA	NA	NA	NA	NA	NA	0.695127	0.176968	NA	NA	NA	NA	-0.450323	0.131304	NA	NA	NA	NA	NA	NA	NA	NA	NA
hsa-miR-6848-5p	1.30361	0.287567	NA	NA	0.0273894	0.992094	0.305404	0.352226	NA	NA	NA	NA	NA	NA	1.72544	0.128534	-1.4967	0.149135	3.57159	0.0046658	-0.227636	0.355888	NA	NA	NA	NA	2.80861	0.0477319	1.60702	0.270701	2.81391	0.0343534	NA	NA	NA	NA	-0.0271705	0.990149	NA	NA	NA	NA	NA	NA	NA	NA	NA	NA	NA
hsa-miR-4689	NA	NA	NA	NA	0.0273894	0.992094	NA	NA	NA	NA	NA	NA	NA	NA	NA	NA	NA	NA	NA	NA	NA	NA	NA	NA	NA	NA	NA	NA	NA	NA	3.07695	0.0205183	NA	NA	NA	NA	NA	NA	NA	NA	1.00434	0.577538	NA	NA	NA	NA	NA	NA	1.07845
hsa-miR-6768-5p	NA	NA	NA	NA	NA	NA	NA	NA	NA	NA	NA	NA	NA	NA	NA	NA	NA	NA	NA	NA	NA	NA	NA	NA	NA	NA	NA	NA	3.60702	0.0229794	NA	NA	NA	NA	NA	NA	NA	NA	NA	NA	NA	NA	NA	NA	NA	NA	NA	NA	NA
hsa-miR-6883-3p	-1.01832	0.547783	NA	NA	NA	NA	-0.694596	0.320747	NA	NA	-2.2977	0.0750735	NA	NA	NA	NA	NA	NA	-2.18329	0.0568957	NA	NA	NA	NA	NA	NA	0.00125539	0.943618	NA	NA	NA	NA	NA	NA	NA	NA	NA	NA	NA	NA	1.00434	0.577538	-0.226897	0.460683	NA	NA	0.0373848	0.720953	NA
hsa-miR-3117-5p	NA	NA	NA	NA	NA	NA	NA	NA	NA	NA	NA	NA	NA	NA	NA	NA	NA	NA	NA	NA	NA	NA	NA	NA	NA	NA	NA	NA	NA	NA	NA	NA	NA	NA	NA	NA	NA	NA	NA	NA	NA	NA	NA	NA	NA	NA	NA	NA	NA
hsa-miR-548ar-5p	1.90768	2.8e-12	1.98094	2.06e-06	0.496875	0.464646	0.585512	0.18209	-0.809236	0.0290443	1.97176	8.41e-10	0.742826	0.0887355	0.753458	0.0497685	-0.0606007	0.271906	0.228833	0.152456	-0.775124	0.0740241	1.91004	6.27e-07	2.41922	7.67e-08	0.538912	0.16782	1.8762	8.66e-06	1.5451	7.89e-07	2.56302	4.42e-11	0.374173	0.10087	-0.643842	0.250717	0.897601	0.0148812	-1.05455	0.0518951	0.358066	0.244607	-0.0837287	0.246822	0.214263	0.403433	-0.457604
hsa-miR-339-5p	0.305855	1.86e-07	2.40662	1.66e-190	-0.0709757	0.607165	0.185494	0.0137454	-0.416918	0.000159774	1.98057	1.88e-106	0.97011	5.33e-52	0.911949	1.91e-19	0.0792458	0.19234	-0.205444	5.02e-06	0.547932	0.0122083	0.536557	1.43e-26	0.750947	1.96e-07	0.192304	0.401817	4.47754	1.82e-246	-0.374254	1.78e-16	0.491145	2.8e-21	2.27904	3.11e-62	2.6639	6.38e-102	1.52637	5.25e-21	0.723323	5.14e-17	2.42379	1.88e-92	0.409082	0.00346287	0.653445	3.35e-21	-1.85067
novel_mir507	-1.54743	5.99e-18	4.13295	0.000920876	-0.640035	0.232907	-1.63801	0.000533119	-2.62552	7.78e-18	-0.255884	0.421862	-6.25717	6.39e-10	-2.30009	1.42e-10	-5.66662	1.12e-06	-0.697866	0.0679704	-0.343113	0.254864	NA	NA	-3.20623	2.74e-23	1.94879	1.75e-06	-5.14787	2.14e-05	-0.910112	0.00540453	-0.774358	0.0453974	NA	NA	-0.256652	0.60606	NA	NA	-1.77326	1.65e-07	5.16542	6.96e-06	-5.29523	8.6e-06	7.4297	4.9e-20	-5.31387
hsa-miR-5582-3p	5.86432	9.28e-29	0.547985	0.110427	0.0273894	0.992094	0.420881	0.270086	-0.131164	0.266004	2.17107	1.13e-08	2.23468	0.000109048	1.68797	8.1e-05	1.08826	0.0402614	0.745624	0.0360021	0.212937	0.296407	1.70691	0.00119612	2.14857	0.000399792	1.00126	0.0649867	3.31973	4.06e-12	0.772095	0.0792708	3.13253	6.22e-12	-0.0516438	0.200768	0.487403	0.614596	0.812712	0.0541368	0.85234	0.350546	0.0361376	0.474281	-0.0887819	0.246822	3.37525	2.27e-18	0.730526
hsa-miR-7-5p	1.2603	0	0.0417385	0.0498381	0.329829	5.76e-21	0.338692	4.87e-23	1.25687	0	4.79565	0	0.833948	1.38e-186	1.89255	0	0.812853	1.64e-169	-0.614244	3.51e-164	0.828561	1.32e-172	1.44622	0	2.07213	0	1.15033	0	2.28352	0	0.378514	1.37e-61	2.34363	0	0.574584	1.27e-98	1.33415	0	2.02834	0	-0.0748424	0.0576332	2.42888	0	0.434688	1.67e-29	1.55051	0	0.0149889
hsa-miR-370-3p	-1.66404	5.01e-17	0.908387	0.000378367	-0.961639	1.77e-05	1.23759	2.41e-09	0.82548	0.00929824	2.62626	3.11e-51	-1.65841	1.33e-18	2.41837	0	-0.944159	0.0452399	-0.799964	0.0267644	-3.28653	2.96e-16	-0.534237	0.00822124	-0.370247	0.0852376	0.573834	0.0127291	-3.3355	4.21e-31	-1.74902	3.65e-07	-3.22544	7.81e-23	-1.80406	4.4e-09	-0.842746	0.00169446	0.803434	0.0172142	3.73153	5.61e-197	1.26836	9.96e-15	0.512122	0.0250252	2.69274	7.23e-30	-2.59962
hsa-miR-6500-3p	-0.240713	0.547783	0.460522	0.113145	2.33117	4.27e-11	0.841457	0.0570935	-0.546201	0.194591	0.161728	0.519014	-3.99414	0.00020627	2.44004	1.58e-10	-0.174772	0.250241	0.276139	0.213815	2.82073	9.66e-15	0.366778	0.217481	1.08174	0.0163559	1.63869	1.81e-05	0.326908	0.288406	-1.50801	0.0792708	0.543124	0.135538	-1.37357	0.0154845	-3.3491	9.02e-05	1.4372	0.000590782	0.196988	0.647781	-0.156508	0.413193	0.738715	0.0215572	0.300419	0.579131	2.0603
hsa-miR-224-5p	2.50653	0	1.73238	0	2.57697	0	2.60124	0	0.531828	9.24e-36	-0.710788	1.14e-26	-1.87116	1.23e-133	1.40104	0	0.0322405	0.153445	4.24262	0	7.13568	0	0.293763	1.1e-13	5.52844	0	0.715474	2.16e-125	4.68644	0	3.23138	0	1.57493	0	-3.50961	0	2.366	0	3.06541	0	2.94349	0	-2.63734	0	-1.35026	1.77e-168	0.789054	3.35e-105	1.72462
hsa-miR-21-3p	1.39078	1.39e-306	-1.06786	4.05e-166	0.724092	1.22e-102	0.168163	1.67e-06	0.448321	2.33e-73	-0.827039	1.1e-102	0.2671	2.12e-38	0.269395	1.52e-13	1.84579	0	-0.488797	2.12e-68	1.73613	0	1.77353	0	1.21297	1.05e-176	0.292105	2.6e-21	0.0333377	0.306069	1.23374	0	0.277793	1.42e-22	0.969291	3.57e-188	3.1431	0	2.28678	0	-0.858747	1.9e-127	2.29523	0	0.5774	1.03e-45	-0.868647	2.14e-140	-1.49162
hsa-miR-942-3p	3.22961	5.93e-18	0.995444	0.0189461	0.442427	0.550113	0.231403	0.312	-1.70232	0.0049092	3.80558	6.03e-24	0.3113	0.422354	1.79759	2.06e-05	1.67323	0.000457757	0.365144	0.116331	-0.291766	0.235329	1.27404	8.1e-06	2.46897	3.24e-08	2.33567	8.66e-16	1.21845	0.000470666	1.45134	0.001386	3.14516	7.76e-26	-0.901951	0.0163589	-1.02717	0.0307508	2.60857	2.78e-11	0.267378	0.552393	2.73658	7.69e-07	0.902707	0.0119404	4.40196	2.5e-24	-0.354511
hsa-miR-758-5p	-0.532893	0.469457	-0.452015	0.229507	3.19731	0.0141702	2.244	0.00122965	0.328268	0.229418	1.66165	0.00123605	-3.99414	0.00020627	2.65213	3.78e-34	0.0882626	0.283391	0.138635	0.252016	-3.68707	0.000814771	0.170858	0.312289	-0.243744	0.247583	1.00126	0.40601	-2.85242	0.000109336	-3.09298	0.00815437	-3.88984	0.000175286	-0.843057	0.13431	-3.3491	0.0664683	0.286643	0.130365	3.58931	1.76e-17	2.51007	0.000704495	NA	NA	3.03738	0.000587325	-4.09148
hsa-miR-636	3.50524	1.74e-05	1.42245	0.00978234	1.44243	0.0495358	0.475329	0.27489	NA	NA	4.38178	9.33e-29	1.49771	0.0395845	3.0694	2.81e-19	-0.011273	0.293001	1.8611	0.000309527	2.41622	0.000160065	1.39325	0.0148316	2.39369	0.000369875	1.13876	0.0584778	3.87005	3.82e-16	0.781493	0.0593951	1.84197	0.000237873	0.879409	0.0709622	-1.02717	0.404071	1.22775	0.0162931	1.41938	0.175203	2.58046	0.0352668	-0.617161	0.174413	2.62235	0.000721988	1.45696
hsa-miR-6810-5p	1.56664	0.102246	-1.03698	0.107721	-0.335181	0.753153	2.3054	0.0387141	-1.80924	0.113179	0.287259	0.4874	1.01229	0.128462	2.14048	0.0725004	0.310655	0.248045	2.10211	0.00837697	-2.39756	0.0104975	-1.51364	0.0392579	1.20104	0.103353	-1.16867	0.242623	1.45501	0.00495271	1.81391	0.0694801	0.28009	0.193678	-1.35763	0.0115788	-2.1971	0.0467295	3.87161	0.00124771	2.41938	0.00353173	-2.81186	0.0281857	-0.465158	0.171407	0.0373848	0.720953	0.663411
hsa-miR-769-3p	0.759986	6.2e-08	1.34027	4.28e-21	0.971812	8.78e-13	2.04121	2.49e-37	-0.645737	0.000573441	2.09353	4.39e-61	-0.229502	0.125299	1.31041	1.83e-20	1.36079	1.78e-20	2.99437	2.9e-53	0.518047	0.00300201	1.66416	1.39e-41	0.968488	8.04e-10	0.402135	0.0330835	1.46797	2.58e-30	1.7083	3.9e-30	2.07562	4.18e-74	0.204877	0.043896	1.29476	3.76e-19	2.13851	9.83e-39	0.791798	2.08e-07	1.00415	4.36e-09	0.323945	0.0219662	2.26871	3.77e-28	0.75281
hsa-miR-556-5p	3.19113	1.9e-46	1.14409	9.18e-07	-0.931969	0.0422182	-1.23516	0.00144624	-2.77271	6.91e-10	-0.354287	0.231932	1.03745	3.44e-07	0.0624782	0.347597	-6.4967	1.61e-10	0.651284	0.00343707	-2.29177	6.31e-14	-0.428604	0.110841	0.148573	0.22225	-0.033934	0.904846	1.12159	5.87e-06	-0.771048	0.00586003	0.28009	0.153034	-0.592514	0.0128094	-1.69014	0.000307331	-2.28682	1.53e-05	0.831507	0.0158579	-3.44929	7.57e-13	0.729858	0.000721212	0.513823	0.0685901	-0.250174
hsa-miR-589-3p	4.16159	5.73e-32	0.71791	0.039905	0.0273894	0.992094	0.252936	0.278754	-0.422213	0.160346	3.01291	7.06e-23	-0.572676	0.187477	1.53903	6.13e-06	1.61022	2.87e-05	1.7709	3.16e-06	1.69293	1.45e-05	1.40352	0.000394319	1.89619	1.09e-05	2.17118	1.68e-11	2.6693	5.23e-33	0.939446	0.00269673	1.11016	0.000138589	0.40487	0.0805225	0.87972	0.00862798	3.07324	7.07e-19	-0.481084	0.26275	0.238767	0.338232	1.66037	4.55e-11	1.62235	0.000252726	0.0784489
hsa-miR-6788-3p	1.22961	0.0479005	1.84077	1.51e-05	2.08628	0.000936798	3.62733	0.000140321	-0.394198	0.235335	-0.712741	0.349759	1.32779	0.16547	1.81855	0.00511101	0.5033	0.200278	0.624062	0.163989	2.77236	1.72e-09	1.09686	0.0385734	2.6667	4.14e-05	1.95545	0.000379491	1.02205	0.0628125	1.49199	0.106827	2.28009	0.00101568	0.0638334	0.200781	-3.3491	0.00707638	0.286643	0.121592	-0.51023	0.532593	-1.81186	0.0187565	NA	NA	-0.377653	0.579131	NA
novel_mir39	NA	NA	5.50218	6.67e-08	0.15292	0.889735	NA	NA	NA	NA	5.02422	4.15e-05	NA	NA	7.26976	5.99e-18	NA	NA	5.92523	1.11e-10	-4.54956	0.000702418	4.74375	6.42e-05	NA	NA	-4.32067	0.00354573	NA	NA	-0.645517	0.108099	0.958162	0.0220565	NA	NA	NA	NA	5.30456	2.22e-07	5.46377	2.75e-06	NA	NA	5.0267	8.04e-06	NA	NA	4.66341
hsa-miR-548k	3.37569	0	0.27426	0.00480831	-0.179573	0.313067	0.27606	0.0345247	-0.632738	5.77e-05	0.847347	4.42e-15	1.30779	3.54e-34	1.36081	3.33e-31	1.01536	3.46e-12	0.81075	2.44e-17	0.393852	0.000818793	0.823088	3.02e-15	0.594893	8.71e-06	1.2947	1.46e-37	1.27682	1.43e-43	-0.168437	0.062131	1.66577	1.4e-80	0.229922	0.0102618	-0.537032	0.000231187	1.22105	9.59e-25	-0.040051	0.737998	1.05534	1.51e-19	0.675954	1.38e-07	1.29348	4.03e-20	1.04829
hsa-miR-377-3p	-0.811554	4.11e-09	0.547985	0.000343635	-0.119452	0.531882	1.03644	2.67e-14	0.0387611	0.274643	1.86553	3.33e-55	-2.52148	3.68e-66	2.48921	0	-1.42455	1.19e-07	-2.53917	1.68e-39	-4.24556	1.34e-39	-0.451356	0.00494488	-0.590884	0.00282234	0.601452	0.00011509	-1.36859	2.78e-14	-2.20212	1.31e-115	-2.75564	1.82e-157	-0.875479	3.86e-06	-1.75601	2.92e-27	0.257911	0.0468468	3.86669	0	1.21096	3.1e-26	-1.29523	5.47e-06	0.970039	1.91e-21	-2.99955
hsa-miR-15b-5p	1.1862	0	1.53467	0	1.58063	0	1.03942	0	0.0669798	0.0013617	2.46012	0	0.651357	4.12e-263	1.32959	3.87e-144	0.121749	4.21e-06	0.900531	0	0.533809	1.92e-12	1.23267	0	0.511278	2.47e-93	0.456837	4.96e-177	1.89244	0	1.04707	0	0.424283	3.15e-155	1.06734	0	0.830748	0	0.53189	1.34e-167	-0.0229692	0.264179	0.402339	2.33e-65	-0.639577	1.08e-218	-1.47762	0	-0.612974
hsa-miR-3064-5p	0.119183	0.764635	0.169473	0.249708	0.911912	0.104655	1.3054	0.0120789	0.190764	0.231814	2.14621	5.82e-10	-0.267822	0.529378	2.14048	9.92e-09	1.08826	0.0704063	2.24967	2.85e-05	1.67283	9.98e-06	0.7632	0.0560038	1.39369	0.0154442	1.18888	0.00539323	1.20426	0.000329755	-0.327441	0.165211	1.28009	0.00059482	0.227332	0.14678	-1.96577	0.00207333	1.64921	0.000610766	0.811698	0.0420032	-0.148894	0.425653	1.13219	8.21e-05	2.12485	0.00372342	0.0113347
hsa-miR-4429	-0.0183201	0.827267	0.132947	0.271629	2.83474	0.0446993	2.11276	0.0588577	NA	NA	1.60919	0.0601095	-1.08725	0.482479	1.14048	0.12386	NA	NA	0.40167	0.232331	-0.227636	0.355888	0.241248	0.310588	0.978648	0.188571	-1.58371	0.401817	-0.299875	0.589258	NA	NA	0.110165	0.216395	0.201337	0.181645	4.29476	0.00343013	1.13464	0.0847145	1.00434	0.253688	-0.226897	0.459887	-0.295233	0.246822	-0.962615	0.471612	NA
hsa-miR-4726-5p	1.56664	0.337412	NA	NA	1.02739	0.418639	-0.694596	0.293604	-0.809236	0.205407	3.60919	0.00105114	-1.08725	0.358949	2.72544	0.00023499	1.08826	0.0937976	2.35587	6.05e-05	0.50933	0.280815	0.656285	0.219385	NA	NA	NA	NA	1.24445	0.182566	-0.829941	0.130678	3.15456	0.0019569	3.20134	0.00169794	0.387867	0.810331	1.35703	0.0410118	NA	NA	1.7731	0.158295	-0.295233	0.246822	2.62235	0.0491128	0.663411
hsa-miR-4742-3p	1.98168	0.0253502	-0.162509	0.255766	0.705461	0.518735	0.305404	0.341443	-0.0722702	0.287625	4.66808	4.19e-07	0.912751	0.52575	2.66404	4.55e-05	2.08826	0.0499482	4.40167	0.000144348	1.0354	0.0870743	-0.17379	0.312289	1.39369	0.0731522	1.7017	0.0477319	1.93959	0.00011307	-0.923051	0.13259	3.50248	0.000393872	0.741905	0.137159	0.387867	0.810331	2.87161	0.0170322	3.46377	2.32e-07	-0.226897	0.445639	0.119805	0.246822	-0.185008	0.641809	3.53788
hsa-miR-2278	1.50893	0.000145438	-0.25937	0.221093	-1.03674	0.076144	1.37579	0.00179137	1.02727	0.0305821	1.84136	2.1e-08	-0.16125	0.610621	1.02019	0.00246762	0.628831	0.0904316	0.921044	0.00953966	0.187402	0.307705	1.08255	0.00450767	1.92974	0.000592359	0.498755	0.376417	1.64654	0.000322804	0.661912	0.0319597	0.646218	0.048007	0.326868	0.110534	0.738364	0.105561	1.4372	0.000590782	-0.658622	0.114947	0.525176	0.1503	-0.432736	0.123285	0.399955	0.380213	1.60201
hsa-miR-6509-5p	0.659752	0.438427	0.547985	0.207539	-0.294539	0.851121	1.3054	0.191911	-2.3942	0.0531053	-1.56074	0.232766	-0.0872493	0.734998	1.72544	0.128534	-1.4967	0.149135	NA	NA	-1.22764	0.159478	-1.08068	0.143098	1.7722	0.00188928	1.00126	0.346747	0.13753	0.628648	-0.508013	0.216116	1.50248	0.0496462	-0.258095	0.195697	-1.61213	0.402665	-0.035285	0.151446	-0.410694	0.689885	1.7731	0.0670976	-1.61716	0.0643678	1.03738	0.458947	-0.506514
hsa-miR-3154	-0.281355	0.684149	0.547985	0.228155	-0.779966	0.512596	-0.694596	0.320747	-0.224273	0.274993	4.29724	3.53e-14	-3.40918	0.045278	NA	NA	-0.4967	0.250241	NA	NA	NA	NA	0.241248	0.312289	0.393686	0.253877	NA	NA	-2.56291	0.0524275	-2.82994	0.0169312	-1.88984	0.0285889	-4.25809	0.00128163	-1.24956	0.270267	NA	NA	-2.99566	0.0235012	NA	NA	NA	NA	0.622347	0.513802	NA
hsa-miR-4474-3p	0.303608	0.68558	-1.03698	0.160877	NA	NA	-0.694596	0.320747	-0.809236	0.16081	-0.712741	0.349759	0.649716	0.485341	2.36287	0.00220358	2.5033	0.0202837	NA	NA	-1.22764	0.225392	2.97821	2.19e-07	-0.606314	0.212745	0.416293	0.751603	1.02205	0.220038	1.07695	0.0645148	1.19763	0.0215256	1.32687	0.107265	0.0883067	0.966116	1.87161	0.0121421	NA	NA	0.773103	0.247573	-1.29523	0.1555	NA	NA	-3.72891
hsa-miR-129-2-3p	NA	NA	6.57035	1.21e-14	NA	NA	NA	NA	3.2951	6.74e-14	4.48366	0.000822484	5.55661	6.48e-07	0.140481	0.360734	0.5033	0.23444	NA	NA	NA	NA	NA	NA	NA	NA	3.58622	0.0401301	0.0220531	0.715307	-1.50801	0.127829	-3.4748	0.00129734	NA	NA	3.97283	0.0115107	NA	NA	NA	NA	-0.226897	0.451849	5.34862	6.21e-23	NA	NA	-0.921551
hsa-miR-382-5p	-0.78016	1.11e-10	1.54798	3.56e-22	0.409438	0.00742134	1.73836	8.45e-30	2.01559	1.89e-77	2.15625	4.92e-93	-0.921663	5.01e-16	2.7862	0	-1.15093	2.54e-12	-2.36153	1.7e-61	-2.57159	7.3e-22	1.82621	3.83e-55	0.349563	0.0309855	1.53264	2.04e-14	-1.30319	1.64e-13	-1.42482	6.54e-19	-1.81076	1.49e-23	-0.919926	1.72e-05	-1.23807	1.14e-07	0.416411	0.00431904	4.7586	0	2.40745	8.19e-103	1.05661	1.7e-11	0.900217	1.33e-13	-2.52641
hsa-miR-6511a-3p	-0.359357	0.335895	1.03341	0.0062314	0.764355	0.0896232	-0.109634	0.352226	-1.01569	0.0290443	4.02422	3.44e-25	-0.961718	0.0697567	1.90602	1.51e-08	-0.19714	0.245259	1.20902	0.00912604	1.24185	0.00342036	-0.196874	0.25334	1.85312	5.19e-05	2.96061	1.48e-12	1.63349	1.25e-05	-0.614929	0.0469959	0.242615	0.118343	1.54926	4.86e-05	0.820826	0.035851	1.62007	0.0029391	0.573709	0.125817	-0.946789	0.0276616	-1.75466	0.000979067	-0.584104	0.240094	0.800915
novel_mir13	8.7761	1.55e-43	1.03341	0.0191726	NA	NA	NA	NA	NA	NA	NA	NA	6.19815	4.17e-10	4.94784	6.8e-05	NA	NA	5.30856	1.7e-07	-4.68707	0.000368966	-0.566107	0.152076	4.64161	4.11e-05	7.21071	1.33e-17	6.34398	1.09e-10	NA	NA	4.28009	0.00044347	-4.95853	4.91e-05	-4.3491	0.00304062	NA	NA	-0.843654	0.182698	-5.31436	1.15e-05	0.630767	0.0972968	2.29612	9.77e-10	NA
novel_mir269	-0.370622	0.0799306	-4.7448	2.2e-54	2.00055	6.28e-91	NA	NA	-7.42395	1.75e-16	4.83158	0.000135185	NA	NA	3.08562	3.31e-94	NA	NA	NA	NA	NA	NA	-5.92868	6.86e-08	NA	NA	-5.39106	6.05e-06	-1.8223	1.68e-08	NA	NA	-2.32441	3.24e-33	NA	NA	0.0936839	0.73334	-11.429	5.01e-157	NA	NA	1.38608	0.000255178	NA	NA	0.823981	5.72e-05	NA
hsa-miR-186-5p	1.08677	4.15e-259	0.886229	4.69e-105	0.204582	4.5e-05	0.31213	1.35e-12	0.206339	0.00077091	1.07595	7.48e-140	-0.40894	4.75e-25	0.380522	4.74e-10	0.0142882	0.251337	-1.01296	2.43e-113	1.45234	1.14e-151	0.314899	1.27e-09	0.251523	2.62e-06	0.772362	3.65e-56	1.86058	0	0.258893	2.19e-18	0.726109	1.69e-108	1.04587	3.92e-175	0.421588	2.15e-16	0.982858	1.39e-42	-0.137523	0.014623	-0.00773676	0.460683	0.293017	2.72e-07	-1.07294	4.23e-108	0.0985606
hsa-miR-4772-3p	-0.45128	0.319113	-0.803488	0.012679	0.645519	0.0400826	-0.984103	0.00183846	-0.387003	0.0634303	-0.23881	0.356625	-3.50871	5.23e-16	-1.29248	0.000229808	-1.71909	0.000199771	-2.39188	3.2e-10	-2.67509	3.62e-11	-0.928677	0.000840309	-0.40468	0.0814848	-0.198682	0.486981	-1.67309	8.91e-07	-3.25525	2.3e-32	0.373199	0.0535034	-2.74352	3.79e-11	-1.35453	3.79e-09	0.549677	0.0322025	-1.41789	9.77e-10	-0.611561	0.0475433	-1.07284	0.000827542	-2.30142	6.9e-12	-2.87151
hsa-miR-493-5p	0.748611	1.02e-19	0.556526	2.13e-11	1.46209	6.72e-63	1.96939	5.7e-118	1.0328	6.31e-52	2.42445	0	-2.36715	4.42e-136	3.61336	0	-0.319596	0.00643068	-2.01009	9.15e-60	-1.94327	1.13e-40	0.750506	2.21e-31	1.31969	2.72e-34	1.36804	9.67e-58	-2.53902	2.15e-225	-1.60404	4.41e-51	-1.44276	1.28e-57	-0.656816	2.67e-09	-1.67234	9.23e-58	0.605767	3.14e-19	5.76964	0	2.06888	4.24e-206	-3.65598	2.21e-125	2.82009	0	-2.56194
hsa-miR-4284	0.407444	0.101145	-0.229623	0.143633	0.290424	0.639176	-0.672681	3.08e-06	-2.80924	0.0239813	-2.17217	9.55e-08	-1.93525	0.00512822	2.57542	2.15e-23	-2.81863	0.000222836	0.489132	0.00606036	0.0353985	0.362925	-0.343715	0.183521	-0.461924	0.124358	-1.03622	0.0166772	2.92894	3.73e-06	0.661912	3.97e-05	0.333861	0.034843	-1.08817	3.14e-06	3.34206	2.24e-12	-1.03529	0.0530503	1.76988	0.000427181	0.135673	0.422577	-1.46516	0.0343427	0.105556	0.468945	2.86853
hsa-miR-3158-5p	1.36019	0.0763951	2.13295	0.0466794	0.0273894	0.992094	-1.01652	0.163798	NA	NA	2.02422	0.125553	0.912751	0.290884	1.14048	0.164626	3.20374	0.00172023	-1.82072	0.0218945	-0.227636	0.355888	0.82621	0.153236	-0.0213518	0.295794	1.00126	0.346747	-2.29988	0.0927699	0.385071	0.176129	0.347204	0.163791	2.54926	0.0144663	1.14275	0.247616	3.00911	0.00195157	-1.99566	0.078983	1.58046	0.103936	-2.29523	0.0471483	1.73782	0.0261041	-2.24348
hsa-miR-3127-3p	1.56664	0.337412	3.13295	0.0211445	NA	NA	0.305404	0.352226	NA	NA	2.02422	0.125553	-2.40918	0.0914885	3.59991	0.000951475	NA	NA	2.7236	0.0349615	1.35733	0.189698	1.24125	0.193358	NA	NA	NA	NA	3.34398	0.00461556	2.07695	0.0445853	-0.304873	0.199808	-0.258095	0.195848	NA	NA	3.7196	0.00213038	NA	NA	-1.2269	0.297833	0.512122	0.185411	2.35931	0.0871029	NA
hsa-miR-548n	0.303608	0.68558	2.21095	0.00172104	-1.55757	0.434973	-2.43156	0.00400465	-1.97916	0.00846164	4.02422	0.00512907	-0.0872493	0.734998	0.725443	0.249482	1.08826	0.176847	-1.3353	0.0265146	-3.03499	0.0104975	3.82621	0.0043331	-4.06575	0.000173602	-1.58371	0.401817	2.34398	0.0177261	-1.02259	0.058013	1.28009	0.0734427	-0.843057	0.13431	-2.61213	0.00917109	3.35703	0.000438164	NA	NA	3.35807	0.0276616	0.704767	0.185368	-1.76997	0.0965887	-2.50651
hsa-miR-1197	2.98168	4.49e-05	NA	NA	1.29042	0.132924	0.420881	0.270086	0.512692	0.193931	2.50774	1.77e-22	-0.309642	0.594574	3.97821	0	-2.37117	0.00308379	-1.82072	0.00303562	-2.8126	0.0196289	2.46364	0.00381706	0.393686	0.253877	0.679327	0.50441	-1.56291	0.150852	-1.82994	0.0445853	-0.71991	0.139397	1.74191	0.068505	2.14275	0.0528525	2.13464	0.00529991	6.58931	2.6e-112	2.832	5.61e-05	NA	NA	2.24684	8.55e-06	-2.38098
hsa-miR-7155-3p	-2.01832	0.19261	NA	NA	NA	NA	NA	NA	-1.3942	0.113179	NA	NA	3.49771	0.0316668	NA	NA	NA	NA	NA	NA	-0.227636	0.355341	-0.343715	0.312289	NA	NA	NA	NA	1.60702	0.270701	0.491987	0.220541	NA	NA	NA	NA	-0.0271705	0.990149	1.13464	0.0847145	NA	NA	NA	NA	-0.295233	0.246822	NA	NA	NA
hsa-miR-628-3p	0.499916	0.00572106	0.59921	0.000810357	0.403765	0.0569313	-0.0136646	0.378846	0.626461	0.000259802	2.13662	4.48e-55	0.598642	0.00866813	1.19545	1.16e-12	1.31066	2.08e-09	2.89534	2.78e-81	-1.03753	1.51e-07	1.27586	3.3e-24	1.49678	4.94e-15	0.633524	0.000114922	0.153298	0.284021	0.170059	0.130179	0.832631	2.59e-09	-0.630904	0.00143681	-0.421085	0.0688217	0.81793	3.12e-08	0.993696	5.02e-11	0.607819	0.000787541	0.244287	0.0367255	0.465843	0.0135289	-1.17117
novel_mir322	8.57414	7.09e-39	5.90554	5.86e-10	4.34932	0.00343434	4.11276	0.000837194	NA	NA	1.96282	4e-06	3.77073	1.44e-29	7.02312	1.36e-15	3.82523	0.00291935	6.55142	2.25e-15	-5.87149	6.84e-08	6.41117	9.46e-13	4.09413	0.000774059	-0.239753	0.743163	2.18048	5.4e-16	5.53638	2.7e-08	7.48954	9.8e-24	NA	NA	NA	NA	5.35703	1.37e-07	NA	NA	NA	NA	5.56275	8e-08	4.35931	0.00192804	1.04368
hsa-miR-6868-3p	0.856149	0.264565	0.28495	0.224257	0.512816	0.670877	NA	NA	NA	NA	2.37786	2.01e-07	NA	NA	1.14048	0.223349	0.351297	0.230172	1.51715	0.0245564	0.357327	0.285296	0.84893	0.090498	-0.34328	0.237077	1.34918	0.0117526	1.87005	0.000106058	-2.50801	0.0343534	3.39557	0.000668093	NA	NA	-0.557685	0.481742	2.67896	2.17e-06	0.338762	0.468135	-0.467905	0.279415	NA	NA	3.84474	7.07e-13	NA
hsa-miR-320d	-1.23824	2.16e-62	-0.172906	0.0154852	1.10351	5.98e-42	0.125386	0.0669176	-0.626482	1.07e-08	0.426146	1.18e-08	0.584444	2.08e-20	0.738954	4.93e-19	0.84257	1.94e-14	0.019799	0.245612	-0.327653	5.85e-05	0.97185	1.31e-33	0.985198	5.02e-28	0.14625	0.0942865	0.560939	1.99e-20	0.181732	0.00429834	0.0417423	0.126579	-0.695949	7.5e-21	0.666036	2.96e-39	0.0323414	0.124419	-0.00811189	0.856394	-1.03756	6.09e-48	-0.86252	1.63e-22	-0.343591	0.00885211	-0.59636
hsa-miR-125a-5p	-0.471933	1.18e-98	0.643072	2.17e-128	0.410247	6.56e-111	0.293441	9.76e-29	-0.620659	3.13e-171	1.16349	0	0.923687	0	1.04931	0	1.3734	0	0.271158	2.17e-18	-1.35466	0	0.646277	1.04e-180	0.0477583	0.0230238	0.336314	8.03e-74	-1.34954	0	-0.283368	2.31e-33	-1.83099	0	-1.59436	0	-1.71646	0	1.76737	0	-0.8455	0	1.13735	0	-0.243834	2.08e-16	-1.19944	3.46e-306	-0.822826
hsa-miR-7977	2.13696	1.14e-06	-2.30001	1.42e-09	-1.55757	1.21e-12	-2.56907	1.08e-13	-1.17181	0.000153276	-2.04395	2.59e-15	-3.00152	4.52e-18	-0.201625	0.176124	1.95787	2.05e-14	1.06118	4.24e-11	-1.54956	5.2e-33	-3.9793	1.14e-42	-2.60631	4.54e-19	-0.769263	3.92e-05	-1.20034	0.00268174	0.0699627	0.220541	-1.16737	0.00996665	-6.81779	7e-73	-4.49164	1.57e-65	1.63714	0.00542579	-0.96249	0.0159525	-2.33861	1.32e-36	-2.22597	8.77e-10	2.51851	2.55e-48	1.20885
hsa-miR-6724-5p	1.6836	3.48e-21	-1.35248	0.00159553	-1.45804	1.68e-07	-0.279559	0.238849	-3.13116	3.63e-05	1.33165	3.05e-07	-0.326437	0.206314	-0.675807	0.00628247	-1.21291	0.00659575	-0.644134	0.0291958	-1.03499	0.00158256	-0.977587	0.00282981	-0.323915	0.124053	0.534129	0.0848307	-0.312366	0.374311	0.668309	0.0022383	-0.865988	0.000119222	-1.95853	4.09e-06	-0.771332	0.0126922	0.286643	0.112434	-0.20511	0.471164	0.0451827	0.460683	-1.06575	0.00686094	1.21796	0.00592515	-1.29239
hsa-miR-4507	-1.60328	0.0534236	-1.45202	0.0632516	-1.55757	0.434973	-1.43156	0.0995965	-1.80924	0.113179	-0.975776	0.304148	1.72011	0.119034	0.140481	0.360734	-0.4967	0.248045	-0.59833	0.189401	-1.22764	0.225392	-1.66564	0.0773614	-1.02135	0.13408	-0.998745	0.505435	-0.714913	0.416452	0.269594	0.208278	-2.17934	0.00401345	-2.25809	0.00966538	-1.1971	0.225716	0.549677	0.10343	-0.410694	0.689885	2.58046	0.0352668	-2.61716	0.0248787	NA	NA	-0.921551
hsa-miR-454-5p	2.20407	0.00920387	3.24842	1.24e-07	1.46796	0.0290751	1.3054	0.0460176	0.891204	0.100526	4.60919	8.58e-18	0.291262	0.547451	2.26601	1.06e-07	0.5033	0.217501	1.98663	0.00107355	2.81676	2.92e-06	1.90421	0.00406579	0.201041	0.253877	2.22365	4.79e-06	3.19198	4.55e-14	-0.923051	0.08543	0.832631	0.0800384	1.91183	0.0024804	0.0602923	0.990149	0.357032	0.120562	1.17427	0.21844	-0.0748938	0.460683	0.597852	0.133737	2.30042	0.000297102	0.940945
hsa-miR-6749-3p	0.829677	0.0489439	0.185415	0.23206	-2.11011	7.24e-06	0.514857	0.124914	-1.94674	0.00461926	-0.23881	0.430266	-0.739326	0.0222135	-0.0939845	0.345309	-1.12473	0.0214905	1.24967	0.023114	0.646833	0.109823	1.24125	0.0104265	-0.265277	0.209091	-1.22114	0.0501009	0.214698	0.497534	0.309123	0.139117	0.432093	0.0910119	0.871188	0.0131105	1.07974	0.0375962	1.21264	0.0121421	-1.16558	0.0265428	0.910607	0.0317447	1.40521	0.000775722	3.03738	7.54e-11	1.92645
hsa-miR-32-3p	0.396717	0.581948	-0.130087	0.26202	-0.213619	0.81517	-0.40509	0.266832	-1.29466	0.0531053	1.34615	0.0363954	0.0647538	0.734998	-0.329005	0.232051	0.240266	0.25213	-0.0133679	0.274356	-1.22764	0.03501	0.530754	0.203583	-1.82871	0.0264077	-1.32067	0.348311	0.562621	0.280784	-1.09298	0.0578075	0.28009	0.183005	2.06383	9.33e-07	0.557792	0.759006	-0.713357	0.0781824	-1.77326	0.00344514	2.23253	0.0172156	2.09708	0.00104169	-0.15526	0.653945	-0.699159
hsa-miR-652-3p	0.973212	0	0.629766	0	1.20292	0	0.361041	1.14e-93	-0.133547	5.13e-18	1.26759	0	0.130072	3.3e-18	0.91367	0	1.67067	0	0.841919	0	0.199978	5.87e-39	0.918568	0	0.929449	0	1.7369	0	1.72855	0	-0.425072	1.03e-201	1.48429	0	-1.03298	0	0.103359	5.92e-14	1.17163	0	0.0699829	7.7e-06	0.855713	0	0.803287	0	2.70694	0	-1.67291
hsa-miR-3074-5p	-0.761985	0	-0.303816	1.19e-134	0.0947239	1.88e-13	-1.17046	0	-0.187058	2.02e-44	-2.79491	0	0.112866	4.49e-20	0.185585	3.97e-63	1.20659	0	-0.128442	5.38e-77	-0.144546	1.17e-41	-0.840935	0	0.118734	4.56e-17	0.253161	3.74e-85	-1.23136	0	0.274875	0	-2.01588	0	-2.29858	0	0.551573	0	0.928141	0	-0.367287	0	-0.191052	1.26e-69	-1.96176	0	0.755699	0	-0.774771
hsa-miR-3194-3p	1.36501	9.51e-05	-0.596405	0.0817295	-0.487184	0.449963	-2.01652	0.00183406	-3.3942	0.00456291	-1.65385	0.0141054	0.119202	0.686495	1.14048	0.0346311	-3.95613	0.000263673	-1.54942	0.000261013	-0.227636	0.321832	-0.343715	0.265666	-1.60631	0.133854	0.323183	0.705222	-0.656019	0.361569	-2.77105	1.29e-10	0.530068	0.0230031	-1.84306	0.01361	-1.3491	0.150306	0.549677	0.126846	0.0043431	0.866531	-0.226897	0.425653	NA	NA	1.71546	0.000565255	-1.14394
hsa-miR-4733-3p	1.56664	0.337412	2.54798	0.0180179	NA	NA	NA	NA	-0.809236	0.229418	NA	NA	NA	NA	4.72544	0.000232014	-0.4967	0.250241	0.209025	0.232331	NA	NA	-0.343715	0.312289	0.393686	0.253877	2.32318	0.143055	1.75902	0.0471712	1.29934	0.0806515	2.69513	0.00071072	NA	NA	-0.0271705	0.990149	NA	NA	2.17427	0.0467148	0.773103	0.374932	1.70477	0.0922925	4.03738	0.00662828	NA
hsa-miR-3129-5p	0.98168	0.28614	-1.45202	0.152265	-1.29454	0.370957	2.00584	0.018689	1.51269	0.108446	2.60919	0.0387543	-1.08725	0.482479	NA	NA	NA	NA	NA	NA	3.2318	0.00291871	2.82621	0.0104561	0.201041	0.253877	-1.58371	0.401817	-0.977947	0.46125	-0.508013	0.216116	2.01706	0.0129167	-0.673132	0.137159	4.78018	0.000328164	1.13464	0.0421603	1.00434	0.471164	0.0950312	0.464632	0.704767	0.163491	3.35931	0.00449648	1.07845
novel_mir358	5.56664	9.68e-07	0.0504851	0.280885	6.86028	3.97e-14	5.82897	3.17e-10	NA	NA	1.14452	0.00114743	NA	NA	3.26976	1.87e-21	-6.4509	2.94e-10	1.81671	5.26e-09	-1.27203	0.00213022	4.65629	0.000108084	5.20104	5.35e-07	-0.276279	0.508421	-0.669825	0.174823	NA	NA	5.33898	4.84e-07	-5.71753	1.86e-07	NA	NA	4.94199	4.44e-06	2.07473	1.02e-05	-6.03425	1.58e-08	6.51212	1.88e-13	4.62235	0.000579162	4.77889
novel_mir378	4.44111	0.00151943	-4.77394	0.000294696	-5.83059	9.23e-08	-7.21816	6.76e-15	-5.50968	8.31e-06	-5.56074	5.25e-07	-1.21653	0.0054759	-5.18145	5.96e-06	-5.08166	6.53e-05	3.7236	0.00280854	-6.98252	7.96e-15	-5.92868	6.86e-08	-6.30675	2.92e-09	-5.39106	6.05e-06	-4.29988	0.00216071	-0.338088	0.157751	NA	NA	-5.90195	3.06e-08	-0.834525	0.160392	NA	NA	NA	NA	NA	NA	-5.99567	1.89e-08	4.84474	0.000177931	-4.72891
hsa-miR-491-5p	-0.85231	0.000126472	-0.571314	0.0152368	-0.89244	0.00423777	-0.0425195	0.359387	-0.717605	0.00260332	1.0046	0.000431633	1.42425	4.32e-18	0.410933	0.0221675	0.0134949	0.288907	-1.4728	0.00168284	-1.26416	3.67e-06	1.36083	3.11e-06	0.563611	0.0126571	0.294302	0.17292	-0.106271	0.454506	-0.0299661	0.244035	-0.192398	0.116944	1.06872	2.29e-07	0.701868	0.00187265	1.63345	2.73e-15	-0.921656	9.17e-05	0.0585054	0.448145	-0.371584	0.0335666	-1.01706	0.00310227	-0.79602
hsa-let-7d-5p	-1.25426	0	1.38206	0	1.33373	0	0.453171	3.05e-188	0.854413	0	0.319981	5.01e-149	0.378175	1.52e-167	1.60236	0	0.931852	0	1.28511	0	0.0127256	0.183125	0.280115	1.05e-119	0.945567	0	0.957857	0	1.04301	0	0.898914	0	-0.618049	0	-1.60253	0	-0.0841391	3.72e-09	0.0960937	1.46e-10	0.690924	0	0.444194	4.94e-269	0.597248	0	3.09713	0	-0.206887
hsa-miR-1260a	0.64134	7.44e-05	-0.437368	0.01704	-2.02994	5.18e-66	-1.86171	2.55e-33	-0.953626	0.000153276	-2.24795	9.63e-36	-0.121542	0.309192	-0.410534	0.0234984	1.59846	5.59e-17	-0.356624	0.00901008	1.37468	2.48e-63	-2.14208	1.31e-32	-1.33579	2.45e-25	-0.77012	8.42e-13	-1.10723	8.65e-06	0.276781	0.00527477	-0.766453	0.000632541	-5.09232	8.11e-140	-1.75177	5.71e-49	2.35703	1.07e-09	-0.89836	4.54e-05	-1.91355	7.7e-99	-2.90256	1.21e-36	1.0263	1.57e-16	0.934483
hsa-miR-106b-5p	1.04448	2.66e-160	2.31784	0	0.5372	7.54e-17	-0.0473141	0.217205	0.387297	8.9e-09	2.36841	0	0.65106	5.6e-32	1.09972	1.9e-93	-0.130114	0.0450567	0.216522	1.63e-09	0.861369	6.92e-36	0.782197	1.64e-61	0.547535	2.23e-19	1.41606	1.14e-131	2.94595	0	2.4139	0	1.35956	1.53e-225	2.27714	0	1.01277	3.16e-109	0.794602	1.14e-26	1.03281	4.42e-89	1.0259	1.1e-79	-0.272056	0.000163904	0.562264	1.97e-49	-0.214544
hsa-miR-5010-3p	2.25253	6e-28	1.54045	1.21e-13	0.911912	0.000479458	1.50704	2.38e-05	-0.657233	0.0682347	2.55348	1.72e-19	0.417223	0.161462	2.07209	2.07e-13	2.38372	1.48e-10	2.25965	1.86e-13	1.28138	3.01e-05	1.27296	0.00105065	0.693246	0.0551463	1.54283	1.32e-10	2.99168	9.65e-33	-0.00277806	0.262357	1.74958	2.82e-10	1.56682	2.8e-10	1.83343	7.5e-14	1.94823	4.51e-12	1.51531	3.06e-09	0.904348	0.000547482	0.628146	0.0235698	1.8503	9.96e-14	0.689884
novel_mir2	1.8804	3.35e-22	1.44729	1.09e-20	1.68401	5.9e-20	1.38632	1.59e-12	1.16477	9.26e-08	1.73318	1.24e-23	-1.74546	2.72e-10	1.88544	5.51e-20	-0.435299	0.0636642	0.884753	8.08e-08	1.40624	4.02e-12	0.545925	0.000319212	3.22296	6.19e-31	1.73822	3.04e-19	3.04023	3.55e-96	-0.0871702	0.189758	1.11484	3.2e-18	-1.49439	2.02e-12	-0.323303	0.210453	1.25012	7.09e-08	2.05798	7.67e-46	0.214372	0.169667	0.827103	1.26e-07	2.12485	7.59e-19	-0.369909
hsa-miR-136-5p	-0.987946	2.88e-06	1.0785	3.07e-07	-1.03841	4.13e-07	0.435464	0.0396037	1.29612	7.19e-08	0.877383	1.99e-06	-1.12789	6.84e-08	3.2609	5.88e-277	-1.89263	2.01e-07	-3.51087	1.96e-32	-3.41746	2.44e-16	0.191322	0.208904	-1.29437	1.16e-05	0.441828	0.0872963	-2.5487	2.32e-15	-1.80463	3.59e-14	-2.86966	4.84e-27	-0.628463	0.0123652	-2.08606	7.51e-18	-0.496126	0.0359819	2.57263	7.01e-99	1.30008	5.64e-18	0.766168	0.00122688	-0.367005	0.0560633	-2.72125
hsa-miR-4728-3p	1.47918	0.000213385	0.0923052	0.255766	-0.91121	0.117938	2.26888	2.76e-05	-0.294663	0.229418	2.14761	1.83e-08	-0.980334	0.15557	1.72544	2.77e-05	-0.818628	0.153445	4.04553	4.98e-06	-0.0756329	0.355888	2.46364	1.49e-06	2.48115	2.11e-05	0.711749	0.2788	1.92894	0.0104585	0.661912	0.0659387	-0.21741	0.176567	-1.3361	0.00655884	2.92703	4.57e-06	1.25012	0.0217605	-0.870126	0.127514	-1.92734	0.01117	-0.973305	0.0174895	3.23378	3.12e-11	0.866945
hsa-miR-519a-5p	-0.0183201	0.827267	NA	NA	NA	NA	NA	NA	NA	NA	13.0172	0	NA	NA	NA	NA	NA	NA	NA	NA	NA	NA	NA	NA	8.00102	2.06e-35	NA	NA	NA	NA	7.89116	0	-3.6268	0.00929058	6.82937	4.35e-16	NA	NA	NA	NA	6.39666	6.16e-11	NA	NA	NA	NA	NA	NA	NA
hsa-miR-29a-5p	0.741729	0.00190746	1.17248	2.85e-09	-0.227868	0.48598	-0.356427	0.105354	0.989506	2.24e-06	-0.164221	0.398444	0.300676	0.1442	-0.733988	0.00770839	0.0882626	0.24162	1.41449	1.12e-07	0.815433	9.06e-05	0.611891	0.0251368	-0.337825	0.102318	0.318996	0.249986	0.790237	0.000586244	-0.170978	0.159739	0.392565	0.059308	1.87049	1.7e-24	0.93691	5.63e-05	1.75913	2.24e-10	-0.89836	0.00100901	-0.434702	0.0525929	-0.249429	0.123351	-2.66305	1.1e-29	0.261895
hsa-miR-874-3p	-0.699816	9.37e-44	-0.581273	8.82e-32	-1.7401	0	-0.596656	1.16e-51	-0.92328	1.45e-31	-1.76977	7.82e-115	-2.72132	0	-1.19221	8.94e-46	-1.57666	1.01e-90	-1.30605	2.28e-35	-2.35884	1.51e-262	-0.860773	2.01e-39	-1.13299	4.79e-111	-0.532607	9.32e-22	-1.90639	1.11e-104	-0.511209	1.57e-20	-3.23985	0	-5.73685	0	-1.74164	2.71e-177	1.08759	3.18e-56	0.43968	1.14e-15	-0.402592	2.98e-33	-0.844538	7.21e-34	2.82733	0	-3.40873
hsa-miR-487a-3p	0.415576	0.0277579	0.563582	0.0132279	1.10356	1.14e-08	1.53422	1.29e-14	0.53287	0.00271785	2.19207	1.91e-83	-2.45762	1.06e-30	2.9761	0	-1.2104	1.54e-06	-3.92026	1.83e-35	-2.79532	1.68e-15	1.02784	1.24e-08	-0.582468	0.0134134	0.493108	0.0648672	-1.61444	1.7e-14	-1.54549	1.38e-08	-1.61746	1.81e-08	-1.15622	0.000795171	-1.0913	4.99e-05	1.40672	1.74e-12	5.77674	0	1.98702	1.22e-28	-3.90404	1.16e-15	3.54389	6.02e-165	-3.37221
hsa-miR-98-5p	-0.65524	4.69e-131	1.62768	0	1.57267	0	0.709177	2.72e-216	0.956071	0	0.883022	0	0.0873182	5.85e-05	2.29605	0	1.01827	0	1.91565	0	0.324373	6.76e-42	1.0078	0	0.381771	2.51e-46	1.77831	0	1.65887	0	-0.113782	2.53e-06	0.653958	3.24e-222	-1.20992	0	0.44504	1.43e-93	1.30531	0	1.98576	0	0.953235	0	1.49511	0	3.63998	0	0.252952
hsa-miR-501-3p	0.567338	2.15e-15	2.27113	1.23e-137	0.283507	0.0046524	0.351839	0.00195508	-1.32381	1.32e-17	1.3365	8.41e-37	1.03651	2.26e-43	0.338269	0.000122691	-0.162844	0.0738856	0.659467	4.22e-14	-0.454096	0.000202473	0.936757	2.73e-18	0.800311	1.31e-13	1.15273	1.28e-43	2.83248	1.28e-298	-0.580203	8.36e-18	0.200443	0.00092622	0.0944566	0.109987	0.972829	2.7e-35	2.13039	5.44e-168	0.881195	2.44e-22	1.31021	2.18e-59	0.592546	3.13e-13	1.37014	1.56e-38	-0.549318
hsa-miR-135b-5p	0.452354	2.24e-05	1.92877	1.62e-165	0.564387	1.12e-13	0.942596	9.09e-20	5.41844	0	5.13824	0	0.843577	5.64e-15	3.42876	0	4.29937	0	-0.201482	0.000818643	-1.24907	5.19e-21	2.76405	0	-1.60897	1.08e-54	-1.18455	7.62e-29	-1.81027	1.7e-59	3.54866	0	0.178422	1.44e-05	3.07611	0	2.68782	0	0.729433	6.11e-13	-0.290718	0.00100953	1.92642	9.89e-137	0.918171	2.71e-20	-0.71131	2.66e-06	-3.0318
hsa-miR-301b-3p	2.36019	5.14e-31	2.28495	9.46e-19	1.46796	1.73e-07	3.03876	1.37e-19	1.51269	0.0032741	6.6911	0	0.511388	0.0268639	2.82008	9.09e-64	0.918338	0.0397974	3.89599	9.67e-52	1.16141	0.000742595	2.71518	3.39e-08	1.86499	2.15e-06	2.73036	3.2e-47	3.15508	4.06e-69	0.241179	0.123669	2.75863	1.1e-30	3.94519	2.01e-68	1.43494	7.43e-10	2.99025	7.76e-13	1.56156	8.78e-09	-0.443708	0.0457675	1.89063	1.16e-09	4.15712	4.26e-148	0.148838
hsa-miR-6829-3p	3.56664	0.0306852	-3.03698	0.0106199	2.02739	0.0824498	NA	NA	NA	NA	0.287259	0.4874	-1.67221	0.286379	3.14048	0.00627612	3.08826	0.0234743	3.7236	0.00280854	0.50933	0.280815	0.241248	0.312289	-0.606314	0.231385	1.80861	0.140892	1.34398	0.225546	NA	NA	2.01706	0.0454425	-1.25809	0.122009	-2.61213	0.0753303	3.13464	0.010229	-2.58062	0.0753072	-1.81186	0.0792145	NA	NA	3.62235	0.0231792	0.0784489
hsa-miR-6762-3p	0.566642	0.470285	1.86991	0.0740106	-0.557573	0.774432	NA	NA	1.19076	0.15441	1.34615	0.183847	0.912751	0.428935	1.72544	0.128534	1.08826	0.128167	3.48913	0.000257203	NA	NA	2.24125	0.00972009	1.20104	0.103353	-0.998745	0.630369	1.82941	0.0859134	2.81391	0.0343534	0.695127	0.152332	-0.258095	0.195697	1.97283	0.247616	1.00911	0.0418988	-1.58062	0.207201	NA	NA	0.28973	0.246822	3.35931	0.0433833	-1.50651
hsa-miR-6803-3p	-0.0707876	0.769179	1.44107	0.000157601	1.18493	0.0214328	-0.764985	0.0575733	-1.61659	0.00490896	0.967641	0.0378066	-0.459218	0.322974	1.01495	0.0261082	-0.4967	0.159667	0.40167	0.148651	0.274864	0.275928	1.07132	0.0552034	-0.108815	0.253877	0.26429	0.557848	1.93632	3.46e-06	-0.0485817	0.242735	1.28009	0.00244372	1.24441	0.00240484	0.890367	0.0151333	0.357032	0.120562	0.373577	0.405028	-0.226897	0.374932	0.137727	0.230847	0.496816	0.274421	0.0784489
hsa-miR-154-3p	0.0812155	0.641337	1.97516	2.4e-19	0.710199	0.00164848	1.244	2.49e-05	1.42001	2.48e-12	2.27962	1.25e-43	-1.69493	8.86e-18	2.94077	0	-0.922006	0.0023527	-3.31454	8.56e-23	-2.7512	4e-09	1.03215	2.88e-05	-0.0213518	0.288499	0.45024	0.0991652	-1.80392	2.63e-08	-0.601123	0.019634	-1.51787	8.51e-06	-0.205627	0.148986	-1.61213	3.39e-07	0.754036	0.000592041	5.22208	0	2.03989	2.13e-24	-0.370521	0.0680506	3.51014	1.96e-106	-3.00247
hsa-miR-2276-3p	1.56664	0.000508227	0.685488	0.141909	1.83474	1.36e-05	-0.279559	0.320747	-2.80924	0.0239813	2.40274	8.25e-05	0.105396	0.694968	2.28732	1.53e-05	0.0438685	0.283391	1.91624	6.31e-05	-0.227636	0.332493	0.878677	0.0594937	1.71561	0.0861	0.875725	0.138105	3.6774	7.83e-14	0.366456	0.189758	1.23118	0.00484935	0.419977	0.122009	3.43226	0.00452068	4.87161	7.31e-10	2.86941	2.88e-09	0.232535	0.412786	2.074	0.000109173	3.73782	1.56e-06	1.8858
hsa-miR-4677-5p	2.43099	1.54e-10	1.40213	0.000394143	1.30041	0.0128371	0.305404	0.269779	0.775727	0.0923852	0.744116	0.0724449	1.53724	0.000893478	0.310406	0.232369	1.75123	0.00633168	0.780181	0.0456862	-0.614659	0.12962	1.49279	0.00530063	2.39369	0.000369875	0.835245	0.0446789	2.34398	7.67e-13	0.928086	0.00754234	1.58821	2.59e-05	1.12042	0.00983556	-0.249563	0.756097	0.77207	0.0111539	0.769878	0.0839664	0.580458	0.143363	1.25226	0.00205368	0.424408	0.372059	1.22529
hsa-miR-197-3p	0.50572	2.15e-47	1.49922	0	-0.0223307	0.775196	0.168207	0.000833633	-0.651088	1.27e-21	1.67053	1.81e-274	0.782954	1.25e-130	1.13364	5.92e-122	0.936907	1.8e-58	0.698033	1.59e-30	0.599709	1.27e-30	1.17602	6.3e-127	0.81945	4.75e-41	0.629365	1.92e-56	2.25866	0	0.845468	3.66e-148	0.777195	3.31e-86	0.955987	6.17e-129	0.506102	6.98e-33	1.59929	1.37e-137	0.218611	9.99e-07	0.0703533	0.0929113	0.275588	1.9e-06	1.56372	1.14e-280	0.340895
hsa-miR-6515-3p	1.08122	0.11297	-1.03698	0.0507979	0.290424	0.748733	0.0830114	0.365612	NA	NA	1.76119	0.0373479	-2.08725	0.0168124	2.14048	0.00208557	0.825228	0.176847	-1.01337	0.0674658	-0.642673	0.256612	0.141712	0.312289	1.39369	0.0731522	-0.8061	0.462394	4.88003	5.76e-08	-1.09298	0.0858084	-0.0824802	0.216395	1.74191	0.00268622	0.294758	0.759006	0.871606	0.0561542	1.91123	0.0163057	0.773103	0.188964	-0.71027	0.174043	0.452422	0.468945	-0.921551
hsa-miR-148b-3p	1.0339	1.76e-101	1.7182	8.46e-183	0.144075	0.0158573	0.692427	6.35e-33	0.743767	1.38e-34	1.69041	6.41e-202	-0.205527	1.76e-05	1.07427	1.39e-121	-0.288573	5.2e-07	0.583903	7.92e-46	-0.173226	0.00104663	1.04181	3.52e-80	-0.650359	1.36e-24	0.254439	9.9e-07	1.78871	0	0.969703	3.6e-160	0.693981	2.21e-69	2.29649	0	0.903224	4.14e-66	1.30961	4.58e-83	0.576848	1.52e-22	0.52669	1e-17	2.311	0	-0.433255	5.69e-19	0.0847306
hsa-miR-155-5p	0.316889	2.52e-42	-1.1443	0	1.29486	0	0.275715	1.87e-20	1.11889	0	2.88372	0	0.754228	8.85e-177	-0.0361113	0.0812577	1.4936	0	-2.40284	0	-1.89502	0	0.378755	1.75e-108	-0.0202947	0.184274	1.3289	0	0.561373	2.75e-133	-1.14929	0	1.86523	0	-1.35005	0	0.403784	1.17e-91	0.422139	3.6e-71	-0.571294	1.89e-144	3.41345	0	-1.43579	0	0.646569	3.85e-134	-3.53985
hsa-miR-1292-5p	0.623226	0.111359	0.189531	0.215039	1.05124	0.00193301	1.23614	0.000576054	-1.71613	4.24e-05	2.17623	5.66e-25	0.640671	0.0547892	1.85418	7.03e-18	1.02267	0.00646146	2.93772	2.04e-17	0.772364	0.0159915	1.69191	1.4e-07	0.251667	0.200665	-0.161016	0.669026	1.7083	2.43e-16	1.52761	0.000394812	2.31404	3.45e-26	0.541607	0.0365953	0.452822	0.209271	1.21264	0.00163984	1.33777	8.39e-05	0.497469	0.139768	0.889192	0.006067	4.8344	1.59e-33	-0.135676
hsa-miR-3200-5p	1.74721	0.0140686	1.82809	0.000276663	0.0273894	0.992094	0.568438	0.22349	-0.809236	0.143986	3.69098	7.21e-27	0.912751	0.348753	0.333126	0.274087	2.08826	0.0499482	-1.59833	0.0395189	-3.03499	0.0104975	0.978213	0.11423	-0.284386	0.247583	0.416293	0.661079	3.25471	9.28e-10	0.398877	0.164172	0.0972258	0.199123	-0.673132	0.137159	-0.0271705	0.990149	1.80602	2.84e-05	2.17427	0.00373426	1.64757	0.0463853	1.20727	0.0269013	1.62235	0.0750348	-1.92155
hsa-miR-548c-5p	4.09438	1.42e-37	-1.64466	0.000136336	NA	NA	-5.15403	9.05e-05	-3.97916	8.8e-07	1.47168	0.00213435	-5.67221	4.93e-07	4.14048	4.29e-05	1.19136	0.0102147	-4.84626	3.95e-07	-5.54956	9.71e-12	NA	NA	-2.60631	0.0331868	-5.39106	6.05e-06	-1.74348	0.000362441	-0.508013	0.216116	-0.889835	0.0419846	-0.184094	0.143842	4.97283	0.000101903	-1.18729	0.0226761	3.91123	2.57e-07	-3.3644	3.36e-10	-0.517625	0.174137	NA	NA	6.32638
hsa-miR-99b-5p	0.602194	0	0.521909	0	0.927494	0	1.04174	0	-0.179855	4.59e-68	1.11147	0	0.0586819	2.3e-09	1.81227	0	2.03787	0	0.173979	2.8e-80	-1.1513	0	1.81538	0	0.435626	0	1.31391	0	-1.38695	0	-0.518416	0	-1.00174	0	-1.78195	0	-1.7632	0	2.371	0	-0.235956	3.43e-141	1.64775	0	-0.607826	0	-0.578244	9.04e-253	-0.88913
hsa-miR-98-3p	-0.800729	0.035	2.92941	1.7e-29	0.696183	0.0330554	0.0312289	0.373027	0.693265	0.0548159	1.76119	1.26e-07	0.728326	0.0501877	2.58527	1.23e-23	0.577301	0.0615429	2.30856	3.51e-14	-0.947528	0.0193623	1.47941	0.000279408	-0.40468	0.135339	1.15204	3.94e-07	3.18304	8e-30	0.388151	0.0694801	0.102303	0.183805	-0.09763	0.18415	1.2011	4.16e-05	1.87161	3.95e-08	1.77302	2.52e-09	-0.352428	0.143363	0.657461	0.0160036	2.99608	7.28e-42	-0.687086
hsa-miR-1287-5p	0.804802	2.47e-09	2.01685	8.95e-51	-0.904924	4.31e-08	-0.038249	0.352226	0.346682	0.0218269	1.79076	9.7e-54	-0.714206	1.93e-06	1.76851	9.2e-62	0.0338149	0.267299	0.814533	1.84e-06	1.63143	5.64e-38	1.06867	7.49e-15	-0.320912	0.0784217	-0.217754	0.318295	-0.417369	0.0134331	-0.829941	0.00146352	-0.819446	1.19e-07	1.18865	2.37e-18	-0.126706	0.576489	2.73577	2.49e-84	0.851047	2.04e-07	0.449489	0.0104106	0.607743	7.11e-05	1.31749	3.31e-09	0.0566445
hsa-miR-7641	-0.307827	0.604601	-1.03698	0.0740106	-0.857133	0.131567	0.581038	0.0755915	-1.80924	0.00142898	-1.85024	0.0265051	-0.257174	0.531535	0.725443	0.107146	0.757057	0.0450567	2.10211	0.00837697	0.052472	0.358573	-2.20621	7.51e-07	0.116152	0.248922	2.1588	9.96e-08	-0.743482	0.17987	1.29934	0.00286868	-5.09337	1.33e-80	-1.25809	0.0626931	-3.31257	2.93e-08	0.241555	0.112355	-0.271291	0.577538	1.47354	0.00628981	-3.52789	1.1e-11	-3.76997	1.23e-09	1.15645
hsa-miR-181b-5p	0.321643	3.85e-97	0.532278	0	0.611616	0	1.31719	0	0.538313	0	1.49277	0	0.63687	0	0.785881	0	0.853402	0	-0.407936	5.32e-106	-0.667235	1.51e-196	1.08578	0	0.434654	2.63e-180	0.697916	0	-0.398501	3.57e-166	-0.435493	9.71e-269	0.707438	0	-1.48404	0	-1.08768	0	1.90509	0	0.0997487	7.35e-16	1.80319	0	-0.126693	6.26e-15	0.686554	0	-1.85737
hsa-miR-1976	0.329603	0.440687	-0.452015	0.1277	-0.709576	0.155367	-0.109634	0.354796	0.328268	0.229418	0.676301	0.240928	-1.01325	0.0127284	1.01495	0.0261082	0.695945	0.110546	-1.29877	0.017021	-0.0470637	0.360126	0.523019	0.110283	3.71561	3.39e-08	0.738221	0.313989	1.20426	0.000329755	-1.82994	3.74e-06	1.43209	2.81e-05	-1.55765	0.000252155	0.165475	0.840508	2.22775	3.39e-05	-0.580619	0.308916	-0.0153927	0.48558	-0.632268	0.0621314	0.424408	0.372059	0.238914
hsa-miR-222-3p	2.299	0	1.52284	0	2.09717	0	2.40825	0	1.23236	0	1.55439	0	1.765	0	2.17681	0	0.839197	2.12e-100	0.38791	8e-46	2.38369	0	2.95459	0	2.52623	0	1.52043	0	2.1435	0	0.11034	1.49e-08	1.02592	0	1.33537	0	2.15	0	3.04656	0	1.7327	0	1.12038	0	1.8321	0	3.05842	0	1.85452
hsa-miR-664a-3p	-0.536367	8.33e-20	0.412706	1.83e-11	-0.632445	5.84e-17	-0.562532	7.89e-18	-0.452586	1.71e-09	0.577	3.17e-13	-1.04836	1.83e-46	0.178324	0.018902	-0.901956	1.74e-25	-0.837456	3.83e-28	-0.299427	0.000818439	-0.0986885	0.122876	-1.31626	4.29e-36	-0.359492	3.98e-09	2.5309	0	-0.0186285	0.222788	-0.332259	4.28e-05	0.245874	0.000143764	1.7685	2.66e-184	0.534911	2.2e-12	0.00295922	0.866531	-0.0203194	0.437124	-0.750127	9.2e-43	-1.80093	1.01e-123	-0.868339
hsa-miR-548ae-5p	3.73255	1.25e-214	1.78745	7.63e-15	-1.11309	3.29e-05	0.71066	0.00516739	0.0532607	0.271641	2.42311	6.16e-53	1.22068	5.05e-19	1.77689	4.82e-31	-0.823865	0.000941756	-0.61823	0.00430677	-0.575559	0.0289593	1.70315	5.77e-18	1.92331	2.3e-16	0.290762	0.335661	0.987837	2.12e-10	0.315109	0.0594111	1.01706	6.84e-12	-0.0394544	0.195848	0.0747091	0.822642	-0.852421	0.000247551	0.977871	6.04e-05	1.78092	9.15e-17	-2.07284	3.11e-19	1.29114	8.44e-12	-0.403084
hsa-miR-671-3p	-0.497488	0.157014	1.18025	0.000372637	-0.522808	0.21916	0.495735	0.0411091	-0.11409	0.251435	0.52946	0.0927267	-1.01063	0.00266929	0.140481	0.314954	0.0534972	0.267427	1.30856	0.000943536	0.917794	0.00128295	0.989709	0.00165609	-0.48767	0.064855	0.00125539	0.943618	0.50748	0.137265	1.0533	8.53e-06	-0.606528	0.0140372	-0.147063	0.17129	2.32075	4.18e-15	2.99025	7.76e-13	-1.31758	0.00461616	0.854023	0.0100785	-0.526558	0.0789575	0.339041	0.240405	-0.506514
hsa-miR-409-3p	-0.159438	0.0142163	0.574518	2.31e-12	0.0247128	0.790672	2.08941	5.07e-215	0.52284	1.1e-13	2.02508	0	-2.58936	0	3.39029	0	-1.35519	1.75e-65	-2.85097	1.73e-199	-2.5461	3.3e-128	1.64826	1.12e-155	0.267626	0.000394193	1.12763	8.01e-57	-2.48985	8.91e-252	-1.86476	4.11e-79	-1.8749	3.28e-84	-1.8714	8.41e-83	-1.18524	2.05e-32	0.703711	5.06e-13	4.30592	0	2.2547	0	-0.829407	7.09e-11	1.55481	2.95e-163	-1.25909
hsa-miR-1260b	0.231039	0.0713987	-0.533629	0.000171523	-1.14028	1.82e-15	0.0189105	0.36141	-2.20155	6.81e-12	-2.1155	1.82e-30	0.858711	3.72e-12	1.17572	1.92e-20	0.0211485	0.277891	-0.667043	0.00127475	3.35592	0	-0.682517	0.000281477	0.0307099	0.253232	-1.2997	5.78e-28	-2.34878	2.38e-39	0.74227	6.03e-09	-0.884297	4.12e-06	-3.20017	3.02e-82	-0.85771	4.67e-11	1.31906	1.26e-05	-1.32908	8.18e-16	-1.8668	1.56e-48	-1.78598	5.67e-18	0.839621	3.66e-07	2.04355
hsa-miR-151a-3p	1.37667	3.51e-203	1.28805	1.06e-98	0.342566	6.86e-19	0.170278	0.000808035	-0.471698	3.66e-21	1.11345	1.02e-137	0.707432	7.46e-101	0.986297	3.46e-172	0.549466	7.36e-29	0.867087	1.1e-55	1.88789	0	0.616832	8.55e-24	-0.159744	0.00056936	0.00125539	0.943618	1.76767	0	0.490162	8.38e-59	0.307829	7.2e-33	1.18298	0	0.431651	6.22e-11	1.05069	5.43e-215	0.633439	3.33e-109	-0.257779	2.39e-10	0.614654	7.1e-62	0.798615	7.52e-112	0.916733
hsa-miR-4766-3p	1.56664	0.102246	1.13295	0.169181	-1.29454	0.370957	NA	NA	NA	NA	NA	NA	-0.0872493	0.734998	NA	NA	0.5033	0.250241	0.40167	0.224074	NA	NA	NA	NA	0.393686	0.253877	NA	NA	3.34398	0.0428981	NA	NA	-0.304873	0.203842	-0.258095	0.195697	0.972829	0.666061	1.13464	0.0847145	1.00434	0.577538	-0.226897	0.459887	-0.295233	0.246822	-1.54758	0.28929	NA
hsa-miR-4448	-0.0183201	0.827267	NA	NA	0.0273894	0.992094	NA	NA	-0.809236	0.181442	4.19415	2.81e-05	NA	NA	1.14048	0.223349	NA	NA	NA	NA	NA	NA	NA	NA	-0.606314	0.247583	NA	NA	1.60702	0.270701	NA	NA	-0.304873	0.199808	NA	NA	NA	NA	NA	NA	1.58931	0.37155	NA	NA	NA	NA	NA	NA	NA
hsa-miR-6743-3p	NA	NA	NA	NA	-0.972611	0.550113	NA	NA	-0.809236	0.229418	1.02422	0.288696	NA	NA	1.14048	0.164626	NA	NA	NA	NA	NA	NA	0.656285	0.282846	NA	NA	3.80861	0.0215741	2.02205	0.156055	0.0769491	0.25255	NA	NA	0.326868	0.187396	-0.0271705	0.990149	NA	NA	-1.58062	0.37155	-1.2269	0.297833	0.704767	0.213692	NA	NA	NA
hsa-miR-6741-5p	0.396717	0.661166	-0.452015	0.255766	0.612352	0.748733	-0.109634	0.373027	NA	NA	1.02422	0.380094	-0.0872493	0.734998	-0.859519	0.218313	NA	NA	-1.18329	0.119205	-0.227636	0.355341	-1.66564	0.0773614	NA	NA	0.00125539	0.943618	1.60702	0.270701	0.0769491	0.25255	NA	NA	NA	NA	0.972829	0.666061	-0.450323	0.131304	NA	NA	0.773103	0.374932	-1.29523	0.1555	-0.962615	0.471612	1.66341
hsa-miR-550a-3p	0.467107	0.554752	-0.452015	0.249708	NA	NA	3.62733	0.00583374	NA	NA	0.346153	0.475792	-2.67221	0.0507256	NA	NA	NA	NA	-2.18329	0.0568957	NA	NA	1.46364	0.0856199	-0.606314	0.247583	0.00125539	0.943618	4.82941	0.00018549	-0.0929759	0.249647	-1.30487	0.124405	NA	NA	5.61669	8.84e-13	0.871606	0.0834898	2.32627	0.128933	2.7731	0.00134399	NA	NA	-0.377653	0.579131	0.493486
hsa-miR-4677-3p	2.09716	0.0153213	1.86991	0.0254461	0.349317	0.81517	-0.694596	0.293604	0.190764	0.280311	2.34615	0.0700947	1.29126	0.086425	NA	NA	0.5033	0.23444	2.10211	0.00837697	NA	NA	-0.758752	0.213442	0.393686	0.224716	1.13876	0.199026	3.92894	0.000233542	1.07695	0.113971	0.91752	0.0987338	4.20134	0.000678569	-2.02717	0.234457	-0.450323	0.131304	3.58931	0.034946	2.09503	0.0977299	NA	NA	-0.185008	0.641809	0.0784489
hsa-miR-185-3p	-0.252785	0.570253	0.465523	0.160345	-0.650683	0.550113	-0.164081	0.341443	-0.224273	0.262909	4.02422	9.36e-05	2.08268	0.00439346	1.55552	0.0502671	-1.81863	0.0511139	1.8611	0.0190946	1.35733	0.116736	1.82621	0.0378081	3.71561	0.00349179	0.918793	0.177826	2.08095	0.000525903	-0.508013	0.171185	-0.0418382	0.222028	-1.13256	0.0367124	0.780184	0.301159	2.00911	0.000738646	-0.165582	0.768608	1.67999	0.0209944	0.382839	0.207328	1.35931	0.227208	-0.184586
hsa-miR-3913-3p	-1.75529	0.0595532	1.03341	0.0191726	0.220034	0.780498	0.627332	0.278754	1.27823	0.00531777	-4.43521	0.000927776	1.20226	0.0353102	0.140481	0.351223	-0.4967	0.250241	2.30856	0.00353881	-0.812598	0.145806	2.9293	1.1e-05	1.97865	0.00135955	1.58622	0.127124	3.48148	0.00248787	3.19243	0.00150454	1.8106	0.00964376	4.54926	0.000131826	-1.30728	0.0591919	0.549677	0.10343	NA	NA	2.7731	0.0210964	4.95269	1.36e-09	0.0373848	0.720953	-3.50651
hsa-miR-6740-3p	NA	NA	0.132947	0.279052	NA	NA	NA	NA	-0.809236	0.229418	NA	NA	NA	NA	NA	NA	NA	NA	NA	NA	-0.227636	0.355888	NA	NA	NA	NA	1.58622	0.401817	NA	NA	NA	NA	NA	NA	NA	NA	NA	NA	NA	NA	NA	NA	NA	NA	NA	NA	NA	NA	1.07845
hsa-miR-3121-5p	1.98168	0.197937	NA	NA	NA	NA	NA	NA	NA	NA	NA	NA	0.912751	0.52575	NA	NA	NA	NA	NA	NA	NA	NA	NA	NA	NA	NA	NA	NA	NA	NA	NA	NA	NA	NA	NA	NA	NA	NA	NA	NA	-0.995657	0.577538	NA	NA	0.704767	0.213692	NA	NA	NA
hsa-miR-6799-3p	NA	NA	1.86991	0.0254461	0.0273894	0.992094	0.890366	0.27489	-0.809236	0.229418	1.60919	0.224589	0.912751	0.428935	2.94784	0.0117008	NA	NA	1.7236	0.0716834	NA	NA	NA	NA	NA	NA	NA	NA	3.34398	0.0428981	-1.50801	0.127829	-0.304873	0.199808	3.54926	0.00638722	3.97283	0.0115107	1.54968	0.0561542	0.0043431	0.866531	0.773103	0.374932	3.0267	0.0274973	0.0373848	0.720953	NA
hsa-miR-6858-3p	-3.34025	0.0545198	0.132947	0.279052	1.02739	0.670877	0.890366	0.27489	NA	NA	NA	NA	-0.309642	0.594574	4.22794	2.3e-05	0.240266	0.25213	2.7236	0.0349615	-0.227636	0.355888	0.656285	0.282846	NA	NA	1.00126	0.630369	NA	NA	1.07695	0.155451	NA	NA	NA	NA	-0.0271705	0.990149	NA	NA	1.00434	0.577538	1.35807	0.100788	1.28973	0.144861	NA	NA	NA
hsa-miR-6804-5p	1.98168	0.197937	0.869913	0.167256	0.93428	0.209951	2.3054	0.0387141	0.190764	0.276034	-1.39081	0.105071	1.49771	0.329678	-0.122554	0.35764	NA	NA	1.7236	0.0716834	-1.8126	0.0566438	0.0713226	0.336137	0.393686	0.253877	2.17118	0.0530067	1.75902	0.0471712	2.81391	0.0343534	-1.30487	0.124405	-0.521129	0.138223	NA	NA	0.549677	0.126846	1.32627	0.315174	-0.00450443	0.494237	-0.880195	0.125525	0.0373848	0.720953	NA
hsa-miR-6845-3p	3.44111	0.00350968	2.13295	0.0466794	3.19731	0.0141702	0.305404	0.352226	-0.809236	0.229418	0.0242244	0.609785	1.32779	0.16547	1.14048	0.164626	NA	NA	2.98663	0.00283689	-0.227636	0.355888	NA	NA	NA	NA	1.00126	0.630369	1.60702	0.0760936	-0.508013	0.220541	NA	NA	1.74191	0.028569	NA	NA	NA	NA	4.46377	0.00165759	-3.54882	0.026803	1.28973	0.144861	4.03738	0.00662828	0.0784489
hsa-miR-2277-5p	1.08122	0.11297	3.71791	0.0045123	-0.972611	0.550113	3.11276	0.0257237	0.190764	0.280311	5.02422	4.15e-05	0.0502542	0.734998	1.25596	0.0382429	-0.4967	0.221678	3.57159	0.0046658	1.09429	0.172671	0.656285	0.219385	NA	NA	3.80861	0.000772745	4.19198	0.00361995	0.813915	0.154646	3.86505	0.00230928	0.156943	0.195848	1.7098	0.0823002	1.25012	0.0217605	0.0043431	0.866531	2.35807	0.0582563	0.28973	0.219057	1.62235	0.139675	-0.506514
hsa-miR-665	1.30361	0.287567	0.132947	0.279052	-1.29454	0.370957	-0.431562	0.293604	2.77573	0.00550283	1.40274	0.0430321	-4.04145	6.16e-08	1.99846	2.68e-14	NA	NA	-3.92026	0.000314251	-3.8126	0.00951191	-1.56611	0.0552034	-2.60631	0.0331868	2.00126	0.244576	-2.29988	0.0927699	-3.82994	0.000440849	-3.6268	0.00929058	-3.06545	0.00541684	-3.1971	0.0128463	-1.03529	0.0802444	3.84565	6.51e-10	1.21368	0.0384483	NA	NA	0.300419	0.510472	NA
hsa-miR-6895-3p	3.30361	0.0566066	1.54798	0.0574027	NA	NA	NA	NA	-0.809236	0.229418	3.19415	0.00647534	-0.0872493	0.734998	3.59991	0.000951475	NA	NA	-0.0133679	0.274356	NA	NA	0.656285	0.282846	-1.60631	0.133854	3.58622	0.0401301	2.02205	0.156055	-0.508013	0.220541	4.01706	0.00131135	0.326868	0.187396	NA	NA	3.35703	0.00614705	NA	NA	-2.03425	0.0469317	NA	NA	NA	NA	NA
hsa-miR-6806-3p	0.98168	0.547783	NA	NA	NA	NA	-2.01652	0.051314	-0.809236	0.229418	NA	NA	NA	NA	NA	NA	NA	NA	NA	NA	-0.227636	0.355888	NA	NA	NA	NA	NA	NA	1.60702	0.0760936	-1.50801	0.127829	NA	NA	0.741905	0.137159	NA	NA	NA	NA	-0.995657	0.577538	NA	NA	-0.295233	0.246822	NA	NA	NA
hsa-miR-4696	NA	NA	NA	NA	NA	NA	NA	NA	NA	NA	NA	NA	NA	NA	NA	NA	NA	NA	NA	NA	NA	NA	-2.34371	0.056796	NA	NA	NA	NA	NA	NA	NA	NA	NA	NA	NA	NA	NA	NA	NA	NA	NA	NA	NA	NA	NA	NA	NA	NA	NA
hsa-miR-6888-3p	1.20407	0.237233	-1.45202	0.152265	2.02739	0.247564	0.890366	0.27489	2.99812	0.0209175	1.34615	0.183847	-2.40918	0.0914885	1.72544	0.0619784	-1.4967	0.149135	0.138635	0.252016	NA	NA	NA	NA	0.978648	0.188571	NA	NA	1.75902	0.0471712	-1.50801	0.0792708	-0.304873	0.208629	3.06383	0.0195713	NA	NA	NA	NA	0.589306	0.647781	0.773103	0.374932	-1.8802	0.0881836	0.0373848	0.720953	NA
hsa-miR-3940-5p	0.98168	0.547783	NA	NA	NA	NA	NA	NA	NA	NA	NA	NA	NA	NA	2.14048	0.0725004	NA	NA	0.40167	0.232331	NA	NA	-0.343715	0.312289	-0.606314	0.247583	NA	NA	NA	NA	3.49199	0.00725496	NA	NA	NA	NA	NA	NA	NA	NA	NA	NA	0.358066	0.43798	NA	NA	NA	NA	NA
hsa-miR-1245b-5p	NA	NA	NA	NA	NA	NA	-1.6946	0.17464	NA	NA	0.439262	0.457507	NA	NA	NA	NA	NA	NA	NA	NA	NA	NA	NA	NA	-0.606314	0.247583	NA	NA	NA	NA	NA	NA	NA	NA	NA	NA	NA	NA	NA	NA	0.0043431	0.866531	-0.226897	0.460683	NA	NA	NA	NA	NA
hsa-miR-3916	NA	NA	0.547985	0.249708	NA	NA	NA	NA	NA	NA	NA	NA	NA	NA	NA	NA	NA	NA	NA	NA	NA	NA	NA	NA	NA	NA	0.00125539	0.943618	NA	NA	NA	NA	1.28009	0.0734427	1.32687	0.107265	-0.0271705	0.990149	1.13464	0.0847145	NA	NA	NA	NA	NA	NA	NA	NA	NA
hsa-miR-3192-5p	-1.01832	0.547783	1.86991	0.0740106	NA	NA	NA	NA	NA	NA	NA	NA	NA	NA	NA	NA	NA	NA	-0.0133679	0.274356	-1.22764	0.225392	0.656285	0.282846	NA	NA	NA	NA	NA	NA	NA	NA	3.01706	0.0215393	-0.258095	0.195848	NA	NA	NA	NA	NA	NA	NA	NA	NA	NA	NA	NA	NA
hsa-miR-4803	NA	NA	NA	NA	NA	NA	NA	NA	NA	NA	NA	NA	NA	NA	NA	NA	NA	NA	NA	NA	NA	NA	NA	NA	NA	NA	NA	NA	NA	NA	NA	NA	NA	NA	NA	NA	0.972829	0.666061	NA	NA	NA	NA	NA	NA	NA	NA	NA	NA	NA
hsa-miR-5698	0.98168	0.547783	NA	NA	NA	NA	NA	NA	NA	NA	NA	NA	NA	NA	NA	NA	NA	NA	0.40167	0.232331	NA	NA	NA	NA	NA	NA	NA	NA	-0.562909	0.527625	NA	NA	NA	NA	NA	NA	NA	NA	NA	NA	NA	NA	NA	NA	NA	NA	NA	NA	NA
hsa-miR-3922-5p	NA	NA	NA	NA	0.0273894	0.992094	NA	NA	NA	NA	3.34615	0.033978	NA	NA	NA	NA	NA	NA	NA	NA	NA	NA	-1.34371	0.193971	NA	NA	1.00126	0.630369	0.0220531	0.715307	NA	NA	0.695127	0.152332	NA	NA	NA	NA	NA	NA	NA	NA	NA	NA	-0.295233	0.246822	NA	NA	NA
hsa-miR-4766-5p	1.56664	0.337412	NA	NA	NA	NA	NA	NA	NA	NA	NA	NA	NA	NA	NA	NA	NA	NA	-0.59833	0.22592	NA	NA	NA	NA	NA	NA	NA	NA	NA	NA	NA	NA	NA	NA	NA	NA	NA	NA	NA	NA	NA	NA	NA	NA	NA	NA	0.0373848	0.720953	NA
hsa-miR-6776-5p	NA	NA	NA	NA	NA	NA	NA	NA	NA	NA	NA	NA	NA	NA	NA	NA	NA	NA	0.40167	0.232331	NA	NA	NA	NA	NA	NA	NA	NA	NA	NA	NA	NA	NA	NA	-0.258095	0.195848	NA	NA	NA	NA	NA	NA	NA	NA	NA	NA	NA	NA	NA
hsa-miR-7113-3p	NA	NA	NA	NA	NA	NA	NA	NA	NA	NA	NA	NA	-0.0872493	0.734998	NA	NA	NA	NA	NA	NA	NA	NA	NA	NA	NA	NA	NA	NA	NA	NA	NA	NA	NA	NA	NA	NA	NA	NA	NA	NA	NA	NA	NA	NA	NA	NA	NA	NA	NA
hsa-miR-3135a	NA	NA	NA	NA	NA	NA	NA	NA	NA	NA	NA	NA	NA	NA	NA	NA	NA	NA	NA	NA	NA	NA	NA	NA	NA	NA	NA	NA	NA	NA	NA	NA	NA	NA	NA	NA	NA	NA	NA	NA	NA	NA	NA	NA	NA	NA	NA	NA	NA
hsa-miR-6737-5p	NA	NA	NA	NA	NA	NA	NA	NA	NA	NA	NA	NA	NA	NA	NA	NA	NA	NA	NA	NA	NA	NA	NA	NA	NA	NA	NA	NA	NA	NA	NA	NA	NA	NA	NA	NA	NA	NA	NA	NA	NA	NA	NA	NA	NA	NA	NA	NA	NA
hsa-miR-6787-5p	NA	NA	NA	NA	NA	NA	NA	NA	NA	NA	NA	NA	NA	NA	NA	NA	NA	NA	NA	NA	NA	NA	NA	NA	NA	NA	NA	NA	NA	NA	NA	NA	NA	NA	NA	NA	NA	NA	NA	NA	NA	NA	NA	NA	NA	NA	NA	NA	NA
hsa-miR-7109-5p	NA	NA	NA	NA	NA	NA	NA	NA	NA	NA	NA	NA	NA	NA	NA	NA	NA	NA	NA	NA	NA	NA	NA	NA	NA	NA	NA	NA	NA	NA	NA	NA	NA	NA	NA	NA	NA	NA	NA	NA	NA	NA	NA	NA	NA	NA	NA	NA	NA
hsa-miR-1226-3p	3.64637	1.45e-55	1.61275	2.05e-15	2.00877	2.38e-17	3.09548	5.76e-13	-0.108796	0.23914	3.92146	1.61e-125	0.590823	0.305879	2.72544	1.58e-101	2.25819	5.29e-10	5.25411	1.82e-102	0.90622	0.000954012	-0.574328	0.00744189	1.55123	4.27e-05	2.08872	2.8e-29	2.08764	2.42e-21	-1.98606	1.49e-06	2.96102	8.76e-32	0.234945	0.100038	-2.83453	3.16e-12	3.31218	6.76e-17	3.17673	4.34e-104	-1.41593	2.61e-05	2.06417	6.06e-21	3.77523	7.78e-113	3.03265
hsa-miR-142-5p	-0.715024	3.07e-99	-0.889561	2.54e-109	0.984734	2.73e-180	-1.33369	2.27e-208	-0.746847	8.04e-32	0.600287	1.17e-32	-0.226913	2.63e-05	-0.895344	3.44e-54	-0.498942	4.55e-10	-2.25686	0	-2.80281	0	-0.396647	3.67e-21	-0.115024	0.0302419	0.727621	3.12e-98	-1.19264	1.08e-110	-1.98845	0	0.35781	4.09e-29	-2.6206	0	-1.36331	2.5e-250	-0.29412	0.000521351	-0.823094	4.03e-114	0.841183	4.49e-158	-1.69608	1.17e-70	-2.15787	0	-3.35988
hsa-miR-1-3p	-1.14283	6.49e-37	1.33675	1.09e-50	0.691454	5.1e-14	-2.22697	4.98e-69	-0.472345	1.17e-18	0.897725	2.13e-32	-0.30349	0.0241242	-1.49246	2.76e-58	0.315798	0.0129511	-0.770646	3.6e-06	-2.38718	1.03e-40	1.40836	2.57e-74	1.55212	1.72e-24	0.962538	9e-23	-1.01748	1.89e-12	-1.95232	4.25e-22	-5.80689	6.29e-264	-2.39765	2.31e-42	-1.63835	7.23e-77	-2.89296	1.02e-58	-0.136807	0.192541	2.00311	3.2e-75	-2.36905	1.33e-122	-3.49956	2.25e-62	-3.88734
hsa-miR-326	-1.65049	1.28e-121	-0.305174	0.008139	-0.262117	0.014108	-1.20917	7.5e-24	-0.521339	0.000310567	-0.130845	0.312928	0.03165	0.574028	-0.0391787	0.305825	-0.0905405	0.196436	-0.645636	4.29e-07	-2.28852	4.28e-34	-0.364107	0.00196782	-0.965954	5.34e-14	1.09271	7.13e-36	-0.149369	0.250195	-1.31616	2.97e-65	-1.16511	2.28e-29	-1.94424	1.33e-29	0.55397	5.35e-11	-0.514691	1.18e-05	-0.788381	1.21e-12	1.39382	7.26e-68	-0.543768	7.41e-06	-0.0712564	0.4311	-2.04918
hsa-miR-320b	-1.2171	1.22e-16	0.575864	1.01e-06	1.30423	5.35e-19	0.920924	3.64e-10	-0.372172	0.0498222	-0.309606	0.0323621	0.556875	1.49e-05	-0.0115224	0.36177	-0.119464	0.200954	-0.515868	0.0139951	0.266724	0.0713536	0.32564	0.0560504	1.30796	8.59e-18	-0.114222	0.47632	0.796725	9.62e-14	-0.0199964	0.24173	-0.0133559	0.213029	0.16817	0.0669362	-0.625189	1.31e-06	0.0501064	0.131304	0.049431	0.685879	-0.680002	1.16e-06	-0.135755	0.113348	-0.272955	0.156104	-1.12871
hsa-miR-378e	-2.15738	1.37e-22	-10.8994	0	-2.044	6.64e-32	-3.34826	0	-1.50968	1.75e-10	-12.8285	0	-2.45681	0	-7.04077	0	-7.09671	0	-6.13012	0	8.09484	0	-5.60999	0	-2.62079	0	-0.708295	9.9e-07	8.59673	0	5.24036	0	2.53896	5.77e-98	-2.75139	2.1e-106	2.38597	1.7e-131	-0.0425166	0.130541	-5.67633	0	3.5065	0	-1.15596	6.28e-48	-1.16875	6.4e-18	0.78275
hsa-miR-377-5p	-1.49637	0.000735766	-0.130087	0.255766	-0.282951	0.597058	1.82897	7.16e-05	2.06523	0.00195345	1.52672	4.56e-05	-3.4448	3.76e-17	2.42806	2.15e-36	-2.4967	0.0394243	-3.68579	6.93e-06	-4.8126	0.000195486	0.749394	0.0475508	-0.606314	0.0736611	0.126786	0.861983	-4.58281	1.55e-17	-1.09298	0.0380985	-1.74545	0.00148322	-1.25809	0.0327675	-0.0271705	0.990149	-1.57585	0.000546346	3.24946	4.54e-47	3.38191	2.22e-22	-1.44724	0.00476207	1.71546	2.24e-05	-4.4134
hsa-miR-323a-3p	0.736567	0.000445325	2.06456	4.64e-21	0.669342	0.001251	1.90705	3.36e-22	2.63421	1e-42	2.27836	5.5e-146	-0.386263	0.0144783	3.53445	0	-1.41727	1.14e-05	-2.11916	4.88e-11	-2.87533	8.15e-18	2.20193	1.22e-20	-0.561226	0.0140741	0.821434	0.000533898	-1.38858	9.25e-15	-0.680481	0.00311309	-1.09629	4.62e-06	-0.200379	0.128032	-0.992955	1.1e-05	1.2208	4.49e-11	5.77887	0	1.66348	2.48e-24	1.15587	7.97e-11	2.72223	1.18e-92	-2.59293
hsa-miR-6770-3p	0.303608	0.618989	0.869913	0.0808301	0.764355	0.418606	0.112759	0.352226	-1.00188	0.0753585	0.0242244	0.609785	-1.08725	0.358949	2.6848	5.48e-07	0.377769	0.213966	0.624062	0.117002	1.57972	0.0066784	-0.191712	0.303518	-0.383922	0.220055	0.108171	0.872715	1.75902	0.00554368	1.95142	0.0170214	0.502482	0.120337	1.74191	0.028569	-0.875167	0.369494	0.964715	0.058347	-0.888742	0.238511	0.473543	0.296862	-3.75466	0.000471576	1.62235	0.274421	0.608964
hsa-miR-1255a	NA	NA	-0.0369778	0.291268	NA	NA	NA	NA	NA	NA	0.609187	0.257276	0.0502542	0.734998	NA	NA	NA	NA	-0.59833	0.17414	-1.8126	0.128126	1.07132	0.122116	NA	NA	NA	NA	0.915138	0.160325	-1.50801	0.127829	-0.889835	0.135907	2.74191	0.00861155	-1.61213	0.212818	2.87161	0.0170322	NA	NA	NA	NA	-0.295233	0.219127	NA	NA	-0.921551
hsa-miR-362-5p	1.13256	6.32e-123	2.76948	0	0.517432	6.18e-24	0.700376	1.04e-24	-0.725357	2.65e-23	1.25178	2.39e-106	1.58015	4.43e-291	1.02833	1.05e-100	-0.0227687	0.250156	0.4658	5.19e-22	0.827903	1.01e-49	1.01898	5.2e-59	0.864991	1.69e-48	0.452472	2.62e-19	2.48386	0	0.236269	1.01e-05	1.64266	5.15e-253	0.984167	1.28e-60	1.06756	9.43e-127	2.27019	0	1.47272	6.83e-172	0.839147	3.45e-52	1.01845	3.24e-107	4.00356	0	0.876535
hsa-miR-6511b-3p	-2.09632	2.21e-05	1.0785	0.0192751	1.54196	0.0194275	0.627332	0.18209	-4.8967	5.54e-07	2.77911	8.24e-10	-0.546681	0.257006	2.72544	3.7e-09	0.798756	0.0481483	1.06463	0.0335123	2.57972	3.65e-05	2.08924	0.00038633	1.07176	0.0515376	0.416293	0.408444	1.64354	0.000187686	1.56238	0.0067022	1.35224	0.000619912	0.452399	0.110534	0.153402	0.851064	0.286643	0.112434	-0.498157	0.423329	-1.01539	0.0495914	-0.41071	0.163491	-0.100119	0.681209	0.441019
novel_mir276	-0.918253	5.69e-07	-2.23818	9.22e-26	2.01127	6.25e-20	0.541471	0.0193793	0.477645	0.061089	2.25073	3.9e-30	3.62811	1.7e-93	4.06475	1.09e-38	-0.143063	0.230172	7.20902	1.66e-22	0.629	0.000146608	1.20377	9.03e-17	0.0751562	0.231385	3.12837	1.75e-58	0.385936	0.0294752	5.65826	4.87e-160	-3.06036	1.48e-115	-6.61565	3.3e-12	2.63356	4.13e-63	0.549677	0.0086495	-0.439264	0.315174	-2.11767	2.8e-12	-1.47357	5.56e-18	7.48033	1.26e-20	-0.732517
hsa-miR-133a-3p	-1.36443	3.2e-89	1.55186	4.03e-49	0.123042	0.261649	-1.93075	2.58e-47	-1.33722	7.03e-53	0.221785	0.0456879	-0.750214	8.49e-13	-1.02668	9.03e-21	-0.0873089	0.215712	-3.05401	1.5e-42	-1.5191	3.19e-14	0.906552	1.17e-16	0.943112	9.17e-13	1.63415	9.09e-74	-0.603881	4.52e-05	-2.52344	5.98e-65	-6.3744	0	-1.65402	4.4e-15	-0.143763	0.071644	-2.32049	3.64e-35	0.224201	0.0359898	2.21252	2.68e-80	-3.00992	8.94e-153	-2.87261	5.68e-38	-2.79789
hsa-miR-628-5p	-0.19235	0.415294	1.68314	2.11e-10	0.0273894	0.992094	-0.486488	0.0401589	0.371336	0.148345	1.61897	4.12e-13	-0.565297	0.0319321	-0.00153829	0.376973	-0.0816624	0.261262	-0.842749	0.000256312	-1.6783	3.92e-05	1.04456	0.000126486	-0.49669	0.0556402	1.03228	0.000113499	-0.871032	0.0254642	-1.6516	6.07e-11	0.258395	0.0763687	-0.691054	0.00765342	-0.715227	0.0326405	1.31521	0.000216872	-0.251997	0.501022	-0.145367	0.314046	-0.295233	0.166537	-0.650671	0.0360792	0.0784489
hsa-miR-28-3p	0.157652	2.47e-08	-0.390995	3.63e-25	-0.298205	4.75e-21	-0.768019	4.03e-111	0.302306	2.73e-22	-0.26767	1.39e-12	0.491394	8.48e-85	-0.115602	0.000551593	0.248245	2.51e-11	0.360743	3.47e-31	-0.643774	2.75e-67	0.185353	7.5e-13	-0.672199	8e-98	-0.635334	3.95e-88	0.655716	1.17e-108	0.577611	1.6e-93	-0.86814	5.65e-134	-0.63289	2.21e-78	0.4323	1.95e-39	0.293	4.23e-21	-0.740658	1.75e-111	0.643673	1.53e-82	-1.30789	0	-0.0883919	0.00163149	-0.813748
hsa-miR-4659b-5p	4.22961	3.29e-05	0.869913	0.167256	0.512816	0.670877	1.04237	0.133561	0.775727	0.216411	1.50965	0.028705	2.72011	0.0388152	-0.444482	0.302939	1.5033	0.119878	0.780181	0.0952217	-1.45003	0.0719297	0.84893	0.090498	3.48115	0.000314226	2.39357	0.000957953	1.02205	0.220038	0.0769491	0.249647	5.15456	5.13e-11	1.32687	0.107265	3.97283	0.0115107	0.928189	0.0408256	0.0043431	0.866531	2.35807	0.0582563	-0.880195	0.125525	-0.76997	0.345099	NA
hsa-miR-95-5p	0.759287	0.291006	2.71791	0.0111152	0.612352	0.639176	NA	NA	2.36069	0.0211869	NA	NA	0.845636	0.122321	1.14048	0.0435148	1.26883	0.0293081	2.34027	1.61e-06	-1.22764	0.225392	2.97821	0.0378929	-2.19128	0.0677944	-1.99874	0.244576	0.700125	0.339484	-0.508013	0.203983	-1.30487	0.0594916	3.54926	0.00638722	-0.0271705	0.990149	3.00911	0.00195157	0.741309	0.535688	-0.226897	0.460683	1.51212	0.0620567	-2.28454	0.0967745	-0.0914761
hsa-miR-140-3p	-0.436201	1.54e-21	0.349979	7.57e-10	-0.206777	0.000176699	-0.580609	5.77e-24	0.131443	0.00667262	-0.793206	1.25e-24	0.0365062	0.399994	-0.6182	1.47e-23	-0.0347957	0.221923	-0.901547	2.49e-56	0.141598	0.014441	-0.602991	1.14e-25	0.588347	3.79e-29	0.429555	4.89e-18	0.65722	1.11e-25	-0.24007	1e-09	-0.451207	2.87e-17	0.187909	0.000190726	-0.326933	3.54e-12	1.22277	2.61e-104	-0.941903	4.56e-68	0.96929	2.74e-94	-1.08103	2.4e-65	-0.618305	2.04e-40	-1.14576
novel_mir490	-1.47083	0.000110523	-1.32648	0.0049538	-1.70958	0.000254084	0.555382	0.027534	-0.726774	0.0580839	0.363026	0.20613	0.628021	0.00633934	0.93403	0.0244594	2.0058	3.48e-09	-1.07226	0.00664702	-5.39756	4.58e-06	0.936393	0.0196258	-1.35634	0.000229351	-0.295726	0.465542	-0.847886	0.0113209	-0.542779	0.0356445	-0.0265715	0.21751	0.0256982	0.205486	0.628875	0.0786598	1.66515	2.51e-08	-0.519219	0.334174	-1.46568	1.14e-05	-6.15321	3.23e-09	-5.13254	2.23e-05	-4.24348
novel_mir247	0.557182	0.000366852	-0.0119264	0.283723	1.31017	8.73e-19	-0.442209	0.0411091	-1.37692	1.04e-15	2.67572	1.98e-107	0.554857	0.0184755	2.11225	2.82e-61	-0.0939407	0.24234	-0.0289647	0.25415	0.914383	3.74e-07	0.0733704	0.256029	0.708196	7.3e-05	0.199669	0.29792	0.0156553	0.696692	-0.709647	0.000171296	0.508976	1.31e-08	1.29801	3.9e-17	-0.439718	0.0105216	-0.648262	1.21e-11	-0.114534	0.528453	1.51853	3.02e-20	-0.331945	0.0109463	1.96338	4.93e-17	-1.05905
hsa-miR-299-5p	-1.53289	0.000487242	0.547985	0.172761	-0.635576	0.335097	1.58551	0.00179137	2.23516	0.000106013	1.7023	0.000461242	-2.32429	1.73e-05	3.07189	4.89e-97	-0.634203	0.126215	-2.36387	0.000219734	-3.8126	0.00951191	1.24125	0.0208013	-0.968884	0.0767197	-0.377256	0.630369	-2.46337	5.51e-05	-1.0555	0.0178076	-1.82843	0.000421637	1.32687	0.043734	0.780184	0.195783	-1.95282	0.000683493	3.86232	6.42e-25	4.29667	2.4e-15	-2.29523	0.00083162	0.412894	0.183588	-4.77953
hsa-miR-4787-3p	-0.783855	0.0660835	1.9403	3.15e-05	-0.387648	0.474905	1.11276	0.0444202	-2.61659	0.000231735	2.37786	2.01e-07	-0.0872493	0.711835	0.477516	0.134929	1.31066	0.038496	1.40167	0.0349615	0.357327	0.237148	1.53075	0.00732832	-0.499399	0.138184	0.753328	0.112125	3.07268	3.19e-11	-1.1295	0.0119345	1.25991	3.53e-05	-0.673132	0.0837726	1.48473	2.48e-06	0.549677	0.10343	-0.236665	0.585013	0.827551	0.0651958	-1.0322	0.120621	2.23902	0.000491287	1.07845
novel_mir63	2.88857	2.99e-20	NA	NA	NA	NA	NA	NA	NA	NA	-4.43521	0.000927776	0.291262	0.547451	NA	NA	4.08826	0.00104445	-1.44633	0.00410685	-5.22764	1.59e-05	4.97821	1.34e-05	6.93284	3.7e-19	NA	NA	5.26998	1.03e-05	6.01555	6.69e-11	4.28009	0.00044347	-5.34556	3.93e-06	7.12258	6.23e-17	4.25012	0.000267698	NA	NA	NA	NA	NA	NA	4.62235	0.000579162	NA
hsa-miR-30b-5p	-0.478384	0	0.948944	0	0.64829	0	0.126828	1.89e-31	-0.97198	0	-0.423791	4.65e-155	0.823659	0	-0.649198	0	-0.562319	5.58e-196	0.440103	9.05e-248	1.21937	0	-0.404661	1.31e-136	-1.234	0	0.26609	2.99e-107	0.867821	0	0.651386	0	-1.03325	0	1.51	0	0.1359	4.28e-21	0.158396	3.99e-19	0.312074	1.51e-172	-0.850035	0	0.70269	0	-1.89756	0	0.308534
hsa-miR-1254	-0.0183201	0.827267	0.0219159	0.28927	0.764355	0.301573	1.62733	0.0269305	-1.48731	0.0304888	3.88221	2.08e-07	-1.30964	0.186048	0.777911	0.102685	2.67323	0.0124952	2.7709	1.31e-05	0.772364	0.160259	2.46364	7.6e-05	3.786	4.45e-05	1.00126	0.109442	1.02205	0.175058	-1.24498	0.0841598	3.28009	1.27e-07	-0.673132	0.137159	1.01722	0.0311171	2.54968	0.000842599	0.48977	0.471601	-3.2269	0.000205051	-0.880195	0.0939709	2.62235	0.00578739	0.400377
novel_mir475	6.65411	7.68e-13	0.788993	0.0508018	1.4059	0.0123352	NA	NA	-5.13116	8.81e-05	2.42277	3.6e-09	-1.57268	0.00248109	4.06209	2.54e-45	6.02686	8.4e-11	5.79399	6.69e-10	1.59339	3.16e-05	1.06509	0.000276868	4.56361	6.64e-05	6.90815	1.02e-14	2.29889	3.56e-09	5.07695	2.12e-06	6.78259	7.33e-16	NA	NA	NA	NA	5.7196	2.91e-09	6.43061	3.73e-11	-4.81186	0.000267808	5.70477	1.78e-08	6.89537	1.05e-14	4.98534
hsa-miR-939-5p	2.78903	0.00276064	-0.937442	0.108677	-0.972611	0.254405	-0.694596	0.320747	0.775727	0.216411	0.609187	0.430852	2.49771	0.00957691	1.46241	0.102685	0.825228	0.176847	1.30856	0.0283841	-0.49067	0.260122	-0.343715	0.312289	NA	NA	0.738221	0.572954	1.15956	0.120973	2.81391	0.00669716	2.39557	0.0031519	0.964298	0.0886821	0.387867	0.715955	NA	NA	1.22674	0.260903	1.35807	0.158295	NA	NA	4.62235	0.000579162	2.66341
hsa-miR-551b-3p	-0.130795	0.642208	4.56081	2.64e-220	5.92394	5.91e-298	0.942834	0.0430988	3.58308	1.18e-17	6.19637	9.59e-155	4.38307	1.24e-29	3.55552	5.18e-08	-1.56709	0.00205935	5.01638	1.78e-114	-0.227636	0.342716	1.41633	1.67e-07	3.42343	3.43e-09	3.05711	7.63e-28	6.1358	3.05e-132	-0.564597	0.0637152	3.15973	3.52e-134	-2.02363	0.00107072	-0.481736	0.263838	4.25515	9.13e-56	0.473828	0.431875	0.111519	0.350696	0.436834	0.0274973	-3.35493	6.56e-09	-0.362124
hsa-miR-1307-3p	1.73407	0	1.11957	0	0.822101	1.33e-209	0.952058	1.71e-262	-0.764547	1.95e-73	1.23534	0	0.464388	1.33e-73	1.66804	0	0.239755	1.86e-10	2.84941	0	0.452004	2.31e-76	0.829159	1.13e-219	1.15032	0	1.49578	0	1.1097	0	-0.24982	3.25e-21	1.31796	0	1.03204	7.29e-256	-1.03311	3.52e-135	2.85215	0	1.12627	0	-0.58339	1.5e-66	1.18975	0	2.70304	0	0.906046
hsa-miR-412-5p	0.271186	0.547783	1.22606	0.0345121	3.19731	8.53e-06	4.3054	9.6e-13	1.51269	0.00638312	2.08615	5.49e-28	-4.25717	3.28e-05	3.56116	0	-0.759734	0.149135	-1.99065	0.000223892	-2.22764	0.00158091	1.76062	7.57e-05	2.13065	2.53e-05	1.25501	0.0122553	-0.599435	0.223725	0.299342	0.217922	-0.5528	0.0776903	2.32687	0.00437458	-1.44221	0.181197	3.54968	3.05e-07	6.52267	0	2.4836	1.69e-10	-0.517625	0.174137	2.64619	2.46e-10	-1.02109
hsa-miR-181c-3p	-0.644505	0.0248286	1.67727	1.44e-06	0.264429	0.434973	1.47533	0.000700245	0.92459	1.72e-05	3.1397	1.92e-42	1.93829	2.45e-12	0.333126	0.132384	-0.304055	0.176847	-1.49142	0.000674381	-1.9501	4.31e-05	2.25385	5.23e-14	0.522969	0.0874125	1.20637	3.59e-05	-0.118809	0.559347	-1.55241	0.000143806	0.358092	0.135907	-1.74352	0.00505338	0.0813539	0.83242	1.31906	1.26e-05	0.0043431	0.866531	0.631084	0.0375944	0.661698	0.0482337	-2.13254	0.000299899	-1.85444
hsa-miR-324-5p	0.712721	7.34e-43	2.01794	1.78e-215	1.521	1.24e-148	0.609429	3.59e-13	1.1359	9.21e-48	2.43049	8.01e-214	0.0614393	0.301376	1.41932	3.14e-133	0.53815	1.48e-10	1.17706	3.59e-72	1.02503	3.23e-34	0.118348	0.0840291	-0.332281	0.000419619	0.544398	1.61e-11	2.73181	0	-0.450298	2.98e-16	-0.378873	2.29e-08	1.33028	9.04e-70	0.422561	6.13e-09	1.7046	4.85e-82	2.36883	0	0.746611	1.4e-29	-0.131524	0.0583889	0.340196	0.000216538	-0.49405
hsa-miR-4638-3p	1.56664	0.184251	1.54798	0.114081	1.61235	0.0678292	2.62733	0.0664826	-2.80924	0.0239813	0.76119	0.331261	-3.67221	0.0240672	3.31041	0.00334473	0.5033	0.217501	1.7236	0.0283541	-0.227636	0.355888	-0.343715	0.282846	2.97865	0.0262787	4.46069	0.00194034	1.60702	0.140941	0.907024	0.113971	0.695127	0.152332	-0.258095	0.195697	-0.612133	0.73334	-0.450323	0.126846	1.00434	0.471164	0.773103	0.374932	0.28973	0.246822	NA	NA	-0.506514
hsa-miR-2116-3p	2.83966	1.14e-05	0.28495	0.224257	2.28373	2.37e-06	0.527796	0.278754	-3.97916	0.00037564	2.02422	0.125553	-0.502287	0.558329	0.140481	0.355054	1.61878	0.0238913	0.40167	0.224074	0.620361	0.212027	-0.15107	0.312289	0.616078	0.106441	1.93414	3.27e-05	-0.425406	0.389005	-2.09298	0.0677419	4.28009	0.00044347	-5.16499	1.4e-05	-2.4866	0.0159056	4.13464	0.000451388	-0.317585	0.718118	-4.2269	0.00354167	0.967802	0.0748786	0.452422	0.5443	4.53788
hsa-miR-1306-5p	1.12186	6.46e-06	3.62266	1.17e-58	0.517195	0.101667	0.975255	0.000200547	-0.639311	0.0309414	3.7213	1.79e-87	-1.67221	2.88e-06	1.89255	3.33e-21	0.432911	0.104898	2.49565	2.41e-14	0.685949	0.00688052	1.79144	2.06e-11	0.715614	0.0101285	1.74707	4.52e-20	2.47209	3.27e-22	1.62444	1.85e-05	1.90812	2.33e-15	1.12042	1.82e-05	0.37276	0.150558	3.04153	4.7e-15	0.975197	0.000144468	0.00340077	0.493038	1.28973	2.54e-06	1.54758	2.93e-08	1.45696
hsa-miR-18b-5p	1.74721	0.0140686	2.44415	2.28e-09	1.24978	0.0182265	1.72044	0.00136763	-1.29466	0.0531053	5.00912	6.87e-68	2.44327	9.23e-15	1.35198	0.000290364	1.31066	0.0904316	-1.12885	0.0265935	0.537899	0.172949	0.334357	0.208904	2.97865	1.65e-06	1.92725	1.63e-10	4.11891	2.5e-100	-0.508013	0.12778	3.70356	2.75e-94	-1.15118	0.0266308	-0.316677	0.614596	1.04718	0.00165166	-0.410694	0.574202	0.0075684	0.492062	0.622305	0.0278445	0.174888	0.616163	-0.506514
hsa-miR-770-5p	-0.0183201	0.827267	-1.18898	0.104237	0.612352	0.639176	1.3054	0.117866	-1.29466	0.0531053	2.83158	0.00147359	-2.40918	0.0914885	2.90916	4.78e-64	-2.08166	0.0772908	-1.3353	0.0696428	-3.54956	0.01859	2.46364	0.0291741	-0.606314	0.212745	-0.8061	0.462394	-0.200339	0.622608	-4.67794	0.000439534	-1.30487	0.0840638	-0.258095	0.195848	-3.02717	0.0235806	-0.86536	0.0806009	7.09181	1.75e-16	0.580458	0.319089	NA	NA	2.35931	0.00367891	-1.50651
hsa-miR-125a-3p	-0.433358	0.108029	-0.372581	0.0768684	0.570833	0.00657503	0.280313	0.198795	-1.03163	5.81e-05	-0.535203	0.0622235	0.799094	0.000357457	0.884642	0.00129609	1.95581	1.41e-10	-0.9609	0.00901008	-0.511429	0.112648	1.83686	3.77e-07	0.531189	0.028906	0.732439	0.00866523	-2.08374	4.13e-12	-0.636337	0.0164492	-2.11223	9.13e-09	-2.58002	3.14e-07	-0.834525	0.00947849	1.96471	1.44e-07	-0.98055	0.000174813	0.854897	0.000112113	-1.47966	0.0017169	-1.06953	0.0260752	-1.48634
hsa-miR-493-3p	-0.0665563	0.479942	0.410786	0.000204264	0.697888	2.84e-13	2.23419	3.6e-82	1.08058	1.64e-24	1.72276	5.13e-164	-2.5266	8.7e-170	3.7192	0	-0.886443	1.73e-10	-3.19056	9.74e-90	-1.5658	2.31e-12	1.31184	7.16e-38	1.00034	6.89e-12	1.84925	5.33e-57	-2.65336	2.32e-80	-2.04451	1.04e-43	-2.18319	8.67e-51	-1.11768	9.38e-13	-0.893904	1.17e-11	-0.405776	0.000213095	4.93282	0	3.30464	0	-3.32203	8.69e-35	2.22233	5.21e-124	-1.50139
hsa-miR-1180-3p	1.91678	2.55e-263	2.35696	0	2.68379	0	1.31164	2.38e-76	-0.540185	1.82e-13	2.66578	0	0.783249	2.06e-41	2.76389	0	0.343178	7.64e-10	5.21202	0	0.237542	1.8e-06	1.7921	0	1.83367	2.22e-163	0.72235	4.48e-49	1.15068	1.47e-225	1.01209	1.55e-48	1.35386	1.77e-299	0.796353	3.91e-36	-1.36603	3.65e-85	4.33627	0	2.02937	0	-1.304	2.92e-99	-0.577483	2.48e-22	5.69605	0	0.873897
hsa-miR-212-3p	1.06563	4.65e-22	2.37047	9.55e-216	0.979771	3.95e-17	1.3794	2.06e-25	2.84874	0	1.9294	8.34e-86	2.00256	1.25e-110	1.21655	6.12e-37	0.322728	0.0321804	-0.178874	0.0336725	0.331791	0.00934208	0.674296	4.52e-15	1.7257	2.39e-42	2.34408	1.35e-151	1.04525	5.79e-34	-1.8099	4.38e-65	2.26532	0	0.484747	1.9e-06	-0.637695	2.01e-09	0.757482	9.32e-12	-0.258691	0.0157944	0.8871	4.46e-15	2.92398	0	0.0910228	0.404512	0.0784489
hsa-miR-22-5p	-1.35454	1.81e-68	-0.262537	0.000318632	-0.795733	3.39e-34	0.0665492	0.183596	0.857401	1.72e-35	-0.176406	0.0298484	-1.25098	2.94e-55	-0.387977	4.13e-06	-0.94708	2.33e-36	0.619892	2.52e-20	-1.03883	1.15e-29	0.594683	1.52e-17	0.972236	5.16e-41	-0.360405	8.12e-08	0.466022	1.82e-07	-0.734917	3.94e-20	-0.766245	1.11e-28	-2.11971	9.63e-131	0.380877	4.74e-06	1.76786	9.52e-107	-0.774142	2.82e-29	0.21896	0.00038474	-1.28526	4.58e-46	-1.22032	1.05e-36	-0.72441
hsa-miR-4532	-0.822012	5.05e-09	1.01666	1.2e-19	0.172215	0.0163315	-2.255	1.43e-38	-1.93158	6.21e-233	-0.0680632	0.341538	-2.41803	7.49e-135	-0.051826	0.238063	-1.58613	2.55e-18	-0.108525	0.158491	-0.894653	2.17e-15	0.678769	4.45e-08	-1.47738	4.42e-32	0.0137002	0.87479	-1.90834	5.89e-27	-0.735965	1.36e-08	-2.8814	4.8e-154	-2.42802	4.91e-32	-0.525511	6.3e-11	-1.19021	5.19e-21	-0.369169	7.05e-05	0.613379	2.06e-07	-3.52295	3.69e-175	2.43053	4.7e-60	-1.51573
hsa-miR-545-3p	0.613948	0.162732	0.132947	0.265018	0.512816	0.670877	0.198489	0.331656	-0.394198	0.235335	1.89869	0.0230805	-0.546681	0.397005	-0.859519	0.0952891	-0.911737	0.155127	0.479672	0.128745	1.13493	0.0371025	1.65629	0.056796	0.0457624	0.288499	0.689311	0.16781	0.87005	0.249951	-0.955472	0.0380985	1.20414	0.00227828	1.6488	0.0088382	-0.834525	0.262626	-0.128394	0.140841	-0.34358	0.577538	-0.0748938	0.460683	-0.617161	0.174413	-1.28454	0.0571605	-0.921551
hsa-miR-23a-3p	-0.0963432	1.86e-47	0.709815	0	0.63831	0	0.909313	0	1.19273	0	0.772428	0	0.20266	4.01e-237	-0.0647593	1.56e-26	2.12672	0	-1.44471	0	-2.16756	0	1.73517	0	-0.0689152	3.42e-25	0.356777	0	0.625635	0	0.616336	0	-1.3673	0	-0.64438	0	0.667015	0	0.999704	0	-0.414338	0	0.855687	0	-1.41078	0	-1.13138	0	-1.7508
hsa-miR-93-5p	1.47007	0	1.539	0	0.8428	0	0.582562	6.06e-292	0.266889	3.31e-70	2.64016	0	0.654017	0	1.11831	0	0.355174	3.26e-85	1.6865	0	1.29713	0	1.69869	0	0.490823	3.46e-244	0.99875	0	2.65776	0	2.986	0	1.41796	0	1.4511	0	1.00796	0	1.48357	0	0.570167	0	0.909738	0	0.86076	0	1.73674	0	0.675466
hsa-miR-1277-3p	2.23445	6.31e-28	1.95237	2.09e-17	0.502968	0.0131376	-0.264356	0.0802786	0.388704	0.0420208	0.584939	0.00465394	0.034057	0.734468	0.829552	5.46e-06	-0.776808	0.000516349	-1.60257	9.49e-35	-0.361937	0.0272784	0.793789	2.09e-05	-1.78264	2.15e-14	1.55584	2.01e-18	2.13464	1.89e-39	-1.43401	3.33e-09	2.29339	2.9e-26	0.297603	0.0448972	-1.10117	2.55e-06	0.345319	0.0332706	0.402892	0.220455	0.415947	0.0694892	0.18323	0.131638	-2.28454	3.24e-31	-0.54304
hsa-miR-4454	-0.544389	0.175073	-1.08005	0.0244066	0.52989	0.44817	-0.557093	0.19688	-0.323809	0.231814	0.204797	0.457507	-1.27989	0.000679621	1.64949	0.000127872	-1.19714	0.0302099	-0.246858	0.157786	-2.01905	1.18e-06	-0.928677	0.0598229	-0.0213518	0.294402	-0.484171	0.632079	-2.06541	0.00470977	-0.508013	0.161901	-3.6268	0.000666895	-2.92106	4.01e-05	-4.1971	0.00558964	1.98264	0.000280886	-0.258691	0.617605	-0.889862	0.0730178	-0.880195	0.0547024	-1.28454	0.0294371	-0.336589
hsa-miR-6777-3p	0.673558	0.208466	0.460522	0.113145	-3.67305	0.00163905	-1.54259	0.034296	-2.3942	0.0137609	-0.23881	0.512237	-1.47957	0.0126256	1.42999	0.000165281	1.54769	0.00135196	3.98663	5.31e-10	-0.227636	0.342716	0.656285	0.219385	-1.60631	0.133854	0.388279	0.563309	2.22369	0.000525903	0.854557	0.0630722	0.373199	0.140129	0.0467599	0.200062	-2.02717	0.0277134	-0.187288	0.131806	0.650706	0.128933	-5.31436	1.15e-05	1.1198	0.0881836	3.12485	3.18e-10	2.66341
hsa-miR-590-3p	1.7614	0	0.213373	1.58e-06	-0.0595982	0.312098	-0.559546	1.82e-35	-0.689075	3.96e-48	1.09068	2.48e-149	0.470795	7.72e-25	0.700889	9.11e-74	-0.125252	0.0197568	-0.121232	0.000662821	-0.840336	5.82e-121	0.403893	2.26e-24	0.484297	9.9e-29	1.28831	0	-0.392831	3.39e-23	-0.660016	2.86e-30	2.30988	0	-0.287397	6.72e-10	-0.422573	9.22e-19	0.493094	8.28e-23	-0.174531	0.00131773	-0.612332	2.74e-36	-0.13504	0.000101239	-0.0424081	0.347663	0.552219
hsa-miR-193b-3p	-0.930064	0	-0.554747	3.04e-217	-0.469161	8.55e-170	1.26358	0	-2.20767	0	-1.08485	0	-0.689392	0	0.242622	1.42e-64	0.0496852	0.00699774	-0.722518	1e-165	1.59652	0	1.61965	0	1.42857	0	-0.956473	0	0.0280916	0.0781797	0.446931	5.07e-111	0.498365	5.01e-191	0.248761	2.09e-53	1.45823	0	-0.236541	4.25e-37	-1.06757	0	-1.79154	0	0.105725	4.64e-12	1.01381	1.7e-254	2.18386
hsa-miR-29b-2-5p	-0.480134	0.000303458	0.238881	0.0269453	-0.427938	0.000770549	-0.0316312	0.34649	0.937423	5e-25	-0.297704	0.026	-1.16026	6.17e-20	-0.514734	0.000212687	-0.213922	0.038634	0.705526	9.13e-12	0.249367	0.0118839	-0.392958	0.000753473	-0.328013	0.00513607	-0.0476542	0.681763	-0.466833	4.66e-06	-0.607264	1.63e-08	-0.580652	3.55e-10	-0.131855	0.068339	-1.81656	7.04e-42	0.2947	0.00250185	-0.230294	0.0276718	-0.956499	2.05e-18	-0.0359087	0.212485	-1.55161	2.6e-27	0.855071
hsa-miR-5193	-0.0183201	0.827267	0.547985	0.133758	-2.77997	0.0493902	-1.43156	0.0995965	1.99812	0.0492149	-0.712741	0.349759	-1.50229	0.119034	0.555518	0.260044	NA	NA	-0.183293	0.246245	-0.227636	0.355341	-5.04415	7.03e-05	1.20104	0.103353	1.41629	0.0555501	2.19198	0.0301456	-1.35601	0.0351481	0.602018	0.0972191	-0.258095	0.187396	-0.442208	0.666061	3.13464	0.010229	0.0043431	0.866531	-1.54882	0.0479562	-0.125308	0.246822	NA	NA	0.815414
hsa-miR-6820-3p	0.0520692	0.813848	1.13295	0.0866752	-0.709576	0.454531	0.475329	0.27489	4.09765	0.0004522	1.60919	0.0601095	0.912751	0.108632	3.14048	0.00627612	-0.4967	0.221678	0.209025	0.232331	0.579719	0.240623	1.46364	0.0856199	-0.721791	0.0870912	-0.19139	0.829773	2.75902	0.000256888	1.00656	0.0368552	0.225642	0.183891	1.54926	0.00415136	1.97283	0.0121533	0.665155	0.0649327	1.22674	0.104834	-0.449289	0.343739	1.14087	0.00170221	2.35931	0.00367891	-0.243479
hsa-miR-4688	NA	NA	NA	NA	-0.972611	0.676646	0.305404	0.341443	NA	NA	NA	NA	-1.08725	0.482479	NA	NA	NA	NA	NA	NA	NA	NA	NA	NA	NA	NA	NA	NA	NA	NA	-1.50801	0.127829	NA	NA	-1.25809	0.122009	NA	NA	NA	NA	NA	NA	-0.226897	0.460683	-0.295233	0.246822	NA	NA	NA
hsa-miR-616-3p	1.59466	4.41e-05	0.785024	0.0354563	-0.972611	0.215927	0.0423694	0.378846	-2.07227	0.00232842	0.0766918	0.547988	2.63061	6.99e-19	0.362873	0.229494	0.618777	0.145936	0.875601	0.0360057	-0.343113	0.254864	1.11572	0.0275734	2.42931	4.31e-06	2.12464	6.24e-08	1.89652	1.46e-05	-0.338088	0.194282	2.39557	8.25e-05	0.227332	0.158206	-1.44221	0.0470651	1.92819	0.000427724	-0.336694	0.556225	-0.0569718	0.460683	4.05054	1.17e-36	1.82588	8.43e-05	0.995987
novel_mir420	7.0902	1.37e-16	0.28495	0.208211	0.290424	0.748733	5.00584	2.73e-06	3.8912	0.00116945	0.0242244	0.609785	0.226859	0.450188	-4.44448	0.000501133	0.351297	0.192009	1.83463	7.85e-06	0.956789	0.0340454	1.09238	0.00326907	6.43808	2.34e-14	1.87001	4.44e-09	6.77694	9.24e-14	1.18004	1.95e-06	2.54451	2.85e-28	2.48914	1.33e-13	-1.40568	0.00157064	1.28664	0.000899746	0.937229	0.111391	NA	NA	1.1198	3.65e-05	1.80292	5.87e-06	1.66341
hsa-miR-376a-5p	0.303608	0.68558	NA	NA	-0.294539	0.851121	2.3054	0.0387141	1.19076	0.15441	3.02422	0.0117123	-2.08725	0.0511277	4.44426	2.23e-38	NA	NA	NA	NA	NA	NA	NA	NA	NA	NA	NA	NA	NA	NA	-4.09298	0.00399827	NA	NA	NA	NA	-1.02717	0.662345	NA	NA	4.6482	1.97e-12	4.90239	7.64e-09	NA	NA	0.300419	0.579131	NA
hsa-miR-125b-1-3p	-1.72439	2.95e-34	-0.965681	5.56e-11	0.424362	0.00230599	-0.829526	2.25e-05	-1.20823	6.05e-12	-1.26715	3.08e-15	-1.10106	1.32e-10	-0.945249	3.3e-08	-0.0394929	0.265906	-3.7842	8.37e-25	-2.10415	5.01e-30	0.632826	0.00272129	1.10245	1.51e-12	0.34874	0.0115505	-3.37026	1.23e-43	-1.34823	1.1e-09	-3.40921	1.33e-37	-6.09098	1.28e-60	-1.75835	1.34e-30	0.29188	0.0467138	-1.22405	1.43e-17	1.45703	3.7e-35	-1.85913	3.2e-23	0.213542	0.310931	-0.262139
hsa-miR-142-3p	-0.493554	1.5e-95	-0.120554	1.03e-06	0.648177	5.16e-158	-0.407975	9.07e-44	-0.296616	1.24e-12	1.52497	0	-0.661703	5.42e-109	-0.839624	5.88e-117	-0.441075	2.99e-19	-2.88533	0	-2.70167	0	-0.2332	5.63e-16	-0.141377	0.000175569	0.731482	7.75e-236	-0.410604	1.09e-35	-2.29611	0	0.669434	0	-1.01888	4.66e-235	-1.57036	0	0.190234	8.01e-06	-0.757017	2.08e-169	0.20219	6.27e-20	-1.35381	6.08e-181	-2.04562	0	-2.44059
hsa-miR-25-5p	1.28507	6.64e-14	-0.635461	0.0074307	-0.59074	0.0626845	0.198489	0.219525	-1.49276	1.11e-06	1.5584	2.17e-24	-1.13257	9.96e-06	0.440041	0.081085	-0.4967	0.077799	2.63871	1.04e-17	-0.397561	0.134774	1.27404	8.1e-06	1.24783	9.03e-08	1.09052	1.45e-09	0.486457	0.0246698	3.96076	1.44e-193	1.28009	1.36e-14	-0.636606	0.00209797	0.911429	2.11e-05	0.0642506	0.133081	-0.386447	0.232708	0.371362	0.0704993	1.00733	1.19e-06	3.84474	2.28e-79	-0.374063
hsa-miR-34a-3p	0.640881	1.4e-06	0.0543374	0.255766	0.405901	0.0482768	0.201295	0.171216	0.413157	0.0159406	0.163949	0.371682	0.479791	0.00385304	0.207595	0.123746	-0.4967	0.0230197	-0.937817	7.71e-07	1.26384	1.79e-13	0.571396	0.00417829	1.15268	4.29e-10	0.359303	0.0484364	2.58307	6.23e-70	-0.057352	0.207404	-0.597182	1.28e-05	1.78038	2.95e-39	-1.02717	2.3e-09	1.11672	6.17e-05	0.244606	0.179237	0.060133	0.397866	0.768898	4.52e-05	-2.25886	1.98e-21	0.926446
hsa-miR-128-3p	0.662239	1.09e-74	2.41989	0	-0.0969298	0.00287696	0.992636	1.13e-150	3.34174	0	1.93202	0	1.31976	0	1.07794	6.76e-191	-0.214929	4.45e-07	0.833193	1.7e-162	0.220516	5.97e-09	0.982642	1.2e-231	0.794308	1.68e-114	0.434079	1.18e-50	1.50742	0	0.19156	5.98e-10	0.823564	2.63e-217	0.0161146	0.164266	-0.500712	7.22e-47	3.25523	0	0.521118	8.68e-67	-0.687953	1.63e-62	2.35778	0	0.929812	1.01e-198	-0.307558
hsa-miR-3615	1.69526	1.06e-85	0.832016	2.46e-26	0.668535	4.47e-09	1.88575	0	-1.38347	6.11e-36	1.64328	3.15e-177	-0.412825	6.23e-06	0.48727	2.66e-14	-1.32909	1.69e-45	0.0950428	0.0752058	-0.293932	2.59e-06	0.644603	1.26e-20	1.69906	1.01e-115	0.0173551	0.840429	0.618088	3.17e-17	-1.14841	1.65e-86	1.45438	1.9e-231	-0.853093	9.22e-20	-1.07947	9.93e-43	1.62432	2.6e-34	0.8407	5.85e-21	-1.68043	3.09e-94	-0.72981	5.3e-07	-0.063142	0.423816	0.87821
hsa-miR-369-3p	-0.19787	1.81e-05	0.283164	5.24e-06	-0.091046	0.0495358	1.33224	5.22e-163	1.49685	2.51e-145	1.63165	0	-2.73265	0	3.53165	0	-2.12561	9.46e-265	-3.33022	0	-4.83429	0	1.94508	6.65e-203	-2.02173	9.24e-170	0.222981	0.00132551	-2.07943	8.3e-255	-1.93597	9.37e-138	-2.31198	3.67e-144	-0.760595	2.96e-25	-0.53528	6.67e-12	-0.447496	9.63e-13	4.30585	0	1.64367	0	-0.442235	7e-08	1.00887	1.38e-94	-2.1199
hsa-miR-4659a-3p	3.44111	2.39e-09	1.42245	0.0439908	0.0273894	0.992094	1.76484	0.0408374	-0.0722702	0.287625	3.83158	3.77e-07	1.13514	0.108311	2.55552	0.00073897	1.82523	0.0772908	0.40167	0.176614	-0.227636	0.355341	2.35672	0.000191164	1.25167	0.00874065	1.29076	0.0346112	0.732546	0.171314	0.0225014	0.257199	4.15456	8.72e-19	-0.0881697	0.195848	1.38787	0.202034	-0.128394	0.131304	1.58931	0.37155	0.188141	0.460683	-0.195697	0.222618	1.45242	0.117085	0.0784489
hsa-miR-3117-3p	3.04346	3.99e-29	2.81647	5.97e-16	2.82386	6.96e-22	0.568438	0.22349	1.08888	0.000259802	2.09461	4.27e-06	-0.0872493	0.711835	1.27798	0.0100538	-0.174772	0.250241	-1.08376	0.0262371	0.715781	0.0758078	1.80829	5.22e-08	5.66047	1.01e-61	1.80861	1.72e-05	1.54812	1.47e-06	2.37951	7.42e-10	-1.60744	6.23e-05	0.589902	0.122009	0.557792	0.253616	4.43232	1.67e-103	0.897428	0.031831	3.17303	7.36e-17	2.0091	8.64e-33	2.94428	0.00105436	-1.57363
hsa-miR-140-5p	-0.297873	1.97e-32	1.24845	0	0.56532	7.39e-112	0.207217	1.03e-11	-0.297515	2.29e-31	0.601081	1.3e-112	0.497534	2.14e-86	-0.135384	2.81e-07	0.102853	0.0047276	0.450729	2.27e-44	0.250449	1.69e-24	0.8571	6.23e-253	1.66976	0	0.531856	2.57e-116	0.516045	1.15e-133	0.0975552	0.000116234	0.464476	1.3e-90	0.46492	3.01e-77	0.0277824	0.35044	0.6786	4.56e-109	-0.458902	1.5e-85	0.0932975	6.66e-05	0.144669	2.73e-07	0.102724	0.000101364	-1.01529
hsa-miR-191-5p	1.34825	0	0.573195	0	0.798796	0	0.599233	0	-0.565794	0	0.154632	2.65e-262	-0.663449	0	0.429313	0	-0.332337	0	1.07349	0	0.679232	0	-0.339411	0	0.434502	0	0.584341	0	1.41266	0	0.973258	0	0.924277	0	0.642714	0	-1.01245	0	0.232388	8.38e-261	0.123597	4.93e-172	-0.434823	0	0.40743	0	1.27544	0	1.06163
hsa-miR-570-3p	2.62214	2.07e-16	0.547985	0.0424583	0.264429	0.608799	-0.587681	0.163798	0.2903	0.22717	2.02422	5.47e-10	1.58452	2.61e-11	1.18355	5.61e-05	-1.02721	0.0453665	0.808845	0.00654957	0.424441	0.117483	0.378751	0.164274	0.180282	0.188571	1.82668	2.08e-23	2.01603	9.39e-27	0.614606	0.00196657	1.80616	1.38e-19	2.6528	1.86e-50	-0.929873	0.0199939	0.357032	0.102483	0.286743	0.437139	-0.963862	0.00343308	-0.157729	0.213692	0.482524	0.023723	0.522056
hsa-miR-7854-3p	0.98168	0.0757307	-2.03698	0.0120015	0.612352	0.550083	-0.431562	0.293604	-1.5462	0.0579917	3.54779	2.4e-10	0.327788	0.501286	1.34211	0.0067064	0.825228	0.176847	1.13864	0.0251324	-3.03499	0.0104975	0.241248	0.296702	1.89619	0.0068537	0.586218	0.466919	0.41437	0.337574	0.62949	0.13259	0.543124	0.097267	-1.48049	0.010021	-0.349099	0.70865	1.77207	0.00676403	-0.165582	0.768608	0.473543	0.296862	-0.295233	0.22426	4.49682	0.00105436	0.493486
hsa-miR-4802-3p	2.19113	1.89e-05	0.988557	0.0463568	1.16489	0.0150547	1.62733	0.00269251	0.92773	0.113179	0.931115	0.105013	-1.99414	0.00931495	1.62591	0.000822585	0.881812	0.0922451	0.882796	0.00279166	1.13493	0.0371025	1.94169	5.71e-05	3.14857	1.85e-05	0.53177	0.32365	3.05447	1.23e-16	0.108658	0.224367	3.46066	2.31e-13	1.91183	0.000358688	-1.93406	0.0159161	1.21264	0.0121421	2.64177	2.52e-09	1.05321	0.0715563	1.39664	0.000544605	0.984917	0.0383715	1.53788
hsa-miR-6748-3p	1.98168	0.197937	NA	NA	0.0273894	0.992094	0.305404	0.329968	-1.80924	0.113179	0.0242244	0.609785	-0.0872493	0.734998	1.14048	0.164626	2.82523	0.0390419	3.57159	0.0046658	3.2318	0.00291871	2.97821	0.0378929	-1.19128	0.135339	0.00125539	0.943618	1.02205	0.220038	-2.09298	0.0677419	2.01706	0.0454425	0.879409	0.0709622	-1.02717	0.662345	NA	NA	0.196988	0.757024	0.773103	0.374932	1.28973	0.144861	2.03738	0.0175466	1.66341
hsa-miR-6766-3p	2.30361	0.0248286	1.13295	0.119896	-1.11011	0.22307	1.11276	0.163798	-0.394198	0.235335	1.02422	0.288696	-0.935246	0.246362	1.14048	0.0947028	1.08826	0.128167	-0.59833	0.152796	1.1874	0.107991	0.504282	0.225027	0.808723	0.141071	0.638685	0.401817	2.48148	0.0103997	-0.508013	0.191423	NA	NA	0.741905	0.122009	-1.02717	0.32461	1.13464	0.0421603	0.741309	0.535688	-0.00450443	0.494237	-1.29523	0.1555	0.622347	0.513802	0.926446
hsa-miR-3150a-3p	4.30361	1.84e-05	NA	NA	1.02739	0.341663	1.3054	0.191911	NA	NA	1.76119	0.0373479	4.61319	0.00051432	1.14048	0.12386	4.31066	0.000371092	2.06463	0.00248066	-0.549564	0.25952	0.308362	0.273859	1.97865	0.0564043	1.58622	0.0729393	4.92894	0.00010383	0.269594	0.208278	1.78259	0.00460929	1.32687	0.107265	0.709795	0.615983	2.7196	0.00536831	0.589306	0.577538	-1.81186	0.172152	2.51212	0.00244464	NA	NA	NA
hsa-miR-769-5p	0.241743	0.0186559	1.30803	1.82e-27	0.742967	4.67e-12	0.962516	1.15e-10	-1.01417	4.62e-13	2.13478	2.03e-57	0.472493	7.76e-06	0.570721	3.51e-06	1.06534	6.98e-17	0.474919	5.37e-05	0.108086	0.196577	0.993613	1.89e-18	0.525137	7.01e-05	0.572851	2.58e-06	0.591749	1.78e-05	1.21842	2.11e-25	1.76169	7.02e-62	0.582783	1.62e-05	1.5442	7.32e-70	1.00726	1.49e-14	0.716098	7.6e-10	0.723521	7.26e-10	-0.424684	0.000505004	1.43331	4.08e-31	0.24013
novel_mir347	-0.0824505	0.763452	NA	NA	-5.67305	4.64e-07	4.76484	1.81e-05	NA	NA	NA	NA	-1.73933	4.1e-05	0.435937	0.140072	3.82523	0.00291935	5.75922	1.05e-09	0.113401	0.349086	NA	NA	NA	NA	-0.583707	0.14999	1.19198	0.0156345	-0.203159	0.203983	-5.5528	9.67e-07	-4.71753	0.00018085	0.640254	0.219788	4.7976	1.23e-05	-5.08312	4.99e-05	-5.2269	2.15e-05	-4.75466	0.000215914	NA	NA	NA
hsa-miR-548at-5p	3.68212	3.06e-06	3.35534	0.000893019	0.541963	0.57212	1.11276	0.163798	0.190764	0.273007	5.77911	7.96e-08	1.17579	0.125035	0.310406	0.274908	2.16627	0.00209536	2.40167	0.000301781	-0.905708	0.138053	3.0486	0.000123589	3.56361	0.00019144	1.46069	0.109694	0.67413	0.290582	0.661912	0.0944452	2.98053	1.41e-07	3.82937	6.51e-05	0.890367	0.191967	1.21264	0.0121421	1.26738	0.125817	1.13567	0.0522324	0.21934	0.23337	2.03738	0.0505113	0.493486
hsa-let-7i-5p	-0.642439	0	1.26493	0	1.31077	0	0.731008	0	1.87144	0	1.04627	0	0.0400447	1.3e-08	1.00976	0	1.72	0	-0.315154	0	-0.191018	7.67e-100	0.564288	0	1.15468	0	1.41817	0	0.435645	0	-0.0499119	2.44e-20	0.353114	0	-1.2895	0	0.79879	0	2.05769	0	0.261141	0	1.60876	0	1.26714	0	1.72268	0	-0.396024
hsa-miR-30d-5p	0.0142573	0.0384502	0.748665	0	0.808014	0	0.26526	3.57e-220	-0.893879	0	-0.279976	3.4e-158	0.640144	0	-0.202681	9.1e-83	-0.419417	2.08e-148	1.34344	0	1.65191	0	-0.274875	4.71e-131	-0.842876	0	0.812904	0	0.907033	0	0.485743	0	-0.27581	2.62e-260	0.872272	0	-1.07186	0	-0.299762	2.59e-197	0.527767	0	-0.384356	0	0.880763	0	-0.490709	0	0.771187
hsa-miR-320c	-1.52806	0	0.136664	3.39e-19	0.753043	0	0.773254	0	-0.784521	9.98e-238	0.171482	1.49e-25	-0.464147	1.19e-225	-0.345233	1.4e-70	-0.311526	5.93e-41	0.308998	1.11e-44	-0.806772	7.22e-305	-0.0880244	1.42e-06	0.157968	1.99e-15	0.00348977	0.866685	0.958375	0	-0.0762283	8.54e-06	-0.101218	1.53e-11	-0.555135	1.45e-258	0.243058	1.87e-60	0.0658278	0.000733695	-0.421071	8.43e-126	-0.314101	7.7e-82	-1.34946	0	0.432649	7.76e-59	-1.05561
hsa-miR-4443	-1.39683	0.000203253	-0.25937	0.128973	-1.72468	2.07e-06	1.57842	9.78e-07	1.30624	0.0487917	-1.36482	0.000112529	-1.26945	0.000175055	0.222943	0.271414	-0.13413	0.261262	-2.53693	1.08e-05	-0.899013	0.0070873	0.141712	0.312289	0.192052	0.170098	-0.760585	0.0737347	-1.91655	4.97e-08	-0.115696	0.193821	-1.67411	0.000143571	-1.43174	9.88e-09	0.994525	0.00182571	-1.45032	0.0755042	-1.07366	0.0884733	-0.180354	0.304496	1.82024	0.000915656	-0.127674	0.56759	-0.206953
hsa-miR-1228-3p	0.925646	1.18e-07	-0.889079	0.000100172	-0.34765	0.232011	-0.279559	0.17464	-1.40963	1.01e-05	-0.341903	0.177666	-1.41482	1.08e-09	2.68	1.33e-40	-1.04213	1.03e-06	-0.689829	4.6e-06	0.0618707	0.355888	-0.416778	0.0393726	0.686467	0.0285407	2.23437	5.66e-39	2.2285	1.64e-08	-2.06831	9.34e-25	0.188667	0.110064	-0.596897	0.0231526	-1.53813	3.03e-05	2.2427	4.47e-12	1.65835	8.35e-10	-1.21698	2.2e-09	1.25366	1.96e-05	0.875328	1.56e-05	-0.2517
hsa-miR-548ah-5p	0.554259	0.00203017	-0.162509	0.183478	-3.65588	1.47e-33	0.864831	5.2e-08	-4.10202	5.69e-16	-4.94156	4.9e-30	0.34752	0.00694606	-2.16208	1.08e-09	-3.98213	9.36e-30	-4.3684	2.12e-54	-1.21614	2.21e-08	-0.60049	0.0047428	2.00736	1.47e-107	-1.76693	1.09e-10	0.30975	0.0578066	-2.15335	1.03e-18	-2.64726	2.29e-13	-1.38009	7.83e-12	-3.33703	3.84e-23	-0.196005	0.0700966	-0.670257	0.0141362	-1.53622	7.87e-06	-2.46516	3.21e-15	-4.54758	8.22e-28	1.35221
hsa-miR-132-5p	1.02866	9.31e-35	1.62406	8.13e-216	0.21544	0.00656021	0.780043	2.89e-19	2.57549	0	0.948444	5.11e-54	1.22342	1.79e-80	1.03599	3.93e-47	0.472798	1.57e-05	-0.800194	9.25e-22	-0.392574	0.000329954	0.928704	1.12e-36	1.00336	1.83e-32	1.50744	1.29e-166	0.0739202	0.194706	-1.07066	1.01e-46	1.42888	2.48e-221	0.260197	0.00107826	-0.383864	5.87e-09	0.30998	3.39e-06	-0.488382	1.21e-13	2.02834	6.11e-187	2.1225	1.75e-275	0.136684	0.166705	-1.15437
hsa-miR-181b-2-3p	0.718645	0.352044	1.0785	0.0192751	0.126925	0.903027	1.62733	0.133561	-0.0722702	0.280311	0.439262	0.457507	-0.239252	0.604975	-0.707516	0.103275	0.351297	0.230172	-1.01337	0.0674658	-0.865066	0.0858571	1.91932	0.00138804	1.56361	0.00343404	0.837757	0.126407	-4.56291	0.000664329	-0.44912	0.0994683	-0.752332	0.059308	-2.25809	0.00260091	-0.442208	0.480112	0.812712	0.0541368	0.0918059	0.803839	0.135673	0.44096	-1.8802	0.0034369	-0.13254	0.663216	-1.33659
hsa-miR-889-3p	0.468378	0.00251777	-0.595751	0.0012932	0.565485	0.000649886	0.917922	4.72e-11	1.17349	3.67e-14	2.50599	1.62e-132	-2.54071	5.13e-36	3.7513	0	-1.59939	1.08e-13	-2.70095	1.17e-64	-4.24683	7.76e-55	0.955845	2.55e-10	-0.774042	0.000488212	1.15421	6.16e-09	-1.99901	4.43e-37	-1.51828	7.32e-14	-1.81583	2.55e-19	-1.05591	9.01e-07	0.336883	0.110321	0.271693	0.0292976	4.7879	0	2.10446	5.67e-65	-4.11541	1.97e-28	1.97626	7.57e-93	-1.87033
hsa-miR-708-5p	-1.86441	4.44e-30	1.41822	1.7e-39	0.435474	0.0094081	-1.81659	2.3e-10	3.44534	0	3.48146	0	2.21761	4.04e-40	0.769837	1.88e-06	2.57807	1.04e-49	-0.946254	8.25e-06	-1.9718	5.68e-09	2.27116	2.11e-124	0.156647	0.142043	-1.23821	6.53e-10	0.246926	0.234604	1.03118	6.25e-46	0.593248	7.43e-08	-2.97081	3.49e-23	-0.58019	6.42e-07	4.12612	0	-0.529831	7.81e-05	3.9283	0	1.82762	1.2e-34	-2.50318	5.5e-10	-3.09148
hsa-miR-221-3p	1.80987	0	1.66849	5.62e-272	0.0101409	0.926074	1.32917	9.93e-166	1.37912	0	0.583599	2.18e-22	1.85849	0	2.50426	0	2.10939	0	1.52058	2.8e-234	2.73572	0	3.45532	0	-0.252031	2.74e-05	0.809749	2.54e-50	3.22499	0	1.69803	0	-0.0558299	0.0976474	3.61265	0	4.386	0	2.84743	0	2.86449	0	3.04674	0	2.27412	0	2.19775	0	0.799637
hsa-miR-324-3p	-0.51041	1.49e-29	0.781811	7.85e-41	0.244049	3.46e-06	-0.032701	0.285692	-1.15449	9.56e-43	-0.0654365	0.276816	-0.0938858	0.0522402	0.309887	4.06e-08	-0.479079	1.53e-09	0.753898	1.68e-25	-0.0650414	0.139978	-0.2816	4.69e-05	-0.55521	1.38e-15	0.423067	5.15e-16	1.2757	2.31e-114	-0.171677	5.77e-05	-0.642496	3.72e-44	-0.836071	9.07e-33	-0.102653	0.0791316	0.719236	7.22e-20	0.505181	1.99e-21	0.0370446	0.305731	-1.19893	1.21e-57	0.138706	0.0840264	-0.805957
hsa-miR-4433a-5p	1.56664	0.184251	1.54798	0.114081	-2.77997	0.0493902	0.305404	0.352226	NA	NA	-0.560738	0.445505	-1.40918	0.0971067	NA	NA	-0.4967	0.250241	-2.18329	0.0568957	-0.227636	0.355888	NA	NA	-0.0213518	0.295794	0.486682	0.630369	-0.977947	0.361569	0.0769491	0.244135	-5.11223	2.26e-05	NA	NA	0.387867	0.662345	NA	NA	NA	NA	-0.226897	0.460683	NA	NA	-0.962615	0.471612	-1.50651
hsa-miR-4680-3p	0.98168	0.438427	-0.452015	0.255766	1.61235	0.418606	NA	NA	0.190764	0.280311	-1.56074	0.232766	NA	NA	-0.444482	0.302939	-0.4967	0.250241	-1.59833	0.0664392	-1.54956	0.0971274	-3.66564	0.0148316	NA	NA	0.00125539	0.943618	-0.392984	0.564431	-1.50801	0.127829	0.432093	0.176968	0.741905	0.160486	0.972829	0.666061	-0.450323	0.131304	0.0043431	0.866531	-0.226897	0.451849	0.28973	0.246822	0.0373848	0.720953	-2.50651
hsa-miR-497-3p	-1.01832	0.0968751	2.18025	0.000107869	0.550951	0.349468	-0.372668	0.278754	-2.22427	0.0076647	-2.56074	0.0419049	-0.961718	0.194657	-3.18145	0.00373455	-2.81863	0.0202656	-3.40569	6.35e-05	-0.379639	0.25952	-0.829142	0.153727	-0.191277	0.253877	0.223648	0.749973	-1.88484	0.0123061	-4.09298	7.65e-08	-5.30487	6.32e-06	-0.717526	0.0820796	-3.38472	9.19e-09	NA	NA	-0.555084	0.254456	-0.11142	0.459887	-3.10259	0.006642	-5.86951	2.85e-15	-3.72891
hsa-miR-500b-5p	0.467107	0.554752	2.24842	0.00705491	1.61235	0.226085	-0.694596	0.27489	1.77573	0.0730649	3.83158	0.00957422	3.08268	0.0124877	0.140481	0.360734	1.08826	0.128167	-0.820723	0.104764	0.357327	0.336727	-1.15107	0.0997349	2.71561	0.0424889	-2.32067	0.143068	4.02205	0.00666824	0.772095	0.0792708	3.01706	9.24e-05	0.741905	0.137159	0.557792	0.662345	0.549677	0.126846	2.46377	0.00047327	2.09503	0.0977299	-1.8802	0.0372885	0.20731	0.606136	0.0784489
hsa-miR-4676-5p	3.56664	0.0306852	0.547985	0.207539	2.61235	0.079713	NA	NA	1.51269	0.108446	1.02422	0.178655	-1.40918	0.23205	0.725443	0.198515	0.5033	0.250241	NA	NA	-1.8126	0.128126	3.97821	0.00253856	1.39369	0.129976	1.32318	0.163372	-1.97795	0.0555992	-2.09298	0.0677419	2.69513	0.0095802	-2.25809	0.0377567	1.29476	0.171169	NA	NA	NA	NA	-2.2269	0.0972596	0.704767	0.213692	NA	NA	-0.506514
hsa-miR-6849-3p	1.30361	0.287567	NA	NA	3.02739	0.0252917	NA	NA	NA	NA	2.02422	0.0401759	NA	NA	2.36287	0.00220358	-1.08166	0.155127	3.20902	0.0128096	0.772364	0.244329	NA	NA	NA	NA	3.80861	0.0215741	1.15956	0.120973	NA	NA	3.01706	0.00331179	1.54926	0.0445237	-0.0271705	0.990149	1.13464	0.0588917	1.00434	0.471164	-1.2269	0.297833	3.28973	0.00148868	NA	NA	-0.921551
hsa-miR-3667-3p	-0.0183201	0.827267	-0.28209	0.237585	0.442427	0.619311	1.11276	0.163798	0.775727	0.177792	0.0242244	0.609785	-4.25717	0.00355727	0.00297719	0.376973	-0.818628	0.153445	-2.59833	0.0275117	-0.227636	0.355341	2.65629	0.00146337	0.978648	0.13821	-0.998745	0.505435	0.607016	0.510812	-0.99344	0.0858257	4.08744	9.18e-06	0.156943	0.195848	1.78018	0.144828	-2.03529	0.0393577	1.22674	0.104834	-1.2269	0.158295	-0.880195	0.169184	NA	NA	-0.921551
hsa-miR-4750-5p	1.20407	0.237233	2.13295	0.0466794	0.249782	0.850115	-0.109634	0.373027	-0.809236	0.229418	NA	NA	-1.40918	0.23205	0.140481	0.360734	NA	NA	1.7236	0.0716834	-0.549564	0.25952	0.393251	0.282846	NA	NA	-3.58371	0.0401301	1.43709	0.118663	-0.99344	0.0858257	NA	NA	-0.99506	0.0952457	-0.0271705	0.990149	-0.450323	0.131304	-0.580619	0.647781	-0.226897	0.459887	-2.29523	0.0471483	-0.962615	0.471612	-0.336589
hsa-miR-6837-5p	NA	NA	-0.452015	0.249708	2.02739	0.247564	0.627332	0.278754	NA	NA	-0.560738	0.380094	0.327788	0.638032	0.140481	0.35764	-1.23367	0.0974487	1.13864	0.0675483	1.57972	0.0748007	3.24125	0.0220674	1.39369	0.129976	1.00126	0.279959	-0.12995	0.651923	-0.508013	0.220541	1.28009	0.0734427	NA	NA	-1.61213	0.212818	-0.450323	0.131304	-2.80301	0.0423898	-2.2269	0.0972596	-0.295233	0.24545	0.0373848	0.720953	2.40038
hsa-miR-4795-3p	-0.0183201	0.827267	NA	NA	3.02739	0.0252917	2.11276	0.0588577	NA	NA	-0.975776	0.388439	3.49771	0.0316668	NA	NA	NA	NA	-2.18329	0.0568957	-0.227636	0.355888	0.656285	0.249365	-1.19128	0.135339	0.00125539	0.943618	1.43709	0.118663	2.66191	0.0108667	1.01706	0.108944	-0.258095	0.195848	3.29476	0.0714019	2.35703	0.0137801	2.00434	0.223112	-0.226897	0.460683	0.28973	0.233022	1.62235	0.274421	NA
hsa-miR-3611	1.01915	0.0138957	1.18541	0.010986	0.764355	0.301573	-1.15403	0.0537502	-1.80924	0.0579917	0.931115	0.105013	0.720106	0.17603	0.655054	0.166001	-0.818628	0.153445	1.32767	0.0170532	-1.22764	0.03501	-0.0217868	0.345522	0.0717576	0.283796	0.66422	0.29792	2.26998	0.00138698	-0.244979	0.208502	0.332557	0.156628	0.84882	0.0228228	-0.0271705	0.990149	0.286643	0.130365	-0.526172	0.46617	-1.87897	0.00129965	-0.71027	0.174043	-0.262175	0.425262	-0.599623
hsa-miR-1537-5p	0.718645	0.500278	NA	NA	NA	NA	0.890366	0.214789	1.19076	0.15441	-0.975776	0.388439	-2.08725	0.164047	NA	NA	-2.08166	0.0772908	-0.59833	0.22592	NA	NA	NA	NA	NA	NA	1.32318	0.348311	NA	NA	NA	NA	1.69513	0.0733793	-2.42802	0.00533763	-1.02717	0.662345	0.549677	0.126846	0.0043431	0.866531	-0.489931	0.343739	-1.29523	0.1555	-1.54758	0.28929	1.40038
hsa-miR-1304-5p	3.02607	1.25e-06	2.54798	0.0180179	0.0273894	0.992094	1.76484	0.0408374	0.775727	0.216411	4.66808	4.19e-07	1.91275	0.0288073	3.14048	0.000205953	2.82523	0.0390419	1.40167	0.0205543	-0.227636	0.355341	2.24125	0.0475508	1.71561	0.0861	0.17118	0.838913	1.15956	0.120973	-0.218507	0.217922	1.3732	0.0154511	-0.673132	0.137159	-0.442208	0.666061	3.35703	0.00614705	1.32627	0.315174	-0.226897	0.460683	NA	NA	4.20731	3.62e-05	1.07845
hsa-miR-6764-5p	2.71865	0.000401015	0.547985	0.228155	1.61235	0.122325	-0.279559	0.341443	NA	NA	1.7023	0.0117051	1.49771	0.329678	0.84092	0.0966507	-1.4967	0.149135	2.7236	0.00747216	0.772364	0.184593	1.97821	0.0773614	0.393686	0.247583	2.17118	0.0530067	1.60702	0.042259	2.07695	0.0445853	-0.304873	0.188863	2.20134	0.00711869	-0.0271705	0.990149	1.87161	0.0356013	1.00434	0.312491	1.09503	0.134335	2.28973	0.0343505	1.84474	0.0846716	-0.921551
hsa-miR-4661-5p	5.88857	3.44e-15	-0.452015	0.255766	-0.972611	0.676646	-0.694596	0.250497	0.775727	0.216411	3.54779	2.4e-10	-1.67221	0.286379	1.51899	0.020725	1.31066	0.0904316	4.6496	5.89e-16	5.4728	7.41e-13	NA	NA	2.39369	0.00290339	0.00125539	0.943618	1.60702	0.00763155	-0.508013	0.191423	3.28009	1.27e-07	2.47887	0.00031829	0.972829	0.666061	1.13464	0.0588917	-0.188302	0.763615	NA	NA	1.28973	0.000175565	2.35931	0.0871029	0.400377
hsa-miR-5010-5p	1.30361	0.287567	1.54798	0.0574027	0.0273894	0.992094	0.627332	0.278754	NA	NA	0.76119	0.331261	-0.0872493	0.734998	0.140481	0.360734	NA	NA	3.20902	0.0128096	0.772364	0.140826	NA	NA	2.20104	0.036713	0.00125539	0.943618	-2.14787	0.0336033	0.491987	0.220541	0.110165	0.216395	0.63499	0.0952457	-0.764136	0.582266	1.13464	0.0847145	1.22674	0.260903	-2.39682	0.0151588	1.0267	0.135423	3.03738	0.0150399	0.663411
novel_mir25	NA	NA	NA	NA	NA	NA	NA	NA	NA	NA	NA	NA	NA	NA	NA	NA	NA	NA	NA	NA	NA	NA	NA	NA	NA	NA	NA	NA	NA	NA	NA	NA	NA	NA	4.54926	0.000131826	NA	NA	3.87161	0.00124771	4.8117	0.000276683	NA	NA	5.40521	3.61e-07	NA	NA	-4.50651
hsa-miR-656-5p	-2.01832	0.19261	-0.452015	0.255766	0.612352	0.748733	2.89037	0.0411091	NA	NA	2.02422	0.0401759	-3.40918	0.045278	1.98848	2.04e-07	-0.4967	0.250241	NA	NA	-2.22764	0.0696131	-0.343715	0.312289	NA	NA	NA	NA	NA	NA	NA	NA	NA	NA	NA	NA	NA	NA	-0.450323	0.122373	3.17427	7.66e-06	2.67999	0.00226964	NA	NA	2.35931	0.0871029	-1.50651
hsa-miR-6733-3p	NA	NA	NA	NA	NA	NA	NA	NA	1.99812	0.0492149	-0.560738	0.445505	-3.40918	0.045278	NA	NA	1.08826	0.176847	NA	NA	NA	NA	0.0713226	0.336137	-0.606314	0.212745	-2.32067	0.143068	3.02205	0.0151548	1.49199	0.106827	2.28009	0.0271446	0.156943	0.195848	-0.0271705	0.990149	1.54968	0.0561542	0.0043431	0.866531	NA	NA	NA	NA	0.0373848	0.720953	1.07845
hsa-miR-1245a	NA	NA	1.13295	0.169181	NA	NA	-0.694596	0.293604	3.77573	0.00188612	0.76119	0.331261	NA	NA	NA	NA	-0.4967	0.250241	NA	NA	NA	NA	3.46364	0.0126969	NA	NA	NA	NA	0.0220531	0.715307	-2.82994	0.0169312	-0.304873	0.208629	NA	NA	NA	NA	2.87161	0.0170322	-0.995657	0.577538	-0.226897	0.451849	NA	NA	NA	NA	NA
hsa-miR-6807-5p	NA	NA	NA	NA	0.0273894	0.992094	NA	NA	-0.809236	0.229418	0.609187	0.430852	NA	NA	3.14048	0.00627612	NA	NA	NA	NA	NA	NA	NA	NA	NA	NA	0.00125539	0.943618	0.0220531	0.715307	-0.508013	0.220541	NA	NA	NA	NA	NA	NA	NA	NA	0.0043431	0.866531	NA	NA	NA	NA	4.49682	0.00105436	0.0784489
hsa-miR-3151-5p	1.56664	0.184251	NA	NA	NA	NA	NA	NA	NA	NA	NA	NA	NA	NA	NA	NA	NA	NA	2.98663	0.0211528	NA	NA	NA	NA	NA	NA	4.17118	0.00645616	NA	NA	NA	NA	-0.304873	0.208629	NA	NA	-1.02717	0.662345	1.54968	0.0561542	NA	NA	-1.2269	0.297833	0.704767	0.213692	NA	NA	NA
hsa-miR-4799-5p	NA	NA	NA	NA	NA	NA	NA	NA	-1.80924	0.113179	NA	NA	0.912751	0.52575	NA	NA	0.5033	0.250241	NA	NA	NA	NA	0.241248	0.312289	NA	NA	NA	NA	NA	NA	1.49199	0.106827	-0.304873	0.203842	NA	NA	-0.0271705	0.990149	1.54968	0.0561542	NA	NA	NA	NA	NA	NA	NA	NA	NA
hsa-miR-642b-5p	3.56664	0.0306852	NA	NA	0.220034	0.857661	NA	NA	NA	NA	3.19415	0.00647534	NA	NA	-0.444482	0.302939	3.08826	0.0234743	NA	NA	-1.22764	0.225392	NA	NA	NA	NA	0.738221	0.572954	1.60702	0.270701	3.29934	0.000907594	NA	NA	NA	NA	3.07717	2.36e-08	2.87161	0.0170322	NA	NA	-0.226897	0.460683	NA	NA	-1.54758	0.28929	NA
hsa-miR-6505-3p	NA	NA	NA	NA	-0.972611	0.676646	NA	NA	NA	NA	NA	NA	NA	NA	NA	NA	NA	NA	-0.59833	0.22592	NA	NA	NA	NA	NA	NA	1.00126	0.630369	NA	NA	NA	NA	NA	NA	NA	NA	NA	NA	-0.450323	0.131304	NA	NA	NA	NA	NA	NA	NA	NA	1.07845
hsa-miR-6846-3p	NA	NA	NA	NA	NA	NA	NA	NA	NA	NA	NA	NA	NA	NA	NA	NA	NA	NA	NA	NA	3.35733	0.0193623	-0.343715	0.312289	NA	NA	1.00126	0.630369	3.02205	0.0151548	-0.508013	0.220541	-0.304873	0.208629	-0.258095	0.195848	NA	NA	NA	NA	NA	NA	NA	NA	NA	NA	1.03738	0.458947	0.0784489
hsa-miR-1292-3p	NA	NA	NA	NA	NA	NA	NA	NA	NA	NA	NA	NA	NA	NA	2.72544	0.0216367	NA	NA	0.40167	0.232331	NA	NA	NA	NA	NA	NA	NA	NA	NA	NA	NA	NA	NA	NA	NA	NA	NA	NA	NA	NA	NA	NA	-0.226897	0.460683	0.704767	0.213692	NA	NA	NA
hsa-miR-3131	NA	NA	-0.452015	0.255766	NA	NA	NA	NA	NA	NA	7.41654	9.38e-39	NA	NA	1.14048	0.223349	NA	NA	-0.59833	0.22592	NA	NA	1.97821	0.0773614	NA	NA	NA	NA	NA	NA	NA	NA	NA	NA	NA	NA	NA	NA	NA	NA	NA	NA	NA	NA	NA	NA	5.99158	1.13e-08	NA
hsa-miR-132-3p	0.710608	8.44e-05	2.19282	3.46e-39	0.535329	0.00637799	1.21229	2.04e-09	1.7877	7.54e-36	2.46223	4.51e-56	1.35332	3.56e-11	1.35771	2.49e-13	0.837719	0.0072644	-1.1129	7.13e-09	-0.355015	0.0840762	1.10242	5.1e-13	1.40047	9.25e-13	1.47909	7.53e-35	1.05898	1.29e-12	-0.304045	0.0019517	1.5719	1.63e-185	0.273518	0.0440651	0.256803	0.0453888	0.241555	0.0237366	0.178739	0.295251	3.07128	2.12e-77	0.823553	1.13e-08	-0.3875	0.0849798	-0.801642
hsa-miR-625-5p	-0.176834	0.0162202	0.362041	6.01e-07	0.24539	0.00228436	-0.117349	0.0937416	0.111182	0.0370615	1.75125	1.01e-196	-0.474139	9.31e-10	0.0143508	0.350176	1.88297	2.38e-228	-0.16171	0.0237143	-1.81528	3.83e-55	0.783115	5.25e-28	-0.751034	7.55e-15	0.940767	1.19e-62	-0.218338	0.00113759	0.690647	2.68e-29	0.752313	1.57e-23	-2.1805	1.06e-73	2.46263	0	0.613035	2.93e-18	-0.856444	1.54e-29	1.14367	2.64e-86	-0.565162	7.59e-14	-1.02199	4.3e-20	-2.96554
hsa-miR-9-3p	0.599809	0.0446483	5.70584	0	1.97895	2.4e-22	1.65455	2.03e-15	4.61796	0	5.84303	0	4.86234	0	0.140481	0.281843	-1.5581	7.61e-06	-0.586052	0.000877633	0.240751	0.142788	0.46364	0.062738	1.09823	0.000105194	2.38767	9.2e-49	0.27444	0.230086	-1.5934	7.84e-18	1.1023	2.58e-11	-0.821996	0.00106917	-1.1215	0.000129605	0.687181	0.00971678	0.0587909	0.785935	0.394592	0.0190855	6.11747	0	-1.47919	2.98e-08	1.48832
hsa-miR-185-5p	0.451712	2.58e-102	0.593429	2.52e-154	0.342548	2.71e-51	0.589572	1.83e-127	0.436504	1.06e-68	1.42748	0	0.759364	0	0.767317	1.75e-80	0.129426	1.74e-06	1.27738	0	-0.0248081	0.256936	0.442438	1.78e-84	0.222199	1.13e-16	0.618674	2.63e-250	1.78652	0	0.0695723	0.00255767	0.335144	8.56e-78	0.469964	5.9e-93	0.0963991	1.59e-06	2.01211	0	0.516605	5.12e-125	0.667272	1.58e-206	-0.130174	4.34e-10	1.11376	0	-0.663369
hsa-miR-502-3p	0.148934	0.0496088	1.88072	2.37e-113	0.0747988	0.562984	0.0242221	0.352226	-1.28605	2.18e-14	0.531432	3.55e-05	1.31618	9.54e-75	-0.287809	0.00574114	0.173595	0.0819311	-0.0191271	0.246725	-0.0856169	0.240623	0.333544	0.00425774	1.25247	3.59e-31	1.26974	1.41e-58	2.35021	1.16e-150	-0.660298	3.38e-14	0.402535	5.72e-08	0.629313	3.26e-11	0.745798	8.15e-26	1.48667	1.73e-55	0.844266	5.39e-23	0.0631312	0.297833	0.444799	1.12e-06	1.50579	2.33e-67	0.340579
hsa-miR-1537-3p	0.94478	1.39e-07	1.31786	7.44e-15	0.432085	0.0384476	0.0423694	0.352226	0.730403	2.08e-06	1.12856	3.15e-09	-0.132692	0.439725	-0.282462	0.0809432	-0.128549	0.193268	-1.63504	1.43e-21	-0.716383	0.00203103	1.74258	1.42e-25	0.604583	0.0038719	1.8743	2.11e-33	1.56169	2.18e-22	-2.07069	8.58e-36	0.59268	7.42e-05	0.976925	9.39e-07	0.217942	0.232647	0.840579	2.09e-07	0.0647157	0.709628	1.44295	2.04e-16	0.940655	4.68e-07	-0.671836	0.00415757	0.26878
hsa-miR-532-3p	1.00835	8.69e-42	2.50552	1.33e-284	0.29895	0.00199138	0.698176	2.74e-14	-0.802663	2.56e-09	1.28541	6.08e-45	2.02973	2.11e-233	0.303979	0.00113662	0.0853452	0.199073	1.29587	2.72e-79	1.11618	1.37e-35	0.127377	0.0198312	1.13541	2.38e-28	0.68278	1.04e-10	2.74654	2.61e-242	-0.209906	0.00155846	0.618244	1.69e-29	1.39376	2.09e-56	1.45173	4.02e-65	2.09258	8.33e-67	0.98074	5.96e-36	0.242798	0.0115742	1.85263	8.37e-88	2.87417	4.51e-233	1.25006
hsa-miR-362-3p	-0.0415899	0.684825	2.9473	8.6e-75	0.532625	0.0129685	0.861366	5.13e-06	0.190764	0.223229	1.50609	3.74e-07	2.14939	7.08e-58	-0.585344	0.0118097	-1.21917	0.00148188	-0.183293	0.158274	-0.670154	0.0174641	1.07132	0.000391241	1.61252	2.68e-10	0.672191	0.00296307	2.6126	5.77e-39	-0.866467	1e-08	0.631216	4.37e-06	2.72741	9.3e-57	1.81559	3.57e-31	2.14794	9.74e-13	0.291783	0.130761	1.67624	2.29e-23	1.43208	1.79e-10	0.643332	4.05e-06	-0.61489
hsa-miR-194-5p	-0.0002798	0.827267	-0.139241	4.76e-232	-1.33316	0	-0.726109	0	-1.4749	0	-4.12748	0	-0.220781	0	0.301862	2.43e-169	-2.96388	0	-0.610426	0	-0.137651	2.32e-50	-1.32872	0	-1.21292	0	-1.50002	0	0.600026	0	0.568323	0	-0.423426	0	0.151365	0	-1.96769	0	-1.22091	0	-0.0136552	0.000661967	-2.38837	0	-0.147699	0	0.471704	0	1.1832
hsa-miR-106b-3p	0.724963	1.72e-12	2.06504	2.9e-64	-0.716772	1.49e-06	0.264247	0.036128	-0.0571633	0.246339	2.17345	2.55e-62	0.456855	3.08e-06	1.44589	6.12e-44	0.916239	8.15e-08	2.8611	1.05e-72	1.12784	6e-27	1.24905	4.6e-19	0.379679	0.000849455	0.52429	4.1e-05	1.63739	1.77e-70	3.81528	0	0.513393	1.51e-05	0.675062	3.46e-10	1.41644	4.54e-40	1.78036	1.83e-24	0.30461	0.0210355	-0.180166	0.126947	0.430774	0.000651269	0.812043	1.71e-10	0.491751
hsa-miR-1307-5p	0.184497	0.0560657	-0.633345	0.000431255	-1.53555	1.26e-33	-4.51902	2.18e-125	-3.57477	8.95e-20	-2.98395	1.55e-30	-1.79604	8.87e-159	-0.187941	0.128534	0.0941875	0.227729	1.07102	7.21e-20	-1.92576	9.23e-69	-3.32099	1.18e-53	-2.96265	3.49e-63	0.0190301	0.907485	-2.21499	4.6e-09	-0.485203	8.57e-05	-1.4153	1.48e-08	-1.66527	1.04e-12	-1.60659	1.95e-21	0.694067	0.016033	-1.22083	6.01e-10	1.1195	2.69e-33	-3.63227	1.54e-43	1.1013	1.21e-27	-2.0194
hsa-miR-1285-3p	1.60617	0.000568951	-0.130087	0.255766	0.0273894	0.992094	-0.472204	0.210447	-1.61659	0.0310511	-2.43521	0.00929847	-2.23409	4.95e-05	-0.374092	0.256588	-0.011273	0.293001	-0.446327	0.160771	0.0618707	0.359347	-0.469246	0.194552	0.393686	0.187423	-0.513318	0.566704	0.562621	0.280784	0.870498	0.0832738	1.76552	0.00224161	0.156943	0.187731	0.387867	0.715955	0.357032	0.120562	-0.870126	0.291845	0.860566	0.11574	-0.880195	0.169184	1.35931	0.00487079	0.400377
hsa-miR-500a-3p	0.168531	0.0744021	2.79393	7.2e-148	-0.0257813	0.918232	0.870522	5.13e-10	-0.697125	0.000270357	1.48486	2.49e-22	1.12988	3.23e-33	0.14643	0.128534	-0.120942	0.177851	0.233792	0.0467043	0.474683	0.00319297	1.2462	2.86e-15	0.474251	0.000379548	0.555538	6.45e-07	2.41894	4.75e-96	-0.782319	6.51e-17	0.250918	0.00315869	1.33989	6.22e-26	1.43269	2e-55	1.8544	1.56e-56	1.32329	3.2e-29	1.2621	1.05e-29	0.816051	1.44e-12	2.21747	5.89e-96	0.259475
hsa-miR-30c-5p	-0.755599	0	0.718131	0	-0.244755	6.96e-37	-1.13169	0	-0.0402782	0.06567	-0.459897	1.33e-67	-0.229127	3.75e-38	-0.511596	8.52e-82	-0.177553	2.36e-08	-0.618182	4.52e-138	-0.108968	1.14e-06	-0.46312	2.63e-57	-0.64535	5.95e-157	-0.874815	0	0.87581	0	-0.413485	1.25e-78	-1.18039	0	0.572103	4.16e-221	0.257572	1.13e-31	0.239376	4.57e-19	-0.468114	3.2e-122	-0.432063	5.01e-125	-0.31921	2.05e-57	-1.64746	0	-0.820264
hsa-miR-550a-5p	2.77523	4.72e-17	1.30006	0.000111098	-0.450658	0.305071	1.13548	0.0156327	-1.58684	0.00897129	1.59307	2.85e-08	0.819641	0.0283476	1.51488	9.72e-07	1.5813	1.81e-06	2.25965	1.54e-07	0.717916	0.019782	1.24125	0.00200614	1.44099	5.98e-05	0.452635	0.148948	1.93822	4.14e-13	2.49199	2.54e-06	2.5859	3.06e-13	-0.503207	0.0561497	1.10059	0.00146474	1.38618	0.00015035	1.00434	0.0472049	-0.712324	0.10948	0.308839	0.144861	3.82398	6.67e-44	2.48653
hsa-miR-374a-5p	0.0950668	0.000256728	-0.327656	1.28e-26	-0.569463	5.29e-22	-1.3945	3.97e-140	-0.560812	4.62e-13	0.801342	2.33e-55	-0.132151	0.014131	-0.556067	8.91e-23	-1.10288	2.91e-30	-0.773512	1.33e-60	-0.802526	1.12e-66	-0.13591	0.0260726	-0.591887	4.1e-24	0.687377	3.66e-38	0.551371	5.94e-35	-1.35955	9.76e-169	1.22881	2.63e-129	1.88171	0	-0.584808	2.83e-24	0.18255	0.011808	-0.43418	6.65e-14	-0.748606	4.52e-61	-0.368022	7.52e-07	-1.59395	0	-0.116316
hsa-miR-337-5p	-0.728814	0.00180571	0.890377	0.00210463	-0.616467	0.0377853	0.305404	0.129505	-0.0278761	0.285148	1.24286	3.43e-08	-2.69211	1.09e-23	2.70024	1.27e-286	-1.52773	1.22e-05	-2.98737	1.21e-24	-3.48637	2.45e-15	-0.0522521	0.312289	-0.471385	0.0419139	0.764216	0.00125519	-2.24543	6.59e-17	-3.12099	1.76e-23	-2.42517	1.36e-16	-1.29762	0.000525208	-2.20167	5.52e-20	-0.964896	3.58e-05	3.76871	9.4e-201	1.3273	6.41e-14	-7.46516	3.04e-19	0.589926	0.00751904	-3.08075
hsa-miR-320a	-1.10086	0	0.54059	1.2e-304	1.25239	0	1.19349	0	-0.749467	4.43e-207	0.175249	1.02e-27	-0.0611399	5.65e-05	-0.109268	9.41e-09	-0.419757	1.15e-56	0.0865068	0.000319116	0.181281	5.8e-22	0.116622	2.07e-08	0.452116	3.6e-133	-0.0585255	0.000337191	0.907276	0	0.125894	3.77e-12	-0.0659508	8.67e-07	0.572445	0	-0.0734147	1.9e-06	-0.379686	1.02e-62	-0.102918	3.18e-10	-0.237766	2.25e-44	-0.960323	0	0.25971	1.34e-24	-0.823283
hsa-miR-376c-5p	-6.88868	5.63e-28	2.35534	0.0290414	-0.294539	0.851121	-4.17033	1.97e-26	4.27823	0.000176327	-3.84085	4.29e-22	0.720106	0.399565	3.65013	0	-7.87174	5.92e-44	-3.67158	7.75e-52	-5.35692	2.38e-19	1.8234	1.14e-22	-5.48896	3.91e-19	1.1998	5.45e-08	-2.16661	4.15e-19	NA	NA	4.45001	3.76e-07	-0.819974	0.00163484	-0.217273	0.465559	-6.89327	2.18e-25	3.32627	9.48e-05	2.8618	8.43e-88	2.51212	0.00244464	-0.385306	0.0537054	NA
hsa-miR-548ah-3p	-0.755286	0.482334	2.71791	0.000673334	-2.97261	0.00138956	1.04237	0.133561	NA	NA	1.02422	0.380094	0.912751	0.067417	NA	NA	-3.08166	0.00982263	-2.18329	0.0568957	-0.227636	0.355888	-1.34371	0.193971	2.31425	4.2e-07	0.00125539	0.943618	-0.240981	0.469945	-4.82994	0.000212206	-1.71991	0.0215256	2.20134	0.00711869	-3.83453	0.0192454	0.286643	0.130365	-1.52617	0.00654637	-3.03425	0.0151651	-1.8802	0.0881836	-1.69958	0.0560067	-0.769548
hsa-miR-548j-5p	2.20407	0.00920387	3.00742	0.00416344	-0.972611	0.676646	1.62733	0.133561	-3.13116	0.0104171	0.609187	0.359799	2.49771	0.00144795	0.988478	0.105432	-2.4967	0.0394243	2.57159	0.00095637	-0.227636	0.355888	-0.0542083	0.33211	1.71561	0.0861	1.00126	0.279959	2.34398	0.0177261	0.491987	0.207404	1.54312	0.00734511	0.326868	0.187396	1.55779	0.41929	1.77207	0.00676403	0.589306	0.647781	0.510069	0.369236	2.21934	5.9e-06	1.62235	0.274421	0.400377
hsa-miR-6729-3p	0.98168	0.438427	-0.0369778	0.291268	NA	NA	NA	NA	NA	NA	-0.390813	0.475792	-0.672212	0.531535	2.46241	0.0395779	-0.4967	0.250241	NA	NA	-1.22764	0.225392	-1.92868	0.108018	NA	NA	2.00126	0.244576	3.34398	0.0428981	NA	NA	1.28009	0.116944	-0.258095	0.187396	-0.349099	0.806439	-0.450323	0.131304	2.32627	0.128933	NA	NA	0.28973	0.246822	0.622347	0.513802	NA
hsa-miR-616-5p	2.08122	1.08e-07	2.17248	2.67e-05	-0.972611	0.370957	-2.01652	0.00949646	-2.03163	0.0156691	1.24662	0.0540766	3.21856	1.38e-16	0.429987	0.223349	2.82523	0.00763896	1.78018	0.00149976	0.579719	0.179585	-0.15107	0.312289	0.978648	0.0426567	3.01918	1.29e-14	2.90958	2.84e-07	-1.09298	0.0380985	1.8106	0.00964376	1.10448	0.0229445	0.110333	0.948106	1.87161	0.00165166	-0.633087	0.37155	-0.526457	0.225099	3.89063	1.21e-18	0.792272	0.0821083	0.248374
hsa-miR-551b-5p	NA	NA	5.13295	2.04e-06	5.76886	1.83e-26	0.305404	0.352226	3.6502	0.00304642	4.77911	1.29e-07	3.49771	0.0316668	NA	NA	-0.4967	0.250241	3.98663	0.00103983	NA	NA	-1.92868	0.108018	1.39369	0.129976	3.80861	0.0215741	5.02205	1.01e-08	NA	NA	2.01706	0.0129167	NA	NA	NA	NA	4.35703	0.00016009	1.00434	0.577538	1.51007	0.0678713	2.0267	0.0165614	NA	NA	NA
hsa-miR-152-3p	-1.12352	1.63e-292	1.45932	0	-1.15993	3.47e-197	-0.164265	0.000141358	-0.129648	0.000132624	-0.214079	8.67e-05	0.221412	1.16e-15	-1.15235	8.5e-139	-0.885483	2.73e-93	-0.48453	1.21e-27	0.837901	6e-234	-0.750266	6.29e-83	0.263206	5.45e-14	0.162481	5.06e-08	0.363481	4.73e-36	-1.27227	6.29e-187	-0.566832	1.42e-55	0.145027	5.8e-06	-0.482897	1.07e-46	1.04187	9.15e-166	-0.890116	1.35e-119	-0.621815	1.92e-74	-0.296472	3.48e-23	-1.98961	0	-2.17892
hsa-miR-409-5p	-1.05785	0.0128425	1.50218	0.0020556	0.875386	0.190606	3.3498	2.48e-06	1.85373	0.000212858	2.30716	1.25e-10	-3.08725	7.63e-07	3.16405	3.76e-194	-2.23367	0.00585996	-1.92026	0.00760638	-2.92808	0.00096052	2.71518	7.95e-05	1.05665	0.0416733	1.07926	0.0950742	-2.41091	9.21e-05	-2.27355	0.000375628	-1.49752	0.00636372	0.227332	0.186079	-0.705242	0.500631	0.649213	0.0603601	5.53962	1.51e-88	1.7731	2.69e-05	0.984875	0.0471483	1.3104	0.00713071	0.400377
hsa-miR-3188	0.770176	0.183416	0.509511	0.0842577	1.90186	0.000313896	-0.453588	0.225275	0.083849	0.280311	2.02422	3.13e-05	0.119202	0.634519	2.84092	1.74e-14	NA	NA	3.30856	3.47e-06	1.49483	0.00141091	0.00420838	0.349035	1.39369	0.129976	-2.22114	0.0117304	1.60702	5.66e-05	NA	NA	1.5602	3.74e-05	0.0744806	0.194925	-0.0271705	0.990149	0.13464	0.135589	3.06324	1.18e-26	-0.686328	0.210647	1.99755	2.87e-06	4.65209	1.66e-12	0.300841
hsa-miR-1343-3p	0.467107	0.201239	1.89591	2.61e-06	-0.853966	0.0609909	1.27224	3.31e-05	-1.6837	0.000451128	2.4183	7.96e-29	0.497713	0.0740694	1.62591	8.4e-11	0.310655	0.141094	1.47206	0.000532072	2.02415	3.21e-29	1.40836	4.13e-05	0.493221	0.110693	-0.205195	0.552236	1.82001	1.69e-15	1.33998	2.92e-05	1.37794	1.51e-08	-0.717526	0.0205513	0.387867	0.336763	5.75913	1.82e-09	0.0418178	0.84219	-1.29729	0.000705618	1.82024	2.98e-09	2.49682	1.82e-10	0.262873
hsa-miR-579-3p	3.11554	3.34e-28	2.32057	4.73e-06	0.405901	0.638783	0.0158972	0.384314	-0.683705	0.106265	1.7023	0.000461242	-0.0872493	0.694968	0.864846	0.0131044	0.20374	0.250241	2.05375	1.31e-05	0.831258	0.0522484	1.35672	0.00763205	0.946227	0.00968488	0.789751	0.0217251	2.15956	2.35e-06	0.491987	0.0964102	1.99769	9.79e-09	2.06383	9.33e-07	-0.326731	0.662345	0.665155	0.0649327	0.29385	0.577538	-0.407469	0.278362	1.86397	2.02e-07	1.60724	9.91e-09	-0.362124
hsa-miR-6757-3p	-0.240713	0.694994	-1.18898	0.0478453	-1.8795	0.0211765	1.89037	0.0278216	-2.61659	0.00636357	-1.43521	0.0587416	-3.40918	0.00441013	0.725443	0.107146	-2.4967	0.00791361	1.07974	0.0418334	-0.379639	0.25952	-0.0542083	0.33211	0.509163	0.168671	0.849252	0.104489	-0.447432	0.341402	-0.508013	0.148102	-0.889835	0.0548759	-0.717526	0.0820796	-2.24956	0.00994118	2.48828	0.000140249	2.00434	0.0276718	-2.68633	0.00452501	0.119805	0.246822	-2.13254	0.0362462	0.995987
hsa-miR-6747-3p	0.98168	0.130692	2.07155	0.0010022	3.83474	0.0208232	2.11276	0.0123806	0.775727	0.216411	5.27215	7.19e-06	0.398178	0.550549	4.38841	6.64e-06	1.5033	0.119878	-0.59833	0.17414	2.2318	0.0119165	0.0713226	0.330804	0.130651	0.275928	2.58622	0.0823553	1.82941	0.00349419	-0.508013	0.191423	1.28009	0.116944	2.20134	0.000407809	1.67327	0.0482574	-0.128394	0.140841	2.58931	0.00121401	0.510069	0.369236	1.20727	0.0269013	5.03738	5.44e-05	-0.336589
hsa-miR-127-3p	-0.428578	7.44e-100	1.11769	0	0.347783	1.46e-35	1.82899	0	1.55798	0	1.99727	0	-1.35098	0	3.24927	0	-1.1726	1.23e-253	-2.77858	0	-2.40665	0	0.57368	9.43e-129	0.11193	9.82e-05	1.80634	0	-1.96954	0	-1.91096	0	-1.84477	0	-1.20259	1.32e-220	-0.902726	2.48e-133	-0.0679599	0.00462437	4.47503	0	2.64427	0	0.568804	1.15e-104	1.11438	2.4e-300	-1.62913
hsa-miR-212-5p	0.396717	0.484916	3.84567	5.03e-12	0.442427	0.786402	0.40494	0.264394	5.90501	1.32e-195	2.22586	0.00039649	2.29126	0.000262836	0.599912	0.172457	2.08826	0.0499482	-0.216901	0.110227	0.994756	0.152801	1.24125	3.23e-08	1.85312	0.0237411	2.66422	0.000835479	4.41437	6.58e-06	-1.50801	0.000232307	1.10393	9.23e-05	NA	NA	1.11033	0.210453	1.33395	0.00203176	1.00434	0.471164	0.510069	0.304496	3.77086	6.8e-14	0.0373848	0.720953	0.885804
hsa-miR-24-3p	-1.23647	0	0.838794	0	-0.483932	0	0.0951617	1.96e-58	0.627163	0	0.974942	0	-0.0907488	2.7e-32	0.139637	1.18e-87	1.02414	0	-0.447588	0	-0.279794	0	0.168049	0	-0.142498	4.95e-76	-0.422593	0	0.124435	4.56e-82	0.365401	0	-1.09679	0	0.0800251	1.44e-24	1.62416	0	0.354744	9.28e-306	-0.30206	0	0.740627	0	-0.718456	0	0.635065	0	-0.63034
hsa-miR-656-3p	-0.0441988	0.684149	-0.499633	0.00153774	0.502298	0.000120829	0.51154	0.000109355	-0.185799	0.146833	0.877156	1.03e-13	-2.97583	7.37e-48	3.14048	0	-1.43111	2.54e-08	-3.09018	9.32e-31	-4.09553	3.64e-35	1.13272	2.97e-09	-0.937231	2.49e-08	0.694166	2.87e-05	-2.82465	1.19e-70	-1.89847	3.64e-13	-2.03848	6.83e-19	-1.66182	4.03e-13	-2.02717	1.34e-16	0.159731	0.0927967	3.67518	0	1.63583	1.9e-43	-3.54316	5.25e-22	0.84474	3.78e-14	-2.68709
hsa-miR-4791	1.85615	2.85e-05	-0.452015	0.160877	0.796064	0.0395201	-0.472204	0.210447	-0.809236	0.12794	-0.597264	0.183847	1.49771	0.0655079	-1.12255	0.0186202	-0.603615	0.114174	0.608121	0.0657951	0.50933	0.106027	0.0486025	0.329757	0.0217169	0.293969	0.448714	0.526249	-1.2734	0.0116731	-0.508013	0.148102	2.28009	4.02e-11	2.48441	1.06e-12	-0.423099	0.442354	1.19353	0.00694234	-0.156122	0.720995	-0.0342518	0.483033	-1.36562	0.00547445	3.49682	6.71e-12	-1.16948
hsa-miR-502-5p	1.62323	3.24e-07	2.69182	5.54e-37	0.536403	0.228131	0.612065	0.064411	0.466399	0.0898516	1.28726	0.000488641	1.54078	5.25e-06	1.25011	0.000884857	1.17168	3.38e-05	-0.0699514	0.230436	0.472804	0.225278	0.300141	0.166683	0.471688	0.149092	0.958187	0.0427927	4.08095	1.25e-22	-1.05233	0.00268962	0.534663	0.059308	0.433783	0.107265	1.06475	0.000243153	3.7329	8.74e-21	1.82148	5.85e-08	1.94303	8.59e-10	1.41526	0.00109903	2.7135	1.02e-23	3.13734
hsa-miR-3607-3p	-2.34025	0.109531	2.71791	0.0111152	-1.29454	0.370957	1.3054	0.191911	-1.80924	0.113179	-2.56074	0.0419049	0.912751	0.290884	NA	NA	-2.08166	0.0772908	-0.59833	0.189401	-1.22764	0.225392	-0.343715	0.312289	-0.606314	0.247583	0.416293	0.751603	-0.977947	0.287657	-1.09298	0.0858084	0.0170555	0.22977	1.6679	0.004079	-0.0271705	0.990149	NA	NA	0.589306	0.647781	3.09503	0.0479562	-2.29523	0.0471483	1.03738	0.458947	0.663411
hsa-miR-376a-2-5p	-1.01832	0.424499	NA	NA	NA	NA	NA	NA	-1.3942	0.113179	1.60919	0.11318	-3.25717	0.00818366	3.11011	4.8e-10	-2.08166	0.0772908	NA	NA	NA	NA	0.656285	0.249365	0.978648	0.188571	-2.58371	0.0825045	-1.20034	0.197265	NA	NA	NA	NA	-1.84306	0.0694235	-1.02717	0.662345	NA	NA	4.39666	9.83e-06	2.35807	0.000352771	NA	NA	3.62235	0.0231792	NA
hsa-miR-5001-3p	2.02121	5e-05	0.854646	0.0116118	2.23684	5.38e-10	2.47533	2.27e-06	-0.468199	0.133038	3.79681	6.42e-35	-1.93525	0.00512822	2.46241	1.28e-18	-0.0606007	0.271906	1.90417	1.37e-08	-0.549564	0.134185	2.11572	4.17e-08	2.67909	2.26e-06	2.15776	2.18e-13	0.700125	0.0871967	-1.70595	1.27e-05	2.61569	1.75e-29	0.289393	0.143842	-0.747063	0.13879	3.85953	5.42e-23	2.39666	2.18e-09	0.287676	0.300934	0.24082	0.185411	0.452422	0.288744	0.362242
hsa-miR-576-3p	0.336775	0.283263	0.752343	0.0151898	-1.83059	0.00123805	-1.38265	0.000964225	-3.13116	0.000593402	-0.316813	0.369375	1.08678	8.4e-05	-0.859519	0.0528891	-1.19714	0.0302099	0.649597	0.0908824	-2.49067	4.96e-05	-0.0542083	0.33211	-0.120887	0.253877	0.235721	0.578586	-0.138412	0.602092	-0.614929	0.0968775	0.84713	0.0423525	-0.207469	0.14678	-0.0271705	0.990149	-1.45032	0.0303854	-0.939073	0.0791321	-0.992432	0.0127939	-1.53624	0.00109326	-0.0829094	0.658984	0.271094
hsa-miR-3140-3p	1.85615	0.0410988	0.132947	0.271629	0.0273894	0.992094	-1.6946	0.17464	NA	NA	-0.560738	0.445505	3.23468	0.00698215	0.140481	0.351223	NA	NA	0.986632	0.165439	-0.642673	0.256612	-0.758752	0.213442	2.71561	0.00931732	1.17118	0.24213	4.19198	0.00361995	-1.50801	0.0792708	0.865052	0.0887116	-0.743522	0.10497	-1.61213	0.402665	NA	NA	-0.995657	0.577538	2.09503	0.0977299	0.441733	0.213692	1.84474	0.0846716	1.07845
hsa-miR-4749-3p	-0.911405	0.197937	0.685488	0.141909	1.02739	0.273906	-2.27956	0.00800236	-2.3942	0.0137609	1.34615	0.183847	-0.0872493	0.734998	1.01495	0.0811192	1.5033	0.119878	1.7236	0.0716834	2.57972	0.00272222	-0.758752	0.213442	1.20104	0.103353	-1.58371	0.226285	1.82941	0.0167203	1.49199	0.0310431	0.569596	0.121135	0.326868	0.172969	-0.197096	0.86504	1.54968	0.0561542	0.196988	0.757024	0.0361376	0.483033	1.70477	0.0922925	3.20731	0.00825025	-1.72891
hsa-miR-548e-5p	1.3296	0.00974552	0.770377	0.104659	-0.650683	0.550113	-4.01652	0.009692	-1.22427	0.108116	0.702296	0.282625	1.19286	0.065604	2.14048	0.00656913	-0.011273	0.293001	0.90417	0.0568957	-1.22764	0.0843674	-0.343715	0.30306	1.13065	0.0815156	1.90815	0.0188657	0.700125	0.339484	-1.77105	0.00733734	-0.889835	0.135907	-0.45074	0.138034	-1.61213	0.116534	-1.18729	0.0512089	-2.6961	0.00548427	-1.10137	0.0977299	0.704767	0.213692	-1.96262	0.0591496	0.0784489
hsa-miR-431-3p	-1.60328	0.0301288	4.9403	9.21e-06	0.612352	0.639176	4.89037	6.95e-06	2.32005	4.72e-05	2.27215	4.22e-06	-0.715281	0.208317	3.62337	1.23e-141	-0.911737	0.155127	NA	NA	-2.8126	0.0196289	2.82621	0.0104561	-0.316808	0.217964	4.17118	0.00645616	0.0220531	0.715307	-4.09298	0.00399827	-2.30487	0.03663	-2.58002	0.0195713	NA	NA	0.964715	0.058347	4.28445	8.88e-31	4.7273	6.72e-08	2.1642	0.000666132	-0.325185	0.529339	-0.143944
hsa-miR-3136-5p	1.63376	0.00749551	2.54798	0.0180179	-0.972611	0.676646	0.890366	0.27489	1.19076	0.15441	1.83158	0.0681646	1.23468	0.286379	1.72544	0.0619784	NA	NA	-1.59833	0.116356	2.09429	0.0703739	0.241248	0.312289	1.97865	0.0564043	0.80861	0.461879	1.02205	0.27119	2.49199	0.0177018	2.28009	0.00505235	-0.843057	0.13431	-0.612133	0.628628	-1.45032	0.0755042	1.58931	0.37155	1.35807	0.251146	-0.295233	0.246822	1.84474	0.0846716	0.493486
hsa-miR-6509-3p	NA	NA	NA	NA	NA	NA	NA	NA	NA	NA	0.0242244	0.609785	-0.0872493	0.734998	NA	NA	NA	NA	NA	NA	3.09429	0.0340454	NA	NA	NA	NA	3.00126	0.0266351	NA	NA	NA	NA	NA	NA	NA	NA	NA	NA	NA	NA	NA	NA	-1.2269	0.297833	-0.295233	0.246822	NA	NA	NA
hsa-miR-6757-5p	-0.0183201	0.827267	-1.18898	0.104237	1.44243	0.191974	2.62733	0.0156663	-1.80924	0.113179	NA	NA	-0.502287	0.482479	0.625908	0.20912	NA	NA	1.98663	0.0464572	-1.8126	0.128126	-2.34371	0.056796	-1.60631	0.07823	-0.73571	0.408444	-0.977947	0.46125	-0.0225865	0.258792	-0.304873	0.194037	-1.93617	0.00180253	-0.0271705	0.990149	1.35703	0.0410118	-1.21805	0.264179	-0.811859	0.196073	1.70477	0.0922925	0.0373848	0.720953	-0.243479
hsa-miR-5187-5p	-0.433358	0.642208	2.24842	0.00705491	0.0273894	0.992094	-2.6946	0.0411091	NA	NA	0.0242244	0.609785	5.72011	1.3e-07	0.725443	0.249482	-1.4967	0.149135	5.10211	1.13e-06	-0.227636	0.355888	-0.665643	0.213445	-1.19128	0.135339	3.90815	0.000430115	0.759019	0.270959	-2.09298	0.0677419	-0.304873	0.199808	0.156943	0.194925	1.38787	0.202034	NA	NA	1.58931	0.11468	1.7731	0.0670976	0.92716	0.123166	1.62235	0.274421	-3.24348
hsa-miR-551a	-1.34025	0.122222	NA	NA	-1.195	0.312098	1.3054	0.191911	0.190764	0.266688	3.72466	0.000577867	-0.502287	0.558329	0.140481	0.35764	NA	NA	-5.18329	3.67e-05	NA	NA	3.90421	5.8e-05	-2.19128	0.0677944	-0.583707	0.713467	NA	NA	-2.50801	0.000268564	2.42552	1.64e-10	NA	NA	0.624906	0.476946	NA	NA	-2.58062	0.0753072	-0.641934	0.336865	NA	NA	-0.962615	0.471612	-0.921551
hsa-miR-3152-5p	-0.0183201	0.827267	1.35534	0.0842577	0.612352	0.550083	1.3054	0.117866	0.0387611	0.291041	0.702296	0.282625	NA	NA	1.40352	0.0320906	-0.911737	0.155127	NA	NA	-4.22764	0.00254559	0.393251	0.250297	2.56361	0.0148552	0.323183	0.705222	0.159557	0.621637	-2.50801	0.0343534	0.28009	0.203842	NA	NA	-4.93406	0.000152239	-0.128394	0.134662	1.32627	0.146941	2.09503	0.0276616	-1.14323	0.0603907	-1.54758	0.28929	-1.92155
hsa-miR-340-5p	0.00883861	0.652987	0.599104	1.4e-161	-0.034291	0.368222	-1.0666	5.36e-296	-0.76412	4.32e-103	0.591236	6.04e-140	0.376498	1.87e-37	0.0602713	0.0337566	-0.298409	7.95e-14	-0.348488	1.44e-25	-1.73005	0	-0.763741	1.42e-106	-0.698745	2.09e-105	0.356007	4.07e-57	0.217638	1.64e-18	-1.10548	7.7e-121	0.525807	5.35e-48	-1.14126	0	-1.73609	0	-0.828951	6.23e-81	-0.394193	3.04e-36	-0.876301	1.89e-251	0.0559869	0.0151119	-0.814425	1.41e-120	-0.0945783
hsa-miR-103b	-6.89901	0	2.09234	0	5.50673	0	2.5389	0	0.180329	2.35e-42	-2.43594	0	-3.11267	0	5.6287	0	-0.412277	2.33e-174	3.34701	0	2.31479	0	0.788735	0	-1.65461	0	-0.546184	0	1.92713	0	-1.51613	0	-0.412091	5.86e-159	-1.06785	0	1.97993	0	-2.81174	0	0.546254	1.36e-132	-1.50851	0	3.17433	0	-1.7865	0	0.546515
hsa-miR-376b-3p	-0.0518727	0.735228	0.680435	0.019248	0.108689	0.764282	2.25602	2.88e-21	1.03404	3.16e-07	1.32161	2.53e-13	-2.86747	3.6e-27	3.10913	0	-1.4967	1.91e-07	-3.40569	1.12e-24	-2.01905	1.18e-06	1.81616	2.96e-13	-0.276166	0.146877	0.611309	0.0729393	-2.13445	2.36e-13	-1.99344	2.72e-12	-1.75738	7.63e-07	-0.521129	0.0561497	-1.00292	0.00304062	-0.957283	0.000472692	4.84306	1.54e-171	2.56566	1.37e-39	-3.51763	1.36e-07	0.114006	0.463676	-2.53299
hsa-miR-676-3p	0.0191546	0.827267	-0.906581	0.00691596	0.567958	0.0444427	0.527796	0.103961	-1.6057	4.23e-05	1.24662	2.29e-07	1.05411	0.000413346	0.555518	0.0686084	-0.13413	0.250241	-1.01337	0.00389624	-3.25317	1.3e-12	1.11196	3.03e-05	0.0668754	0.254306	1.08069	1.01e-05	-1.14145	2.44e-06	0.427856	0.0859583	3.74735	6.13e-119	-2.42802	2.42e-08	-3.57737	3.7e-17	-0.0650324	0.131304	-0.860002	0.00434377	-1.38736	0.000695078	2.66824	1.84e-43	2.9838	2.46e-32	-1.67644
novel_mir42	NA	NA	NA	NA	0.399358	0.52414	0.845972	0.0473153	-5.3942	1.8e-05	-5.83376	3.43e-08	-7.33518	1.35e-18	-0.611592	0.0725004	-6.30405	1.87e-09	5.30856	1.7e-07	-0.532491	0.13479	-0.51364	0.144107	5.14857	8.61e-07	2.10559	7.96e-06	-5.29988	6.95e-06	-6.2629	2.5e-09	-5.7643	1.54e-07	-4.58002	0.00034183	-6.41949	5.55e-11	4.13464	0.000451388	4.32627	0.00301824	4.23253	0.00162391	-4.8802	0.000112725	NA	NA	4.77889
hsa-miR-4634	-0.38089	0.573838	-0.867053	0.108677	-3.22895	3.59e-16	-6.01652	9.06e-14	-1.29466	0.0137639	-1.97578	0.044557	-3.38737	6.49e-39	-2.44448	0.0348277	3.67323	0.000134612	0.861101	0.045673	-2.8126	1.29e-08	-2.6992	2.94e-16	-2.77624	7.92e-07	0.89434	0.257913	0.0220531	0.715307	0.491987	0.102037	-1.30487	0.124405	-5.61565	2.1e-12	-0.302805	0.61957	-5.62025	6.44e-07	-1.11113	0.151155	0.655746	0.0308049	-4.10259	0.00307689	2.3104	6.4e-05	-0.687086
hsa-miR-6842-5p	-1.34025	0.275901	-1.18898	0.104237	1.24978	0.286175	-0.694596	0.250497	NA	NA	0.609187	0.359799	-1.08725	0.482479	-1.44448	0.165405	1.31066	0.0904316	0.986632	0.165439	NA	NA	1.53075	0.0406419	NA	NA	0.586218	0.713467	-0.977947	0.361569	-1.28562	0.0242311	-0.304873	0.173857	-1.06545	0.0689878	-0.349099	0.806439	-0.450323	0.131304	-2.31758	0.129662	0.188141	0.460683	-1.71027	0.0279355	1.03738	0.458947	NA
hsa-miR-1227-3p	1.50524	0.0101064	0.705526	0.0570964	2.26005	8.81e-07	0.890366	0.0386765	-1.07227	0.0918126	3.76569	3.55e-23	-0.194165	0.610621	2.56369	2.65e-10	1.9054	0.000119893	3.48913	5.05e-07	-0.00524353	0.383938	1.05838	0.00869549	2.45258	0.000240632	2.22365	2.04e-09	1.5001	0.000555988	-1.16009	0.0377719	1.69513	7.08e-07	-0.606018	0.0856047	-0.893904	0.0616522	4.45657	1.16e-07	1.42884	0.000207775	-0.712324	0.165491	0.28973	0.212485	2.20731	1.43e-05	1.07845
hsa-miR-3605-5p	1.11918	0.165016	-0.326484	0.209434	0.0273894	0.992094	-0.180023	0.341443	1.27823	0.0325674	1.60919	0.00108648	-2.8946	0.00174119	0.140481	0.351223	0.280908	0.23444	0.780181	0.0456862	-0.227636	0.332493	-0.343715	0.246915	1.39369	0.0424889	0.00125539	0.943618	0.939591	0.105781	1.14406	0.0209042	1.46066	0.0106932	0.54926	0.137159	-0.0271705	0.990149	1.26588	0.00677151	0.463775	0.545613	1.12674	0.0324938	-0.667202	0.0617654	1.62235	0.139675	-0.300063
hsa-miR-484	1.1438	0	0.825318	0	1.79748	0	1.59738	0	-0.971176	2.3e-227	1.68642	0	-0.599376	3.21e-189	1.00918	0	-1.36849	0	-0.350744	2.95e-94	0.589169	2.67e-260	0.548751	0	1.24998	0	0.271042	1.58e-53	0.397133	4.87e-77	-1.35723	0	1.38872	0	-0.446489	5.25e-73	-2.59416	0	0.354766	5.68e-26	0.217402	8.53e-22	-1.84751	0	-0.0628332	0.0102756	0.286455	2.88e-34	2.30016
hsa-miR-134-5p	-0.985899	6.08e-14	0.0122657	0.285794	-0.184621	0.211665	1.3475	1.58e-16	0.722665	2.07e-07	1.35555	8.44e-25	-2.48505	2.37e-75	2.42529	0	-1.19902	2.64e-07	-2.69078	7.02e-29	-4.26326	3.76e-40	0.842526	1.24e-08	-0.347227	0.0237644	0.323183	0.0630759	-2.28928	2.36e-51	-1.82783	3.77e-40	-3.46174	2.26e-71	-2.65295	1.03e-24	-0.890354	6.02e-07	-0.557769	3.44e-05	4.07183	0	2.16361	8.21e-87	-2.17891	1.06e-35	2.11985	1.27e-50	-3.15037
hsa-miR-339-3p	1.66862	6.31e-152	1.33207	3.45e-87	0.711172	1.57e-29	0.991176	1.81e-32	-1.20017	8.8e-33	1.08647	5.65e-46	0.271601	2.73e-06	0.995215	4.12e-71	-0.327881	0.000354097	-0.00185811	0.274356	0.0883569	0.124312	0.75067	2.71e-15	0.742391	3.26e-20	1.52045	7.78e-151	1.56198	6.7e-124	0.0232981	0.220541	0.39979	1.19e-07	0.410769	1.78e-05	0.204053	0.00167619	1.66937	9.56e-83	1.23871	1.78e-45	0.436412	6.5e-07	0.650182	2.36e-20	2.12452	3.55e-128	0.968025
hsa-miR-496	0.759287	0.067572	2.16269	1.74e-06	0.85336	0.0446993	3.1534	1.3e-11	2.51269	1.66e-12	2.85711	3.76e-56	-1.11191	0.000753628	3.54772	0	-1.13413	0.0309588	-2.07226	4.37e-05	-1.85213	2.93e-05	1.93639	0.000165952	0.213113	0.216517	2.00126	3.36e-05	-2.99425	5.89e-16	-2.34451	1.65e-05	-0.387335	0.121312	0.419977	0.122009	-1.3491	0.0342104	1.08573	0.00700247	5.65204	2.42e-178	2.11191	2.44e-10	0.917761	0.00469735	1.82588	2.07e-08	-1.66698
hsa-miR-625-3p	0.453748	0.20816	-0.176381	0.238746	-0.328754	0.526435	-0.431562	0.203995	0.147695	0.236924	3.34615	3.95e-18	-0.16742	0.543221	-0.81061	0.039443	1.97723	5.8e-06	-0.735834	0.0366796	-2.68707	5.09e-05	1.69811	1.03e-06	-0.847322	0.0656952	0.403354	0.36432	0.654321	0.109798	0.700801	0.000490563	0.110165	0.175686	-2.42802	0.000236469	2.43011	2.81e-45	0.162654	0.124419	-2.08312	1e-06	1.87546	7.13e-08	-1.29523	0.0113912	-0.107005	0.641333	-5.2791
hsa-miR-1234-3p	1.56664	0.102246	1.13295	0.0866752	0.0273894	0.992094	2.89037	0.0061799	0.775727	0.216411	-1.19817	0.160927	-2.67221	0.0507256	1.03357	0.0629867	0.825228	0.176847	0.40167	0.224074	2.50028	2.99e-08	0.878677	0.167909	-0.383922	0.220055	-0.650821	0.441648	1.34398	0.0460794	3.95142	0.00151629	1.18055	0.0317374	-0.0881697	0.195848	-2.83453	0.0423607	0.549677	0.126846	-0.580619	0.577538	-3.2269	0.00800936	3.0267	0.0274973	-0.699581	0.430741	4.07845
hsa-miR-32-5p	1.26015	2.8e-208	1.32676	2.65e-196	1.67804	0	-0.149898	0.00393419	-1.53374	1.53e-89	1.64347	3.93e-272	0.659647	5.02e-20	1.14676	2.22e-247	-0.642619	7.17e-11	-0.986574	5.8e-72	0.529595	2.02e-46	-0.843575	2.87e-50	0.121632	0.0140741	0.0779935	0.103172	1.43213	3.67e-281	-0.429938	8.96e-23	0.951401	4.4e-151	2.24004	0	-1.36796	1.1e-121	-0.302109	1.5e-06	0.420354	5.86e-17	-0.222409	0.000114235	-0.14602	0.000864447	0.987053	1.68e-137	0.692467
hsa-miR-6842-3p	-0.272077	0.49169	-0.452015	0.0836113	0.661261	0.0900561	-0.362021	0.175919	-0.323809	0.165037	-0.694005	0.0284006	-1.23409	0.00828112	0.965394	0.000905833	0.962732	0.00379923	0.109489	0.224074	-0.912134	0.00555837	0.656285	0.0116184	-0.535925	0.0964003	0.336858	0.357385	0.233557	0.325666	-1.61764	1.59e-05	0.96975	0.000421637	-0.332095	0.08863	-0.486602	0.216538	1.37565	0.000626586	-0.88018	0.018298	-0.0936303	0.442055	-0.990378	0.0060693	-0.837084	0.232852	0.573214
hsa-miR-181c-5p	-0.250194	1.96e-09	1.45468	0	0.116892	0.00573126	0.471785	3.19e-24	1.41367	0	2.27016	0	2.56335	0	0.252416	1.7e-08	0.457053	1.63e-14	-1.83637	3.38e-244	-1.55907	2.45e-99	1.3255	0	0.633379	2.21e-43	1.33026	0	-0.207272	7.99e-08	-0.975178	3.13e-143	-0.341116	9.29e-21	-1.84218	2.79e-171	-0.278614	1.53e-22	1.54058	0	-0.01261	0.68839	1.79114	0	-0.0732522	0.0409548	-1.32845	9.91e-107	-2.69576
hsa-miR-3150b-3p	2.78903	1.95e-05	0.35534	0.237585	1.61235	0.122325	-0.694596	0.179027	0.605802	0.18819	0.801832	0.179766	1.23468	0.0747964	1.31041	0.0619784	3.89562	2.99e-05	1.06463	0.0335123	1.84275	0.00287291	2.35672	0.000191164	3.56361	0.00019144	0.207706	0.751603	2.60702	0.000755384	2.57945	0.0011558	3.69513	1.73e-07	1.06383	0.058562	-1.61213	0.212818	2.35703	0.00211984	2.00434	0.0775345	2.58046	0.0352668	1.9678	0.000805234	2.73782	0.00331947	0.663411
hsa-miR-376a-3p	0.329861	1.96e-11	0.273165	4.47e-06	0.349122	1.62e-11	1.78487	1.22e-274	0.659809	3.11e-48	1.48025	0	-2.68772	0	3.47162	0	-1.58287	1.57e-141	-2.94586	0	-3.19882	4.13e-267	1.04628	2.64e-117	0.126881	0.0371847	0.697298	3.1e-36	-2.05772	0	-1.5388	2.63e-118	-2.04444	2.36e-135	-1.19203	6.05e-56	-1.53473	1.56e-129	-0.421447	4.56e-15	4.4267	0	2.00983	0	-1.88522	2.33e-125	2.45965	0	-2.66682
hsa-miR-17-5p	0.933723	0	2.30753	0	2.55469	0	0.270253	5.22e-18	-0.373494	1.75e-12	1.7123	0	3.29287	0	0.619096	3.81e-74	-0.0181844	0.250241	0.228416	4.29e-14	1.17689	0	0.358598	1.74e-22	-0.217005	5.94e-13	-0.419929	1.52e-38	0.12211	8.29e-05	0.459083	1.39e-65	1.57093	0	0.464737	1.51e-50	0.446126	2.55e-41	0.171259	7.32e-05	1.05052	0	-0.438912	2.51e-36	-0.168098	1.3e-08	2.58855	0	-0.183339
novel_mir594	-0.773635	3.27e-06	0.957097	2.08e-06	-1.84708	2.71e-13	2.08592	1.71e-20	0.16275	0.221011	-2.31681	1.99e-20	1.03249	8.83e-10	-2.07102	1.01e-10	-0.72411	0.00982263	-0.382012	0.0403025	0.477236	0.00589089	1.43207	4.54e-08	0.280029	0.0814183	-1.11422	3.5e-06	-3.06541	2.39e-21	-0.722138	2.26e-05	0.539849	8.94e-07	3.9493	3.9e-202	0.323737	0.236134	-1.73117	4.13e-30	-0.832158	3.72e-05	2.77953	1.36e-33	0.533722	8.06e-05	1.25038	0.000579162	0.230452
hsa-miR-1185-5p	-0.585361	0.0291398	-0.162509	0.206393	0.0273894	0.992094	0.936537	8.02e-05	0.85558	0.000175196	1.35707	1.64e-13	-3.16406	1.4e-25	2.94613	6.79e-292	-1.81863	1.15e-07	-3.10468	1e-28	-4.51304	2.08e-20	0.524495	0.0112107	-0.844474	0.00379828	0.423082	0.164883	-1.78001	2.39e-13	-2.05398	2.93e-11	-2.22425	2.19e-13	-1.41337	3.47e-05	-0.891515	0.00322778	-0.364593	0.0421603	3.61597	3.8e-161	2.4576	1.52e-29	-4.81879	2.3e-13	-0.415127	0.059744	-2.60961
hsa-miR-4802-5p	1.42914	5.98e-07	-0.00135386	0.29773	1.47485	3.45e-07	0.267929	0.177809	-0.424572	0.0764783	-0.297704	0.242967	-0.0872493	0.643215	0.170228	0.244824	-0.56885	0.0381279	-0.415466	0.027201	-0.227636	0.184625	0.619132	0.00407909	1.8328	1.7e-12	1.02062	0.000718498	1.67917	1.74e-11	0.491987	0.016571	2.21499	9.1e-23	0.217243	0.122009	-1.0667	0.0152185	0.549677	0.0174883	0.704783	0.0236388	0.520337	0.0977299	-0.0165168	0.261754	0.155221	0.486924	0.769121
hsa-miR-4724-5p	2.30361	0.114124	0.963022	0.118675	0.612352	0.748733	2.47533	0.0249592	1.77573	0.0250905	-0.390813	0.475792	0.564827	0.397005	4.46241	3.57e-06	-1.81863	0.0511139	0.40167	0.16795	0.665449	0.160259	-0.0217868	0.344204	3.03754	4.69e-05	1.48668	0.00644832	2.26998	0.00138698	0.491987	0.220541	4.21869	3.21e-15	0.829368	0.0514641	-1.02717	0.662345	0.286643	0.130365	0.741309	0.535688	-0.811859	0.251146	-1.61716	0.0643678	-0.962615	0.471612	2.66341
hsa-miR-5690	1.49625	2.75e-05	1.30287	0.000335011	-1.06007	0.129277	0.305404	0.254498	-1.17181	0.0471061	1.17107	0.0084273	1.49771	1.65e-07	-1.14903	0.0207719	-0.011273	0.292724	0.508585	0.045488	-2.22764	0.000465478	-0.0680805	0.316078	1.28121	0.00323231	2.51583	3.16e-23	2.96959	3.22e-19	-1.82994	3.74e-06	1.84487	8.97e-08	-0.798663	0.0149691	-1.08606	0.0467979	-0.128394	0.134662	-0.493157	0.34892	-1.75741	0.000849719	0.862308	0.0276486	-0.465116	0.347663	0.300841
hsa-miR-4645-3p	0.244714	0.706534	1.13295	0.169181	0.0273894	0.992094	-0.109634	0.366337	-0.224273	0.238504	0.287259	0.4874	-2.8946	0.0280357	0.140481	0.35764	2.82523	0.0390419	-1.18329	0.042697	-0.227636	0.355888	1.89332	0.00024963	0.393686	0.247583	1.48668	0.0646169	0.607016	0.361569	-0.508013	0.134446	0.110165	0.208629	-3.06545	0.00541684	1.43226	0.114942	1.96471	0.00298649	0.0043431	0.866531	1.7731	0.0027775	-0.71027	0.174043	NA	NA	-1.65852
hsa-miR-3126-5p	-1.60328	0.331254	NA	NA	0.0273894	0.992094	NA	NA	0.998119	0.13251	4.34615	0.00148616	-1.08725	0.482479	-0.274557	0.329331	-0.4967	0.250241	NA	NA	NA	NA	NA	NA	0.393686	0.253877	1.32318	0.348311	NA	NA	0.491987	0.220541	NA	NA	NA	NA	NA	NA	3.35703	0.00614705	NA	NA	NA	NA	-0.295233	0.246822	NA	NA	0.0784489
hsa-miR-532-5p	1.14435	0	1.19338	0	0.48772	1e-179	0.566464	9.71e-171	-0.269674	1.37e-31	0.863061	0	1.53008	0	0.898281	0	0.249957	1.26e-22	0.615606	1.24e-233	0.944482	0	0.625503	1.93e-261	0.782415	0	0.759163	0	1.84865	0	0.31007	7.7e-65	1.38142	0	0.254166	1.7e-57	0.263663	1.05e-66	1.73844	0	1.03088	0	1.01503	0	1.17986	0	3.07491	0	0.956918
hsa-miR-193b-5p	-2.15582	4.5e-52	-2.26191	1.05e-42	-1.46769	3.49e-29	-1.10151	7.82e-15	-1.24417	6.79e-07	-3.21524	2.93e-61	-0.186785	0.103312	-1.13963	5.94e-09	0.33665	0.0693003	-0.269708	0.118241	-1.0265	7.87e-23	0.830115	6.07e-06	0.302206	0.0041202	-0.645108	6.37e-08	-1.56939	2.16e-34	0.510602	0.00422748	-0.157315	0.10693	-1.01528	9.1e-25	0.668823	4.97e-07	0.0221652	0.143212	-1.94729	1.18e-36	-1.91668	3.19e-41	-0.44272	0.000100012	-1.48438	5.55e-15	1.06581
hsa-miR-487a-5p	-0.813001	0.00235217	0.618374	0.0470024	-0.00175695	0.994705	2.21915	7.75e-22	0.788666	0.000969572	1.87508	8.2e-31	-2.12907	1.3e-17	3.57887	0	-0.911737	0.00233316	-1.43963	3.34e-05	-3.35102	1.06e-13	1.1859	2.81e-09	0.326572	0.0873383	1.78416	1.54e-11	-1.8463	6.2e-16	-2.16009	7.87e-08	-1.85236	9.1e-10	-0.588243	0.023273	-1.05574	0.00412319	0.231501	0.0727534	4.61981	0	1.88273	1.95e-23	-3.91972	3.69e-10	1.87092	8.61e-15	-1.30488
hsa-miR-15a-3p	-0.765201	0.000140879	-0.333371	0.071963	0.384083	0.119615	-1.6686	2.56e-07	-1.88724	3.14e-09	-1.50921	3.18e-05	-0.502287	0.0261842	0.380151	0.0426097	-0.689345	0.00794528	-0.441826	0.0120724	-0.642673	0.00126033	-1.07164	0.000583431	-1.11728	9.51e-05	0.660915	0.00575078	-0.995434	0.000296966	-0.627312	0.00783943	-1.17161	0.0023531	-1.31254	3.95e-05	1.07974	1e-05	1.6306	1.92e-09	-0.587572	0.0146055	0.773103	8.65e-05	-1.52405	1.3e-07	-0.289266	0.100066	0.529828
hsa-miR-1273g-3p	-1.34025	0.0033055	-0.522405	0.102692	1.83474	6.24e-05	-0.801511	0.0901936	-3.97916	8.8e-07	0.31968	0.316386	-2.76532	2.92e-06	0.725443	0.0369231	-0.666625	0.136074	0.209025	0.232331	-0.507744	0.167358	0.115717	0.312289	-1.12416	4.09e-05	0.586218	0.375114	-2.37026	0.000628199	0.676411	0.0677419	-2.11223	3.97e-06	-1.0357	0.0398537	-0.612133	0.458044	-6.25768	1.13e-09	-3.31758	4.68e-12	-2.44929	2.03e-05	-2.54316	0.00014265	2.23003	3.93e-05	0.358557
hsa-miR-224-3p	1.13368	0.0566475	1.98856	2.01e-08	1.20796	0.010829	1.3054	0.117866	-0.586843	0.116259	0.0242244	0.609785	-1.82421	0.0460667	-0.946982	0.0613182	-1.87521	0.00511428	3.30856	1.82e-08	6.43058	2.42e-23	0.48636	0.190744	2.81995	3.64e-07	1.91686	3e-09	3.04885	4.65e-29	2.55088	0.000127359	-0.474798	0.136511	-1.91017	0.000416712	1.99273	1.29e-08	4.00911	0.000749319	2.70478	5.46e-05	-0.943104	0.0442442	-2.20212	1.43e-05	-0.410074	0.410147	1.03114
hsa-miR-146a-5p	-0.747781	0	0.116209	3.19e-24	-0.754467	0	-0.360472	3.94e-151	0.167294	1.16e-45	1.03709	0	0.497561	0	-0.393279	4.38e-138	-0.36587	4.63e-122	-1.81841	0	-3.7138	0	0.147385	1.81e-51	-1.57292	0	-1.55449	0	-0.0932119	3.49e-10	-1.59317	0	0.861014	0	-1.23757	0	-0.143051	1.25e-26	-1.83589	0	-0.574736	0	2.11952	0	-1.63251	0	-0.945157	0	-5.53329
hsa-miR-433-3p	-0.0495711	0.704491	3.3424	4.23e-72	0.413281	0.105206	3.50928	2.84e-41	2.81348	2.97e-101	1.69768	2.37e-38	1.18635	1.06e-20	3.4542	0	-1.58416	8.93e-08	-1.53693	5.9e-08	-1.71949	7.81e-10	1.02933	5.96e-07	0.487468	0.00938318	2.22365	1.51e-29	-2.31472	8.03e-38	-1.94859	5.26e-18	-1.9791	4.73e-19	-1.5476	4.58e-07	-2.02717	2.64e-15	-0.400282	0.0154933	4.92627	0	1.04802	3.77e-13	2.24909	9.97e-52	1.31749	3.24e-08	-0.400719
hsa-miR-24-1-5p	-1.83461	9.94e-09	0.000496935	0.298051	-1.12147	0.00315671	-0.609707	0.0527996	-1.8967	0.000760077	0.526725	0.130842	-0.926785	0.0292518	-0.300092	0.185708	-2.4967	7.33e-05	-1.1389	0.00184952	-0.905708	0.00237973	-1.30065	0.00143878	-1.13238	0.00134205	-0.72311	0.0928899	0.491538	0.175058	-1.99344	5.78e-07	-2.85946	4.37e-10	-0.207469	0.14678	-0.423099	0.442354	-1.86536	0.00118941	-0.955015	0.032471	-1.36985	7.65e-05	-1.98711	1.78e-06	-1.04062	0.0113995	0.585409
hsa-miR-1306-3p	0.566642	0.545144	1.06256	0.0349121	2.19731	0.0492824	0.112759	0.364976	-0.487308	0.216411	1.31373	0.0144396	1.49771	0.329678	-0.0294443	0.366372	0.5033	0.23444	2.34027	0.00046234	1.1874	0.107991	0.978213	0.11423	2.20104	0.00686274	1.28136	0.0696295	2.26998	0.00138698	-1.18609	0.0570324	2.01706	4.41e-05	-2.25809	0.0377567	-0.834525	0.457323	1.13464	0.0303854	1.26738	0.125817	-1.03425	0.172531	-1.51763	0.0471483	1.35931	0.227208	-1.50651
hsa-miR-217	2.0394	6.98e-23	2.79591	1.09e-06	-1.77997	0.0335683	2.74184	1.2e-62	-1.3942	0.0562211	5.37394	3.35e-88	-0.0872493	0.713572	1.46241	0.0397218	0.5033	0.250241	0.40167	0.16795	3.63035	2.5e-17	0.806032	0.00437794	6.49828	0	0.393573	0.505435	2.56954	3.98e-12	3.14816	4.62e-54	4.39809	8.3e-230	3.74191	1.45e-13	-2.57737	5.83e-07	4.094	9.04e-15	-1.13316	0.183215	-1.08939	0.00379163	0.906401	0.0363127	-3.76997	7.9e-07	NA
hsa-miR-374b-3p	0.74352	2.55e-06	0.280881	0.0300202	0.207368	0.312098	-0.142458	0.174979	0.492145	0.0013248	1.58203	1.37e-33	-0.249979	0.162696	0.151128	0.18134	0.572195	0.000745687	0.680646	1.9e-07	-0.0232775	0.355888	1.13344	1.28e-15	0.0541993	0.249035	0.583335	0.000120767	-0.299875	0.0296938	-0.362162	0.0327658	0.922933	1.46e-09	1.51296	1.8e-32	1.05206	1.54e-11	1.11796	7.78e-12	-0.308247	0.11468	0.767586	4.51e-07	-0.477824	0.00342758	0.258355	0.115456	-0.482266
hsa-miR-1185-1-3p	-0.483984	0.119083	2.63545	7.25e-06	-1.07953	0.0400063	1.23829	0.00374899	-0.809236	0.108116	2.06525	3.34e-13	-3.01325	9.34e-08	2.67823	1.12e-160	-2.4967	0.00791361	-2.92026	0.000106637	-1.64267	0.0437143	-0.0806805	0.314124	-0.0213518	0.294874	0.363825	0.684494	-2.43738	0.000376437	-1.87058	0.00108774	-1.7643	0.00946527	-1.71753	0.0107215	-4.02717	0.000190944	1.31521	0.0118265	5.21679	9.96e-114	2.43607	3.69e-13	-3.10259	0.006642	3.29612	1.29e-13	-2.62199
hsa-miR-103a-2-5p	0.189407	0.179662	1.36955	1.75e-20	0.440465	0.00390915	-0.757332	1.11e-05	-1.05588	1.73e-05	0.716102	2.32e-05	-0.754266	4.09e-06	1.83209	2.1e-41	-1.78621	4.42e-11	0.149862	0.116331	0.72523	7.4e-07	-0.13117	0.252063	-0.623188	0.00262458	-0.125437	0.465064	1.61218	3.15e-23	-0.858921	0.000111476	-0.096286	0.189774	1.05876	1.07e-17	-0.493489	0.0399886	0.0432169	0.13328	0.741309	5.07e-08	-0.0401283	0.451849	0.468795	0.000383668	0.619532	1.91e-05	1.17037
novel_mir300	NA	NA	NA	NA	NA	NA	NA	NA	NA	NA	NA	NA	NA	NA	4.72544	0.000232014	NA	NA	NA	NA	NA	NA	NA	NA	NA	NA	NA	NA	NA	NA	NA	NA	NA	NA	NA	NA	NA	NA	NA	NA	NA	NA	NA	NA	NA	NA	NA	NA	NA
hsa-miR-218-2-3p	-0.0183201	0.827267	3.07155	5.88e-05	-0.972611	0.44817	NA	NA	1.72682	0.00165722	5.00608	2.61e-38	-0.797743	0.160649	NA	NA	NA	NA	NA	NA	-0.227636	0.355888	2.97821	0.0378929	0.978648	0.13821	2.80861	0.0477319	-0.392984	0.564431	NA	NA	NA	NA	-1.84306	0.0694235	0.780184	0.493811	1.54968	0.027508	NA	NA	0.773103	0.322561	4.61166	0.000113432	NA	NA	-1.92155
hsa-miR-106a-5p	-0.819011	0.0153461	2.45488	1.36e-22	0.924296	0.00973431	-0.123439	0.319659	-1.09874	0.0399865	3.93797	1.54e-45	3.83059	1.41e-105	-0.036397	0.360734	-2.08166	0.000622397	-1.85209	2.52e-05	-1.46864	0.0023337	0.0807829	0.310588	1.06611	0.00288629	1.1588	4.2e-05	3.62409	2.72e-68	-1.06055	6.88e-05	2.89866	3.25e-90	-0.0775225	0.195848	-0.111235	0.78678	-0.257677	0.0992227	-0.266959	0.52473	0.0950312	0.442055	0.31245	0.154313	-0.313112	0.280366	-1.50651
hsa-miR-376b-5p	2.03672	4.94e-21	0.67574	0.0018227	-0.0891246	0.648467	2.80017	9.73e-64	1.85692	1.63e-46	3.39134	2.04e-86	-2.39324	7.63e-62	3.43339	0	0.5033	0.0247114	-3.39188	5.28e-26	-1.68015	3.91e-06	1.71769	8.96e-09	1.1739	0.000105675	1.18888	0.00539323	-2.46733	4.43e-11	-2.40525	1.87e-25	-3.6123	2.37e-23	-0.673132	0.0526693	0.63841	0.0960366	1.44045	5.63e-07	3.51964	1.03e-217	2.78549	5.95e-35	-1.39253	4.82e-08	0.614173	0.0131106	-2.50651
hsa-miR-26b-5p	-0.145078	1.8e-267	-0.895544	0	-0.427602	0	-0.769414	0	-0.333292	0	-0.557874	0	0.372789	0	-0.776207	0	-1.08616	0	0.0749667	1.65e-49	-2.00054	0	-0.391373	0	-1.00808	0	-0.713467	0	0.174289	0	0.404788	0	-0.932908	0	0.532674	0	-0.366302	0	-1.03779	0	-0.602048	0	-0.307648	0	-0.630532	0	-1.14642	0	-0.78379
hsa-miR-4286	-1.45128	2.26e-08	0.499075	0.0516411	-2.462	1.58e-20	-2.46215	9.7e-27	-2.6837	2.26e-08	-0.888313	0.0314142	-2.20273	4.18e-17	0.448603	0.0707964	0.101938	0.250241	0.431417	0.0746063	0.442215	0.0295717	-1.21247	0.000711474	-2.78465	2.15e-18	-1.75774	9.09e-09	0.852128	0.014587	0.86514	5.63e-07	-2.60033	2.07e-10	-0.786474	0.00096503	0.938064	1.77e-06	-1.53779	0.00268135	-1.40283	6.04e-05	-0.251988	0.139925	-2.34968	9.79e-25	1.58628	2.36e-07	-3.00901
hsa-miR-503-5p	-0.738085	5.94e-16	0.0369606	0.249708	-0.214784	0.0328827	1.05618	2.27e-24	-0.627562	7.03e-07	1.59973	3.95e-72	-0.665047	1.45e-14	-0.53462	9.97e-11	-1.06498	4.55e-10	-2.78678	8.14e-116	-1.24335	2.49e-17	-0.257712	0.00648904	0.767303	1.18e-09	1.33477	9.8e-38	-1.08412	1.35e-32	-2.87058	7.33e-106	-1.16867	5.15e-34	-0.632697	1.62e-06	-1.86618	1.4e-56	-0.374123	0.000427724	-0.606931	6.88e-09	1.91248	3.56e-142	-2.23091	1.18e-45	-1.33607	9.08e-28	-2.45952
hsa-miR-193a-3p	-0.92306	2.13e-107	1.45352	8.33e-94	0.40643	3.46e-07	-1.04593	1.27e-37	-0.843485	1.08e-14	-1.62876	3.82e-37	1.65095	6.83e-153	0.520864	3.23e-09	0.876152	1.77e-23	-0.370708	2.75e-07	1.08932	1.59e-41	-0.480134	1.23e-07	0.189616	0.00949084	-0.236041	0.0136192	0.95875	1.23e-27	0.68917	8.88e-30	0.594871	6.18e-20	1.28612	1.33e-58	2.60302	0	-0.424674	3.45e-06	0.0436374	0.577538	0.989367	3.73e-54	-0.231102	0.000219817	2.39224	0	-0.117749
hsa-miR-6501-5p	-1.60328	0.0947497	2.00742	0.0169213	-1.84708	0.0548884	-0.209169	0.341443	-2.22427	0.0076647	0.346153	0.475792	-0.257174	0.602232	-2.66687	0.0201325	-1.81863	0.0511139	1.20902	0.08697	-1.22764	0.159478	0.656285	0.249365	-2.19128	0.0221681	1.00126	0.40601	0.0220531	0.715307	-2.09298	0.0033657	-1.30487	0.0215393	-2.25809	0.0377567	-0.612133	0.73334	-0.22793	0.130188	0.0043431	0.866531	0.773103	0.151087	-2.61716	0.0248787	0.452422	0.5443	-1.24348
hsa-miR-6802-3p	0.759287	0.291006	1.45488	0.0230091	0.349317	0.81517	0.305404	0.329968	NA	NA	1.89869	0.0230805	0.175785	0.694968	0.140481	0.355054	-0.4967	0.250241	0.571595	0.158491	0.646833	0.184114	-0.0217868	0.345522	-1.19128	0.135339	1.10079	0.138827	1.48148	0.0101029	0.491987	0.177498	1.3472	0.00740512	1.51951	0.00282774	-2.1971	0.0467295	1.13464	0.0847145	0.65642	0.406114	-1.3644	0.0573651	0.967802	0.0748786	3.03738	0.000587325	0.0784489
hsa-miR-619-5p	-0.125235	0.741361	-0.452015	0.137182	3.37789	1.61e-10	-0.694596	0.227091	-4.3942	0.00227552	1.34615	0.00402413	-0.502287	0.558329	1.82854	0.00025155	-1.08166	0.0663863	1.40167	0.0603109	0.579719	0.240623	0.433893	0.224208	0.853117	0.056122	-0.529259	0.494812	-2.56291	0.00681622	1.36646	0.0440249	-0.00531235	0.231056	-0.843057	0.10087	0.624906	0.476946	-4.80787	5.35e-13	-0.673729	0.471164	-1.44929	0.100258	-2.10259	0.0211491	2.20731	1.43e-05	0.715879
hsa-miR-218-5p	-0.025884	0.485315	2.19233	0	0.920158	1.44e-191	1.4048	2.66e-225	1.47942	0	3.9075	0	0.69521	5.88e-89	0.640967	4.97e-90	0.0494758	0.116492	-1.43835	0	-1.50196	1.47e-155	1.77264	0	1.47373	2.48e-302	1.90143	0	1.18331	0	1.41496	0	0.538236	8.43e-156	-2.57429	0	0.0805115	0.0127459	2.55742	0	0.337627	8.42e-31	3.15344	0	1.0053	1.83e-241	-1.83147	1.93e-181	-3.00223
hsa-miR-361-5p	0.288285	1.02e-19	0.999648	2.79e-207	0.16933	1.55e-05	0.0636935	0.0670065	-0.174	1.87e-05	1.25716	8.25e-258	0.534295	2.62e-49	0.566779	3.49e-40	0.915426	5.06e-87	0.237848	3.7e-08	0.358052	6.42e-18	0.450364	7.65e-37	-0.506727	2.81e-28	-0.235689	3.19e-11	0.849225	5.14e-148	-0.0123702	0.217142	0.565143	9.57e-75	0.894354	1.27e-153	0.0497077	0.211972	0.227928	6.28e-09	0.480753	2.8e-46	0.170239	5.11e-06	0.408252	1.05e-38	-0.0683602	0.0478841	-0.0772139
hsa-miR-126-5p	0.494077	0	-0.437591	1.48e-277	0.0810811	2.58e-11	-0.188583	2.27e-63	-1.33712	0	-1.0485	0	-0.287089	2.32e-107	0.2954	6.79e-73	-1.23957	0	-0.575545	0	-1.25738	0	-1.12238	0	-0.371463	2.84e-245	0.577952	0	-0.331314	5.4e-101	-2.19394	0	-0.739609	0	-0.785807	0	-1.12265	0	-0.502935	2.24e-79	0.332468	9.7e-139	-0.644773	0	-0.231513	5.3e-36	-0.581874	0	-0.385671
hsa-miR-29b-3p	-0.0389895	0.40709	0.932139	1.01e-68	-0.396166	7.83e-14	0.453213	1.75e-16	0.688343	5.45e-51	-0.257704	9.33e-05	-0.908765	3.14e-75	-1.25193	1.2e-97	0.423429	1.04e-18	-0.626646	2.47e-58	0.932344	7.42e-103	-0.503884	1.09e-19	-0.881549	1.14e-44	0.694325	3.74e-71	-0.292425	4.9e-08	-0.605808	3.69e-74	-0.00544829	0.208629	2.77781	0	-0.244785	5.71e-14	-0.121446	0.00788155	-0.587192	1.25e-28	0.836053	1.09e-88	-0.379362	2.21e-11	-1.95723	0	0.719741
hsa-miR-2277-3p	1.26992	5.55e-08	0.970218	0.00140395	-0.224149	0.590041	1.12357	0.000810651	-0.501114	0.09866	2.02422	1.07e-08	0.0923001	0.577389	0.918088	0.000250027	0.231998	0.169434	1.3713	0.000515621	-0.0661725	0.333653	1.74375	9.35e-07	0.130651	0.236507	1.22365	2.09e-06	1.5943	5.58e-10	0.687537	0.00959291	1.25234	1.08e-06	0.819908	0.00445957	0.3354	0.357612	3.19353	3.43e-17	0.924909	0.00924937	-0.548825	0.0864722	1.90805	2.84e-17	3.30417	1.73e-15	1.43459
novel_mir611	0.322335	0.0263639	-1.14123	6.6e-13	-0.219958	0.117806	0.794642	3.85e-09	-1.48451	3.43e-21	0.7505	1e-12	-3.33144	3.86e-110	3.84902	0	-2.04198	4.22e-34	-3.48995	1.31e-102	-4.12614	8.6e-81	-0.212821	0.0259414	-0.65362	9.53e-06	1.31182	5.72e-30	-2.93572	6.48e-83	-2.82496	1.33e-56	-2.40756	2.73e-40	-3.17321	1.24e-52	-3.0114	1.85e-62	-0.485656	0.00226353	3.45446	0	0.0753489	0.294956	-8.27251	3.22e-30	0.0264965	0.652538	-1.37692
hsa-miR-16-5p	0.0543024	8.15e-28	0.31531	0	0.441822	0	0.456065	0	-0.368394	0	1.23918	0	0.772957	0	-0.166669	7.29e-134	-0.352928	0	-0.306329	0	0.402728	0	0.279896	0	0.0951624	4.87e-81	0.569389	0	1.18388	0	0.0059704	0.074353	0.320219	0	0.187602	0	0.475347	0	0.615284	0	-0.472322	0	0.0174441	0.000768155	-1.36829	0	-1.06977	0	0.461682
hsa-miR-376c-3p	-0.353175	1.4e-44	-0.25046	4.86e-13	-0.229354	9.58e-25	0.937952	0	0.444701	1.16e-91	0.92481	0	-2.90372	0	3.1133	0	-1.85942	0	-3.30014	0	-3.84876	0	0.843823	1.94e-225	-0.796417	3.67e-135	0.59266	1.8e-118	-2.56163	0	-2.08157	0	-2.37243	0	-1.44028	4.23e-281	-1.48429	0	-1.24485	0	3.40175	0	1.64619	0	-4.15453	0	0.981475	0	-2.78706
hsa-miR-942-5p	3.63911	2.99e-136	0.0267478	0.265018	0.969674	0.00018973	0.281945	0.116735	-0.519729	0.0230508	3.09663	1.34e-75	0.135143	0.509316	1.70308	1.51e-18	1.44441	5.48e-07	-0.815922	6.08e-05	0.974753	9.02e-08	1.61293	4.98e-22	2.58844	2.65e-36	2.7017	7.25e-77	1.34066	3.42e-14	0.0584358	0.204637	2.90222	3.56e-179	-0.437644	0.0149691	-0.215616	0.419164	1.38121	1.23e-19	0.870487	2.55e-05	0.896839	1.63e-05	1.27276	2.19e-18	2.45078	3.66e-41	0.631702
hsa-miR-7846-3p	0.98168	0.231861	-2.03698	0.0808301	-3.55757	0.00287696	0.890366	0.17464	NA	NA	-1.56074	0.0378066	-3.40918	0.00441013	-1.18145	0.145386	NA	NA	-3.18329	0.00627615	-2.39756	0.0104975	NA	NA	1.61608	0.0214215	2.50376	0.00246712	-4.14787	0.00398971	-1.67794	0.0193817	0.0170555	0.22977	-3.42802	0.00144903	-1.44221	0.181197	-0.450323	0.122373	-2.80301	0.0423898	1.02103	0.0650648	3.87469	0.00295614	1.03738	0.458947	3.24837
novel_mir661	NA	NA	NA	NA	NA	NA	NA	NA	NA	NA	NA	NA	NA	NA	NA	NA	NA	NA	NA	NA	-5.03499	5.5e-05	NA	NA	4.97865	3.64e-06	NA	NA	NA	NA	NA	NA	NA	NA	-4.95853	4.91e-05	-5.11463	4.7e-05	NA	NA	NA	NA	-5.2269	2.15e-05	NA	NA	NA	NA	4.77889
hsa-miR-100-3p	-0.281355	0.554752	-1.08005	0.0244066	0.719267	0.239954	-1.43156	0.00433456	-0.536217	0.0745372	-1.61321	0.00166586	-2.25717	0.00196918	-0.648015	0.113974	-0.148777	0.250241	-5.12189	2.16e-08	-1.34963	0.000756747	-0.50418	0.142652	0.365671	0.112534	0.18568	0.718397	-5.10723	2.47e-09	-2.73041	0.000347454	-3.88984	2.98e-07	-2.71753	2.2e-05	-0.764136	0.212818	0.456568	0.0847145	-0.436229	0.458143	-0.605408	0.120518	1.54127	6.52e-05	-0.49313	0.374212	0.463113
hsa-miR-335-5p	-0.300214	5.11e-12	-0.0217691	0.230865	-0.434623	3.4e-22	-1.11661	1.46e-113	0.927528	6.64e-124	0.273984	1.54e-06	-0.823521	2.17e-77	-0.558712	2.12e-16	-1.29784	2.4e-64	-2.25028	3.92e-250	-1.74866	1.4e-122	0.280833	1.62e-08	-1.16169	2.64e-86	-0.613362	9.86e-40	-0.785704	4.06e-45	-2.97986	0	-0.304873	2.98e-09	-1.85627	6.63e-150	-2.32577	5.86e-134	-1.28363	4.69e-44	-0.289341	7.04e-09	0.316259	3.37e-14	0.0447131	0.191689	-0.402364	7.08e-16	-2.76137
hsa-miR-23a-5p	0.303608	0.68558	-4.53948	4.46e-06	-1.55757	0.244574	-1.01652	0.163798	2.99812	0.0209175	NA	NA	-1.40918	0.0971067	NA	NA	NA	NA	NA	NA	0.772364	0.288027	0.656285	0.282846	-3.19128	0.00031555	-1.41378	0.0560112	0.343981	0.564658	1.69362	0.00319798	-2.30487	0.03663	0.741905	0.137159	2.92703	4.57e-06	-1.45032	0.0755042	-1.41069	0.177808	0.773103	0.322561	-0.880195	0.169184	1.62235	0.274421	-4.62199
hsa-miR-874-5p	-0.800415	7.93e-06	0.329516	0.0116699	-0.177592	0.421394	1.21108	1.61e-13	-0.180074	0.150885	-0.219047	0.312488	-2.52021	7.71e-40	-1.59648	4.17e-08	-2.92669	1.43e-20	-4.25368	7.07e-19	-1.14357	1.79e-06	0.0955701	0.282846	0.323977	0.0740659	-0.730548	0.00532952	-1.9598	3.02e-09	-1.82575	5.15e-21	-3.21594	4.61e-36	-4.01783	3.91e-36	-2.55889	4.51e-20	0.83508	0.000126142	0.159413	0.406114	-1.07489	7.05e-08	0.211727	0.121376	0.918086	5.29e-05	-2.24348
hsa-miR-592	-1.77168	9.12e-33	-0.221269	0.0155187	-3.03961	2.5e-199	-0.604908	2.04e-08	0.943826	6.93e-20	-1.7448	6.72e-80	0.153032	0.110413	1.45152	1.06e-24	-0.617715	2.55e-08	-5.50672	3.05e-285	-2.86705	1.57e-29	3.73714	0	-1.8677	8.98e-44	0.458462	3.27e-13	2.44524	0	-3.83271	5.03e-130	-0.790299	9.73e-09	-5.03522	1.47e-217	-3.72761	1.49e-134	0.222513	0.017238	-3.45509	2.09e-160	-1.37401	1.61e-51	-1.5777	4.67e-53	-4.37624	2.98e-75	-4.53036
hsa-miR-3065-5p	-1.60328	0.00551656	-1.95452	1.16e-05	-0.869517	0.0155859	-2.44462	6.21e-08	1.04875	0.000262391	0.770468	0.0153434	-0.169711	0.543221	-1.329	0.00172334	-2.04102	4.29e-06	-1.92026	2.19e-05	-0.919514	0.039744	-2.40261	3.41e-05	-2.19128	0.00031555	-0.44891	0.080096	0.63503	0.150852	-1.8008	4.66e-07	-1.24517	6.4e-06	0.45378	0.0186839	-1.32973	0.00329369	1.13464	0.0421603	-1.5482	0.000266602	-0.641934	0.0313157	-3.61716	1.03e-14	2.4159	1.43e-39	-0.62782
hsa-miR-20b-5p	-0.408064	0.00550628	1.91812	8.2e-93	0.831602	2.08e-10	0.457407	4.81e-05	-0.829846	7.46e-07	4.03376	0	3.31046	0	0.775025	9.25e-13	-0.982127	6.36e-08	-1.35914	1.38e-15	-1.23581	1.61e-11	0.31122	0.00325072	1.92342	4.46e-69	1.00546	9.34e-27	3.70001	0	-0.742247	1.36e-11	3.25507	0	-0.942067	5.48e-09	-0.00732573	0.990149	-0.634354	1.38e-08	-0.338959	0.0216769	0.0405835	0.428553	0.153289	0.0512294	-0.326279	0.00467316	-1.11972
hsa-miR-423-3p	1.05987	0	0.777529	0	0.178749	3.05e-66	1.05017	0	-1.21876	0	0.71685	0	-0.503078	0	0.899617	0	0.289053	2.15e-150	1.6371	0	-0.0701966	5.11e-13	0.608903	0	1.00859	0	0.706577	0	0.806941	0	0.0831748	1.83e-12	1.83716	0	0.243388	5.9e-128	-0.173968	2.56e-59	1.94496	0	0.0110247	0.367498	-0.296455	1.71e-140	0.741375	0	2.36233	0	1.56633
hsa-let-7g-3p	-1.35475	2.55e-31	0.259308	0.0223509	-0.227578	0.097319	-1.09346	4.69e-13	-1.61091	5.82e-22	-2.81498	6.04e-37	0.100159	0.276556	-0.42818	0.0177528	-0.71703	1.89e-07	-0.341991	0.000766668	-1.20836	1.09e-13	-1.31833	1.38e-23	-0.239532	0.0281849	0.544301	1.82e-06	-0.0292482	0.641593	-0.716502	5.7e-10	-1.12201	5.64e-11	-1.47663	1.66e-20	0.263838	0.0208452	-0.0984789	0.106955	-0.585192	1.02e-05	0.422416	0.000113448	-1.48525	1.04e-19	-0.445008	2.09e-05	-0.00534408
hsa-miR-6513-3p	1.78903	0.00125351	1.86991	0.00353146	0.875386	0.0946534	1.62733	0.00572794	0.438692	0.168563	0.0242244	0.609785	-0.328257	0.524538	-0.707516	0.064054	-1.27431	0.0291821	-0.257293	0.187986	-0.947528	0.0193623	0.170858	0.29159	1.20104	0.023512	-0.114222	0.813793	0.447359	0.157403	0.192426	0.204637	0.305181	0.130138	-0.521129	0.108756	-0.521935	0.271668	-0.575853	0.0660645	0.226736	0.633593	-1.2269	0.0656711	-0.939089	0.018319	-0.252122	0.556813	0.289953
hsa-miR-3120-5p	-1.35936	5.48e-15	0.139705	0.188944	-0.521504	0.0078495	-1.06025	5.45e-05	-1.3942	7.06e-09	-0.560738	0.0138169	-2.03478	3.87e-16	-1.40384	7.21e-08	-2.16655	1.89e-06	-2.92026	5.94e-15	-3.42028	1.59e-14	-1.24243	5.06e-08	0.0674575	0.253877	0.644463	0.00205405	-2.90686	3.89e-17	-3.32298	9.66e-44	-4.28596	8.02e-94	-6.40784	5.51e-20	-3.18098	1.75e-48	1.94032	1.24e-20	-0.971678	2.03e-07	0.718241	0.000778714	-4.55397	4.75e-35	-1.31054	0.00904282	-5.09148
hsa-miR-369-5p	0.00204287	0.827267	1.01283	1.1e-86	0.0571709	0.352068	1.38165	1.03e-188	2.09704	0	1.55079	0	-0.909471	2.25e-77	3.5609	0	-1.36396	3.15e-84	-2.89156	0	-2.94112	3.5e-296	1.06371	1.15e-132	-0.191879	0.00027844	1.45481	2.71e-201	-2.63461	0	-1.86233	7.29e-191	-2.14451	1.45e-278	-1.63592	8.61e-112	-1.5889	3.62e-138	-0.742391	1.35e-36	3.95015	0	2.50553	0	0.544704	1e-23	0.941288	5.95e-81	-2.0649
hsa-miR-3940-3p	-0.433358	0.554752	-0.98253	0.0514131	0.0273894	0.992094	0.890366	0.0961409	-1.13116	0.100526	2.28726	2.12e-07	-0.935246	0.246362	2.57344	1.55e-05	-1.4967	0.0588026	1.10211	0.0531435	1.64683	0.00451078	0.878677	0.0987833	1.28677	0.010553	1.7017	0.0477319	1.02205	0.0628125	2.33998	1.52e-05	0.759258	0.0453974	-1.95853	0.00379369	1.29476	0.0832661	NA	NA	-0.773264	0.317138	-1.10137	0.0977299	0.92716	0.123166	-1.34113	0.066941	2.40038
hsa-miR-93-3p	0.230256	0.0928703	1.74107	5.61e-37	-0.338066	0.108853	0.722722	4.78e-05	1.10045	8.38e-15	2.57923	5.21e-63	-0.308377	0.0560472	0.477044	6.47e-05	-0.765886	0.000326266	0.740472	3.32e-07	0.804374	4.44e-09	1.97314	1.33e-27	-0.400845	0.0214456	0.00938327	0.943618	2.54367	6.47e-80	2.76627	6.38e-200	-0.224949	0.0512652	0.880559	1.15e-08	0.967312	3.77e-10	0.871606	3.24e-06	-0.0730614	0.671577	0.200852	0.182989	-0.015949	0.258242	0.00116464	0.72741	0.421337
novel_mir608	-1.51762	0	-2.29903	0	0.698888	9.54e-135	0.268967	1.85e-19	-3.33014	0	-1.08951	1.31e-216	-0.31897	3.7e-12	-0.617075	4.49e-56	-2.24892	5.03e-307	-2.84494	0	-0.277197	5.87e-24	-0.828647	6.25e-55	-0.222579	4.75e-22	-0.0386337	0.354976	-0.798154	2.34e-61	-0.586364	2.79e-26	-0.386991	8.92e-19	-1.31182	4.47e-108	-1.69168	1.43e-157	-2.71564	0	-1.82834	0	-1.42628	0	-1.88588	2.89e-302	-0.923286	1e-63	2.65948
hsa-miR-342-3p	0.277562	2.31e-73	-0.611073	0	0.538835	0	0.566925	5.78e-212	-0.462111	2.52e-189	1.83599	0	-0.330635	6.02e-93	0.215957	3.92e-39	0.615469	0	-0.922514	0	-0.262928	1.96e-49	-0.419053	4.03e-266	0.277182	2.24e-47	0.636093	0	1.61712	0	-1.75567	0	0.496715	0	-1.16826	0	-1.454	0	1.95048	0	-0.431041	3.95e-250	0.56604	0	0.0967922	9.9e-08	-0.507388	1.07e-236	-0.598579
hsa-miR-33a-5p	1.41442	0	0.339751	3.71e-19	1.11288	1.68e-195	-0.476173	9.78e-25	-0.674089	1.12e-50	-0.327248	5.83e-11	1.78147	0	0.906641	6.47e-169	-0.200554	1.09e-06	1.06287	4.49e-209	2.33811	0	0.207089	2.75e-08	0.821249	1.86e-140	0.230873	2.45e-13	1.25555	0	0.846861	8.28e-150	1.07206	5.76e-173	-0.566567	1.94e-43	-0.372494	3.74e-25	0.133064	0.00131727	0.200323	1.35e-10	-0.381601	2.35e-23	-1.8498	0	2.38069	0	-0.0251228
hsa-miR-25-3p	1.30632	0	1.61395	0	0.121889	1.98e-09	0.567019	2.76e-219	0.495324	8.8e-136	1.9258	0	-0.00199566	0.734998	1.01834	0	-0.133283	4.88e-08	0.813007	0	1.08492	0	1.30788	0	0.749724	0	0.6957	0	1.61276	0	2.7198	0	1.30562	0	0.987939	0	-0.215928	2.47e-29	0.536125	9.25e-238	0.658934	0	0.340135	3.02e-60	0.703659	0	0.326772	6.16e-123	0.555397
hsa-let-7b-5p	-2.02192	0	0.753831	0	-0.0540851	1.72e-25	-0.0934724	7.3e-41	0.411118	0	-1.07561	0	0.364672	0	-0.123302	1.07e-87	1.19784	0	0.702398	0	-0.36729	0	0.647057	0	0.912588	0	-0.315288	0	-0.0166885	0.000180574	0.492113	0	-1.94077	0	-2.94132	0	1.52869	0	-0.397739	0	-0.120415	7.92e-204	0.844801	0	0.0808751	1.64e-72	-2.25996	0	-0.730993
hsa-miR-935	0.064142	0.740307	2.11503	3.48e-17	0.453654	0.266789	1.60657	9.71e-06	1.17306	1.02e-07	0.966121	0.000644821	3.03776	1.42e-42	0.965394	0.000905833	0.59641	0.0749497	-0.112904	0.22592	-0.687068	0.043455	0.67565	0.0104265	1.35716	1.87e-05	1.28814	8.23e-08	1.92584	6.6e-13	-3.90033	3.61e-12	-0.269249	0.0728766	-2.52113	2.12e-05	5.27471	0	0.701681	0.0427061	-0.18207	0.542689	0.910607	0.00676402	2.98488	4.22e-22	-0.600045	0.16131	0.710717
hsa-miR-338-3p	0.178717	0.186692	0.925686	1.26e-11	0.0798568	0.611042	-0.885027	8.64e-09	1.00658	8.41e-37	0.391956	0.000683564	0.638855	8.45e-08	-0.260057	0.0516701	-0.774234	5.05e-05	-2.32999	2.78e-59	-1.41426	3.75e-18	-0.164391	0.117502	-0.445423	0.00155319	0.160322	0.223137	0.914105	4.45e-14	-3.04356	6.55e-119	-0.495777	4.93e-06	-0.6354	3.37e-06	-0.602285	4.93e-09	1.21264	2.13e-09	-1.17921	5.82e-23	-0.888311	1.85e-06	-0.459119	0.000100606	-0.734948	2.57e-06	-1.55554
hsa-miR-425-3p	-0.125758	0.100348	1.29151	3.12e-51	-0.978339	9.59e-28	-0.176248	0.0295868	0.39442	1.42e-05	1.40454	3.61e-73	-1.08405	2.14e-40	1.80822	2e-156	0.668754	1.33e-15	1.97142	3.49e-146	0.384119	2.21e-05	1.42958	1.87e-51	-1.12183	3.63e-26	1.19872	3.57e-54	2.19923	2.28e-226	0.326563	0.000237629	-0.0579579	0.152332	1.38995	4.47e-66	0.588388	3.26e-11	-0.145989	0.045266	0.72055	1.05e-17	1.33922	6.39e-68	0.678646	7.46e-16	1.39635	2.35e-70	-0.483319
hsa-let-7a-5p	-1.26077	0	0.972521	0	0.151556	0	0.400716	0	0.690953	0	0.462054	0	0.0433858	6.19e-24	0.311328	0	0.776282	0	0.374758	0	-0.211884	0	0.939542	0	0.656605	0	0.0794094	6.35e-62	0.236536	0	0.490518	0	-0.772662	0	-0.202353	0	0.954207	0	-0.757263	0	-0.15463	0	0.431808	0	0.792769	0	0.221104	0	-0.551925
hsa-miR-1249-3p	1.37163	3.1e-24	-0.678291	3.59e-07	0.652541	0.0133304	0.207223	0.16847	-0.673581	0.00219374	2.03803	8.74e-13	0.419711	0.0619169	0.400348	0.0408405	1.52638	2.73e-09	0.46307	0.0674658	2.47551	3.54e-35	-0.203537	0.208904	0.402904	0.018662	2.90307	2.36e-115	0.675547	8.81e-07	-2.02259	3.81e-17	1.28675	1.25e-12	0.4012	0.0030547	0.729853	0.000110846	1.46041	2.22e-07	0.559732	1.14e-05	-0.516403	0.0115414	0.44568	0.0157964	1.49775	9.28e-29	-1.22641
hsa-let-7f-5p	-1.20542	0	0.591907	0	0.341962	0	0.0599211	5.08e-33	0.385334	0	-0.116081	1.92e-145	-0.152336	1e-238	0.957939	0	-0.127495	2.49e-118	-0.260544	0	0.0477114	7.02e-20	0.163813	0	-0.243393	0	0.546808	0	0.681003	0	-0.125082	9.4e-125	-0.355127	0	-0.985979	0	0.0991122	1.3e-69	-0.370974	0	0.0271781	2.71e-08	0.349518	0	0.462997	0	1.41814	0	-0.146331
hsa-let-7g-5p	-0.980859	0	0.399516	0	0.0171658	5.35e-05	0.0857697	1.55e-77	-0.158023	1.5e-251	-0.789392	0	0.0870235	4.41e-98	0.0682748	2.83e-39	-0.336512	0	0.28565	0	-0.253818	0	-0.245669	0	-0.225739	0	0.73605	0	0.50889	0	-0.0525657	5.03e-34	-0.163066	0	-0.529136	0	0.0568224	4.86e-40	-0.616316	0	-0.156152	1.37e-277	0.780975	0	0.111053	4.79e-140	0.708587	0	0.465695
hsa-miR-6882-5p	1.44111	0.0895858	1.54798	0.0574027	0.764355	0.593302	-0.279559	0.341443	0.360689	0.229418	1.48366	0.0514311	NA	NA	1.72544	0.128534	NA	NA	0.209025	0.232331	0.994756	0.152801	-0.343715	0.282846	-1.19128	0.135339	-0.413782	0.751603	0.829408	0.308406	0.813915	0.154646	-0.889835	0.0985227	2.06383	0.0414925	-1.61213	0.402665	0.549677	0.10343	1.32627	0.315174	0.188141	0.460683	2.0267	0.0568483	0.0373848	0.720953	0.0784489
hsa-miR-499b-5p	-0.0183201	0.827267	-3.25937	0.00523316	-0.709576	0.629175	-2.27956	0.0865716	-0.809236	0.229418	1.60919	0.0601095	-0.309642	0.594574	2.36287	0.00220358	-0.911737	0.155127	-1.59833	0.0395189	-2.8126	0.0196289	0.530754	0.203583	-1.34328	0.0815156	1.17118	0.24213	1.60702	0.270701	NA	NA	-0.304873	0.199808	-0.258095	0.187396	-1.02717	0.662345	-0.450323	0.126846	-0.580619	0.647781	-0.641934	0.267863	0.119805	0.252938	0.174888	0.616163	-0.114196
hsa-miR-584-3p	-2.01832	0.19261	-0.452015	0.255766	0.0273894	0.992094	1.3054	0.191911	-1.80924	0.0579917	NA	NA	-2.8946	0.0280357	0.140481	0.360734	NA	NA	NA	NA	-3.54956	0.01859	-1.34371	0.193971	1.71561	0.0861	0.00125539	0.943618	NA	NA	2.53638	1.44e-05	NA	NA	NA	NA	-2.61213	0.0753303	NA	NA	NA	NA	-0.226897	0.460683	NA	NA	0.359313	0.566601	-0.921551
hsa-miR-6749-5p	NA	NA	NA	NA	NA	NA	NA	NA	NA	NA	NA	NA	NA	NA	NA	NA	NA	NA	NA	NA	NA	NA	NA	NA	NA	NA	NA	NA	NA	NA	NA	NA	NA	NA	NA	NA	NA	NA	NA	NA	NA	NA	NA	NA	NA	NA	NA	NA	0.0784489
hsa-miR-3687	-0.244202	0.363785	-1.64841	8.28e-07	0.220034	0.780498	-1.22511	0.00396579	-5.08225	3.52e-20	1.74043	1.79e-11	-2.58975	0.00111918	-0.134142	0.253282	-3.88902	9.19e-07	-0.839338	0.0558959	-0.905708	0.0325169	-0.343715	0.233248	-0.540726	0.0366576	2.20056	1.04e-15	-1.03239	0.0318713	0.0445277	0.248757	4.14725	7.65e-40	-0.258095	0.172705	-1.71523	0.00162196	-5.5658	6.95e-31	-1.58062	1.68e-09	0.401134	0.297833	-2.22123	0.000398764	3.25978	1.35e-16	1.14884
hsa-miR-5591-5p	NA	NA	-1.45202	0.152265	0.0273894	0.992094	NA	NA	NA	NA	NA	NA	NA	NA	2.46241	0.0395779	NA	NA	NA	NA	3.94229	0.00357062	NA	NA	-0.606314	0.247583	1.92725	0.00706027	1.60702	0.270701	NA	NA	4.64932	4.51e-08	-0.673132	0.137159	-3.3491	0.0664683	NA	NA	NA	NA	NA	NA	-3.61716	0.0122762	3.62235	0.0231792	1.40038
hsa-miR-134-3p	-0.755286	0.176365	1.03341	0.0191726	-0.600642	0.200803	1.62733	0.000602088	0.0272655	0.286555	1.08835	0.000259579	-0.824215	0.0322086	2.90318	9.35e-88	-0.966185	0.0314934	-4.40569	1.57e-05	-2.6606	8.68e-06	0.106946	0.299499	-0.284386	0.213185	0.608938	0.199026	-2.97795	9.14e-12	-1.75594	0.00127862	-3.3405	3.76e-10	-1.69105	0.00034183	-2.79271	2.15e-06	-1.16082	0.00807862	2.58931	3.12e-37	1.54754	9.23e-06	-0.0935989	0.246822	1.66542	0.000498167	-1.42405
hsa-miR-548t-5p	3.30361	0.00626784	NA	NA	2.61235	0.079713	0.890366	0.27489	-0.394198	0.235335	0.609187	0.359799	0.275321	0.59508	0.725443	0.249482	-1.08166	0.155127	0.40167	0.186972	-3.8126	0.00951191	0.878677	0.167909	2.71561	0.0424889	1.00126	0.40601	1.34398	0.225546	0.144063	0.226774	1.3732	0.0154511	-4.06545	0.0024968	0.820826	0.402665	1.13464	0.0588917	-1.99566	0.223112	1.35807	0.251146	NA	NA	NA	NA	-0.506514
hsa-miR-6742-5p	NA	NA	NA	NA	NA	NA	NA	NA	NA	NA	NA	NA	NA	NA	0.140481	0.360734	NA	NA	NA	NA	NA	NA	NA	NA	NA	NA	NA	NA	NA	NA	NA	NA	NA	NA	NA	NA	NA	NA	NA	NA	NA	NA	NA	NA	-0.295233	0.246822	NA	NA	NA
hsa-miR-4323	1.98168	0.197937	1.54798	0.114081	1.02739	0.527908	NA	NA	NA	NA	NA	NA	NA	NA	NA	NA	NA	NA	-1.59833	0.116356	NA	NA	NA	NA	NA	NA	-0.998745	0.630369	2.02205	0.156055	NA	NA	NA	NA	NA	NA	NA	NA	NA	NA	1.00434	0.577538	NA	NA	3.0267	0.0274973	NA	NA	NA
hsa-miR-624-3p	2.93588	3.79e-06	0.547985	0.228155	-0.972611	0.550113	-1.27956	0.174979	NA	NA	-2.2977	0.0750735	1.72011	0.119034	0.140481	0.360734	NA	NA	1.40167	0.0603109	-1.22764	0.159478	0.656285	0.249365	-1.02135	0.13408	2.58622	0.0823553	0.0220531	0.715307	-0.508013	0.203983	-1.30487	0.124405	-1.25809	0.0860635	-2.02717	0.234457	-0.450323	0.131304	0.0043431	0.866531	-1.2269	0.158295	NA	NA	1.25978	0.0665907	0.400377
hsa-miR-6502-5p	-1.24071	0.22334	-0.71505	0.156852	-2.43204	0.0203762	0.0423694	0.378846	1.41316	0.0348284	-1.71274	0.0419049	-3.54668	0.00238665	-2.02944	0.0236506	-1.23367	0.0974487	-2.99065	4.91e-06	-1.8126	0.0566438	1.15879	0.0400923	-1.60631	0.046891	-2.26178	0.000622547	-4.56291	0.000664329	-2.67794	0.00333612	-1.17934	0.0332695	-3.95853	0.000106684	-0.804778	0.326039	-0.187288	0.131806	0.326271	0.713392	1.30916	0.00828707	-3.8802	0.00616933	-3.54758	0.0261041	-2.72891
hsa-miR-5580-5p	5.06914	4.78e-05	2.13295	0.0466794	0.0273894	0.992094	NA	NA	2.77573	0.0329067	1.40274	0.0430321	0.912751	0.52575	2.59991	0.00387237	-0.4967	0.250241	NA	NA	0.772364	0.160259	NA	NA	-0.606314	0.231385	1.00126	0.505435	-0.562909	0.454506	-0.508013	0.216116	0.28009	0.203842	1.45811	0.00414979	NA	NA	NA	NA	0.0043431	0.866531	NA	NA	-1.8802	0.0881836	NA	NA	NA
hsa-miR-6875-3p	-0.0183201	0.827267	NA	NA	NA	NA	NA	NA	NA	NA	NA	NA	NA	NA	NA	NA	NA	NA	NA	NA	NA	NA	NA	NA	NA	NA	0.00125539	0.943618	1.60702	0.270701	NA	NA	NA	NA	NA	NA	NA	NA	NA	NA	NA	NA	NA	NA	NA	NA	NA	NA	1.66341
hsa-miR-4661-3p	NA	NA	NA	NA	NA	NA	NA	NA	NA	NA	NA	NA	NA	NA	NA	NA	NA	NA	NA	NA	NA	NA	NA	NA	-0.606314	0.247583	NA	NA	NA	NA	NA	NA	NA	NA	NA	NA	NA	NA	NA	NA	NA	NA	NA	NA	NA	NA	NA	NA	NA
hsa-miR-4646-3p	-0.433358	0.642208	0.132947	0.279052	1.16489	0.195318	-1.01652	0.163798	NA	NA	1.02422	0.225609	-0.0872493	0.734998	0.462409	0.265852	NA	NA	0.40167	0.232331	0.772364	0.244329	NA	NA	2.97865	0.0262787	0.80861	0.461879	1.13753	0.098287	0.491987	0.220541	1.50248	0.0496462	NA	NA	-2.3491	0.135639	3.13464	0.010229	-2.31758	0.129662	0.188141	0.460683	-0.295233	0.246822	1.62235	0.274421	2.07845
hsa-miR-4742-5p	NA	NA	NA	NA	NA	NA	0.305404	0.352226	NA	NA	3.60919	0.0180102	1.91275	0.198341	0.725443	0.249482	NA	NA	-1.59833	0.116356	NA	NA	NA	NA	NA	NA	1.41629	0.193491	2.34398	0.0874756	-0.508013	0.220541	NA	NA	0.741905	0.160486	NA	NA	NA	NA	2.00434	0.223112	NA	NA	NA	NA	NA	NA	NA
hsa-miR-6848-3p	1.39672	0.158787	-0.452015	0.255766	2.02739	0.247564	NA	NA	NA	NA	-0.975776	0.304148	-1.67221	0.286379	0.503051	0.222058	-0.4967	0.23418	-0.183293	0.246245	1.35733	0.116736	-0.343715	0.312289	NA	NA	NA	NA	0.0220531	0.715307	NA	NA	NA	NA	NA	NA	0.972829	0.666061	0.549677	0.126846	1.00434	0.577538	-1.2269	0.215737	NA	NA	NA	NA	1.07845
hsa-miR-6789-3p	-0.0183201	0.827267	-2.03698	0.0808301	3.34932	0.00786332	1.62733	0.133561	NA	NA	2.83158	0.00147359	-0.0872493	0.734998	1.94784	0.0368787	NA	NA	0.40167	0.232331	0.772364	0.244329	3.46364	0.0126969	-1.60631	0.133854	1.87572	0.051848	1.60702	0.270701	-0.508013	0.220541	NA	NA	-0.258095	0.195697	0.972829	0.666061	NA	NA	3.8117	0.01859	NA	NA	-0.880195	0.169184	NA	NA	NA
hsa-miR-1243	NA	NA	NA	NA	NA	NA	NA	NA	NA	NA	5.19415	1.29e-05	NA	NA	NA	NA	NA	NA	2.7236	0.0349615	NA	NA	NA	NA	NA	NA	NA	NA	NA	NA	NA	NA	-0.304873	0.203842	NA	NA	NA	NA	3.13464	0.010229	NA	NA	NA	NA	NA	NA	NA	NA	NA
hsa-miR-6809-5p	NA	NA	-0.452015	0.255766	0.0273894	0.992094	-1.6946	0.17464	NA	NA	NA	NA	0.912751	0.52575	-0.859519	0.260044	NA	NA	NA	NA	NA	NA	NA	NA	NA	NA	NA	NA	-0.562909	0.527625	NA	NA	NA	NA	0.741905	0.160486	NA	NA	NA	NA	-1.31758	0.317138	NA	NA	NA	NA	NA	NA	NA
hsa-miR-4738-3p	NA	NA	-0.452015	0.255766	1.02739	0.670877	0.305404	0.352226	NA	NA	NA	NA	NA	NA	NA	NA	NA	NA	1.40167	0.112308	0.357327	0.336727	0.656285	0.282846	1.39369	0.129976	-0.583707	0.713467	0.437091	0.545009	-1.50801	0.127829	2.01706	0.0454425	NA	NA	NA	NA	NA	NA	NA	NA	-0.226897	0.460683	0.704767	0.213692	2.03738	0.0505113	NA
hsa-miR-4632-3p	-0.65575	0.314105	-0.452015	0.19159	0.349317	0.81517	0.198489	0.331656	-1.13116	0.100526	1.02422	0.225609	-1.67221	0.0741523	-0.974997	0.0809432	-0.4967	0.250241	0.986632	0.165439	-3.68707	0.000814771	-0.928677	0.150254	-0.0757996	0.276422	0.100791	0.876692	1.13753	0.098287	-1.82994	0.0445853	1.01706	0.0412824	-1.25809	0.122009	-0.834525	0.457323	1.35703	0.0410118	-0.526172	0.46617	0.451175	0.344665	0.92716	0.123166	-1.76997	0.0965887	NA
hsa-miR-6810-3p	-0.224771	0.634951	2.05049	0.00416039	0.0273894	0.992094	0.890366	0.214789	2.77573	0.0329067	0.0242244	0.609785	0.550181	0.357312	NA	NA	-1.08166	0.155127	0.816707	0.122372	-0.812598	0.246695	2.46364	0.0291741	-1.19128	0.135339	0.586218	0.625409	2.70012	4.64e-06	-1.09298	0.13259	-0.889835	0.135907	0.54926	0.137159	-2.02717	0.234457	1.54968	0.0561542	-0.455089	0.553153	-0.0342518	0.483033	3.0267	0.0274973	NA	NA	2.07845
hsa-miR-3682-3p	3.98168	0.00896697	1.86991	0.0740106	NA	NA	-0.109634	0.373027	NA	NA	2.02422	0.125553	NA	NA	NA	NA	NA	NA	NA	NA	-1.8126	0.128126	0.978213	0.184439	2.71561	0.0424889	NA	NA	-2.56291	0.0524275	0.491987	0.220541	-0.304873	0.203842	NA	NA	-0.0271705	0.990149	NA	NA	NA	NA	-2.54882	0.0519781	NA	NA	2.35931	0.0871029	NA
hsa-miR-6833-3p	0.34425	0.604601	1.13295	0.119896	0.0273894	0.992094	3.11276	0.0257237	0.190764	0.280311	1.34615	0.0786921	2.08268	0.045278	3.59991	0.000951475	NA	NA	NA	NA	-0.812598	0.246695	NA	NA	-0.0213518	0.295794	1.32318	0.348311	1.43709	0.118663	-1.09298	0.13259	1.28009	0.116944	2.74191	0.00861155	-0.0271705	0.990149	1.13464	0.0847145	0.741309	0.374735	-1.44929	0.100258	-0.295233	0.246822	2.62235	0.0491128	-0.506514
hsa-miR-4734	NA	NA	NA	NA	NA	NA	NA	NA	NA	NA	-0.975776	0.388439	NA	NA	NA	NA	NA	NA	NA	NA	NA	NA	NA	NA	NA	NA	0.00125539	0.943618	NA	NA	NA	NA	NA	NA	NA	NA	NA	NA	NA	NA	NA	NA	NA	NA	NA	NA	NA	NA	NA
hsa-miR-4684-3p	3.30361	0.00626784	NA	NA	NA	NA	NA	NA	NA	NA	4.02422	0.00512907	NA	NA	2.46241	0.0395779	3.31066	0.0140317	NA	NA	NA	NA	1.65629	0.122876	NA	NA	NA	NA	NA	NA	NA	NA	1.69513	0.0733793	NA	NA	NA	NA	2.87161	0.0170322	NA	NA	NA	NA	NA	NA	NA	NA	1.07845
hsa-miR-6873-3p	-0.0183201	0.827267	1.13295	0.169181	NA	NA	0.890366	0.27489	-2.80924	0.0239813	4.19415	0.00275437	NA	NA	NA	NA	NA	NA	NA	NA	1.09429	0.172671	-0.343715	0.312289	NA	NA	2.58622	0.0823553	0.437091	0.545009	NA	NA	3.01706	0.0215393	4.06383	0.0011774	1.55779	0.41929	NA	NA	-0.580619	0.647781	0.773103	0.322561	-1.8802	0.0881836	1.03738	0.347663	3.66341
hsa-miR-1262	NA	NA	-0.130087	0.273482	NA	NA	-1.6946	0.17464	1.51269	0.108446	-0.390813	0.475792	3.91275	0.00953219	NA	NA	NA	NA	3.40167	0.00776864	4.4728	0.000392198	0.656285	0.249365	0.393686	0.253877	0.00125539	0.943618	1.60702	0.270701	4.07695	0.000907594	0.543124	0.135538	-1.25809	0.0860635	0.780184	0.493811	2.87161	0.00325216	2.00434	0.223112	1.09503	0.231638	0.382839	0.207328	NA	NA	0.0784489
hsa-miR-6814-3p	3.30361	0.0566066	NA	NA	NA	NA	NA	NA	NA	NA	3.83158	0.00957422	NA	NA	2.46241	0.0395779	NA	NA	0.40167	0.232331	NA	NA	NA	NA	-0.606314	0.247583	NA	NA	4.34398	0.00194141	NA	NA	NA	NA	2.32687	0.0243544	3.55779	0.0391206	NA	NA	3.17427	0.01291	NA	NA	-0.295233	0.246822	NA	NA	NA
hsa-miR-6876-5p	NA	NA	NA	NA	NA	NA	-0.109634	0.373027	NA	NA	NA	NA	NA	NA	NA	NA	NA	NA	NA	NA	NA	NA	NA	NA	NA	NA	NA	NA	3.34398	0.0428981	NA	NA	NA	NA	NA	NA	NA	NA	NA	NA	0.0043431	0.866531	NA	NA	NA	NA	NA	NA	NA
hsa-miR-6878-3p	NA	NA	NA	NA	NA	NA	NA	NA	NA	NA	NA	NA	NA	NA	1.72544	0.128534	NA	NA	NA	NA	0.772364	0.244329	0.656285	0.282846	NA	NA	1.58622	0.226285	3.34398	0.0428981	NA	NA	NA	NA	NA	NA	NA	NA	NA	NA	NA	NA	NA	NA	NA	NA	0.0373848	0.720953	3.66341
hsa-miR-943	-0.603283	0.608373	-0.452015	0.229507	2.93428	0.00193884	2.62733	0.0664826	1.19076	0.15441	1.7023	0.0117051	-0.0872493	0.734998	3.72544	0.000520673	-0.4967	0.250241	2.7236	0.00038599	3.77236	0.00629487	0.241248	0.310588	1.39369	0.129976	3.7017	0.00138235	2.92894	0.00108106	NA	NA	4.94305	1.07e-05	0.156943	0.195848	-0.0271705	0.990149	1.54968	0.0561542	4.00434	0.0102486	NA	NA	0.119805	0.252938	1.62235	0.274421	3.66341
hsa-miR-937-3p	3.68212	3.06e-06	-1.45202	0.0967844	2.83474	0.0446993	3.62733	0.000140321	NA	NA	2.19415	0.000143651	NA	NA	3.16602	1.48e-22	-0.719092	0.146626	6.46776	1.21e-14	2.90987	4.37e-08	1.46364	0.0104265	NA	NA	0.778863	0.348311	1.60702	0.00247611	-0.508013	0.220541	1.50248	0.0496462	0.741905	0.0947352	-2.83453	0.0423607	NA	NA	1.64177	0.00270013	-2.54882	0.0519781	1.70477	0.00894868	-0.962615	0.471612	2.40038
hsa-miR-4800-5p	NA	NA	NA	NA	NA	NA	-1.6946	0.17464	NA	NA	-0.975776	0.388439	NA	NA	0.140481	0.360734	NA	NA	NA	NA	-0.812598	0.246695	NA	NA	-2.19128	0.0677944	0.00125539	0.943618	-1.97795	0.164269	-0.508013	0.220541	-0.71991	0.139397	-2.84306	0.0103929	-0.0271705	0.990149	NA	NA	NA	NA	-1.81186	0.0792145	-1.8802	0.0881836	NA	NA	0.0784489
hsa-miR-548at-3p	NA	NA	NA	NA	NA	NA	NA	NA	NA	NA	NA	NA	NA	NA	NA	NA	NA	NA	NA	NA	-1.22764	0.225392	NA	NA	NA	NA	NA	NA	1.02205	0.454506	NA	NA	-0.304873	0.208629	NA	NA	NA	NA	NA	NA	NA	NA	NA	NA	NA	NA	NA	NA	NA
hsa-miR-6855-3p	NA	NA	NA	NA	NA	NA	NA	NA	NA	NA	NA	NA	NA	NA	0.140481	0.360734	NA	NA	NA	NA	0.772364	0.288027	NA	NA	NA	NA	NA	NA	NA	NA	NA	NA	NA	NA	NA	NA	NA	NA	NA	NA	0.0043431	0.866531	-0.226897	0.460683	NA	NA	NA	NA	NA
hsa-miR-3529-5p	-0.0183201	0.827267	NA	NA	0.0273894	0.992094	1.62733	0.133561	0.190764	0.280311	2.72466	0.00258648	-1.08725	0.282393	NA	NA	NA	NA	NA	NA	0.994756	0.152801	-0.343715	0.312289	-0.0213518	0.295794	-0.261779	0.799473	-1.97795	0.164269	NA	NA	2.86505	0.00564993	-0.258095	0.195697	-2.3491	0.135639	NA	NA	NA	NA	-1.2269	0.297833	-1.8802	0.0881836	NA	NA	-2.24348
hsa-miR-1973	-2.34025	0.109531	NA	NA	0.0273894	0.992094	-4.50195	0.00198073	NA	NA	3.34615	0.033978	NA	NA	2.49803	1.93e-07	-2.08166	0.0772908	4.57159	5.41e-05	NA	NA	NA	NA	NA	NA	NA	NA	NA	NA	-0.508013	0.220541	-0.304873	0.194037	0.589902	0.122009	6.12258	1.21e-17	-4.03529	0.00247747	NA	NA	3.58046	0.000778714	-4.10259	0.00307689	0.622347	0.430741	0.400377
hsa-miR-4770	-1.60328	0.331254	NA	NA	NA	NA	NA	NA	-0.809236	0.229418	0.0242244	0.609785	NA	NA	-0.859519	0.260044	NA	NA	NA	NA	NA	NA	NA	NA	NA	NA	NA	NA	NA	NA	NA	NA	NA	NA	NA	NA	NA	NA	NA	NA	NA	NA	NA	NA	NA	NA	NA	NA	NA
hsa-miR-3139	NA	NA	3.13295	0.0211445	NA	NA	0.305404	0.352226	NA	NA	1.83158	0.0681646	NA	NA	3.54647	2.86e-12	-0.4967	0.250241	2.40167	0.0190176	NA	NA	NA	NA	3.20104	0.0158134	NA	NA	2.02205	0.156055	NA	NA	1.28009	0.116944	NA	NA	NA	NA	0.549677	0.126846	1.32627	0.315174	1.35807	0.251146	NA	NA	2.20731	0.0301975	NA
hsa-miR-504-3p	NA	NA	1.13295	0.169181	NA	NA	NA	NA	NA	NA	NA	NA	NA	NA	1.14048	0.223349	NA	NA	NA	NA	NA	NA	NA	NA	NA	NA	1.00126	0.630369	4.72249	0.000328314	NA	NA	-0.304873	0.208629	NA	NA	-0.0271705	0.990149	NA	NA	-0.995657	0.577538	NA	NA	NA	NA	NA	NA	NA
hsa-miR-7108-3p	NA	NA	NA	NA	NA	NA	NA	NA	NA	NA	NA	NA	NA	NA	NA	NA	NA	NA	NA	NA	-0.227636	0.355888	NA	NA	NA	NA	NA	NA	NA	NA	0.491987	0.220541	NA	NA	0.741905	0.160486	0.972829	0.666061	NA	NA	NA	NA	NA	NA	NA	NA	NA	NA	NA
hsa-miR-4709-3p	NA	NA	NA	NA	NA	NA	NA	NA	-0.394198	0.235335	-0.975776	0.388439	NA	NA	0.140481	0.360734	-0.4967	0.248045	NA	NA	NA	NA	NA	NA	NA	NA	0.00125539	0.943618	-0.977947	0.361569	-0.508013	0.220541	1.28009	0.116944	NA	NA	NA	NA	-0.450323	0.126846	NA	NA	1.7731	0.158295	NA	NA	NA	NA	NA
hsa-miR-4779	NA	NA	NA	NA	NA	NA	NA	NA	NA	NA	0.0242244	0.609785	NA	NA	NA	NA	NA	NA	NA	NA	NA	NA	NA	NA	NA	NA	1.32318	0.348311	NA	NA	NA	NA	NA	NA	0.741905	0.160486	NA	NA	NA	NA	NA	NA	NA	NA	-0.295233	0.246822	-0.962615	0.471612	NA
hsa-miR-599	-0.0183201	0.827267	NA	NA	NA	NA	NA	NA	NA	NA	6.66085	9.5e-48	NA	NA	NA	NA	NA	NA	-0.59833	0.22592	NA	NA	2.97821	0.0378929	NA	NA	NA	NA	NA	NA	NA	NA	NA	NA	NA	NA	NA	NA	NA	NA	-0.995657	0.577538	NA	NA	NA	NA	NA	NA	NA
hsa-miR-548ax	NA	NA	2.13295	0.0466794	3.61235	0.038259	1.62733	0.133561	0.190764	0.280311	NA	NA	0.912751	0.428935	NA	NA	NA	NA	NA	NA	-0.227636	0.355888	NA	NA	NA	NA	2.00126	0.244576	NA	NA	NA	NA	NA	NA	1.32687	0.107265	-1.61213	0.402665	NA	NA	NA	NA	1.35807	0.158295	NA	NA	0.0373848	0.720953	NA
hsa-miR-4732-5p	-2.01832	0.19261	-4.45202	0.00121911	NA	NA	-0.431562	0.293604	-1.80924	0.113179	NA	NA	0.912751	0.348753	-3.44448	0.016232	NA	NA	-0.59833	0.22592	-3.8126	0.00951191	-0.928677	0.208904	-0.606314	0.231385	-1.16867	0.242623	-3.56291	0.024604	-1.24498	0.0841598	-3.6268	0.000666895	NA	NA	-1.40568	0.083053	NA	NA	-1.31758	0.149815	NA	NA	-3.29523	0.00340313	NA	NA	-2.72891
hsa-miR-581	1.98168	0.197937	-0.452015	0.249708	1.02739	0.527908	NA	NA	NA	NA	3.60919	0.0180102	NA	NA	NA	NA	NA	NA	0.40167	0.232331	0.772364	0.288027	NA	NA	NA	NA	NA	NA	NA	NA	0.491987	0.220541	NA	NA	1.32687	0.107265	-1.61213	0.402665	NA	NA	NA	NA	-1.81186	0.172152	3.0267	0.0274973	NA	NA	2.07845
hsa-miR-6891-5p	NA	NA	NA	NA	-1.55757	0.434973	NA	NA	-1.80924	0.113179	NA	NA	NA	NA	NA	NA	NA	NA	-1.59833	0.116356	NA	NA	-0.343715	0.312289	NA	NA	1.00126	0.630369	3.60702	0.0229794	NA	NA	1.28009	0.116944	NA	NA	NA	NA	3.35703	0.00614705	1.58931	0.37155	-0.226897	0.451849	-1.29523	0.1555	NA	NA	NA
hsa-miR-6861-3p	-1.01832	0.547783	NA	NA	NA	NA	NA	NA	NA	NA	0.0242244	0.609785	NA	NA	NA	NA	NA	NA	NA	NA	NA	NA	NA	NA	NA	NA	0.00125539	0.943618	NA	NA	NA	NA	NA	NA	-0.258095	0.195848	NA	NA	NA	NA	NA	NA	-0.226897	0.460683	NA	NA	NA	NA	NA
hsa-miR-6838-5p	-0.0183201	0.827267	NA	NA	NA	NA	-0.694596	0.320747	NA	NA	-2.56074	0.0419049	NA	NA	NA	NA	NA	NA	NA	NA	NA	NA	NA	NA	NA	NA	NA	NA	-0.562909	0.527625	NA	NA	NA	NA	-1.84306	0.0694235	NA	NA	NA	NA	1.00434	0.577538	NA	NA	NA	NA	NA	NA	NA
hsa-miR-181b-3p	NA	NA	1.13295	0.169181	3.61235	0.038259	NA	NA	NA	NA	NA	NA	0.497713	0.594574	2.14048	0.0725004	NA	NA	NA	NA	NA	NA	NA	NA	0.393686	0.253877	-1.58371	0.401817	0.0220531	0.715307	-2.09298	0.0677419	1.01706	0.108944	NA	NA	NA	NA	NA	NA	NA	NA	NA	NA	NA	NA	NA	NA	NA
hsa-miR-541-5p	NA	NA	NA	NA	NA	NA	NA	NA	NA	NA	2.02422	0.125553	NA	NA	4.34211	9.24e-23	NA	NA	NA	NA	NA	NA	NA	NA	NA	NA	NA	NA	NA	NA	NA	NA	NA	NA	NA	NA	NA	NA	NA	NA	4.70478	0.000503227	NA	NA	NA	NA	0.622347	0.513802	NA
hsa-miR-4430	NA	NA	NA	NA	NA	NA	NA	NA	NA	NA	NA	NA	NA	NA	NA	NA	NA	NA	NA	NA	NA	NA	NA	NA	-0.606314	0.247583	NA	NA	NA	NA	NA	NA	NA	NA	-0.258095	0.195848	-1.02717	0.662345	NA	NA	NA	NA	NA	NA	NA	NA	NA	NA	NA
hsa-miR-1304-3p	3.30361	0.00626784	1.13295	0.169181	0.0273894	0.992094	0.890366	0.17464	-0.809236	0.229418	2.19415	0.0239143	-0.0872493	0.734998	2.14048	0.0725004	-1.4967	0.0914437	-0.861365	0.110363	-1.22764	0.225392	1.24125	0.0856199	-1.19128	0.135339	2.00126	0.244576	3.02205	0.000615395	1.39888	0.0242289	1.01706	0.108944	1.91183	0.0181169	1.97283	0.247616	NA	NA	0.589306	0.577538	0.773103	0.374932	0.28973	0.246822	2.35931	0.0175466	-0.921551
hsa-miR-659-3p	-0.0183201	0.827267	NA	NA	NA	NA	NA	NA	NA	NA	0.609187	0.430852	NA	NA	NA	NA	NA	NA	NA	NA	NA	NA	-1.34371	0.193971	-0.606314	0.247583	2.00126	0.244576	NA	NA	NA	NA	NA	NA	NA	NA	-0.0271705	0.990149	-0.450323	0.131304	2.32627	0.128933	-1.2269	0.297833	2.51212	0.0207133	3.35931	0.0433833	NA
hsa-miR-6793-5p	NA	NA	NA	NA	0.612352	0.748733	NA	NA	NA	NA	1.02422	0.380094	1.91275	0.198341	NA	NA	NA	NA	NA	NA	NA	NA	-0.343715	0.312289	NA	NA	-0.998745	0.630369	1.02205	0.454506	-0.508013	0.220541	NA	NA	-0.843057	0.13431	NA	NA	NA	NA	0.0043431	0.866531	-0.226897	0.451849	NA	NA	3.35931	0.0433833	NA
hsa-miR-323b-5p	NA	NA	NA	NA	NA	NA	NA	NA	NA	NA	0.0242244	0.609785	NA	NA	4.38841	3.65e-19	NA	NA	NA	NA	NA	NA	NA	NA	NA	NA	NA	NA	NA	NA	NA	NA	NA	NA	NA	NA	NA	NA	NA	NA	4.32627	0.00301824	0.773103	0.374932	NA	NA	NA	NA	NA
hsa-miR-4790-3p	0.566642	0.620743	NA	NA	0.0273894	0.992094	NA	NA	NA	NA	NA	NA	0.912751	0.52575	NA	NA	NA	NA	3.8611	0.00172541	3.77236	0.00629487	-0.343715	0.312289	NA	NA	0.00125539	0.943618	NA	NA	NA	NA	NA	NA	NA	NA	NA	NA	-0.450323	0.131304	0.0043431	0.866531	NA	NA	NA	NA	NA	NA	1.07845
hsa-miR-6731-5p	NA	NA	NA	NA	NA	NA	NA	NA	NA	NA	NA	NA	NA	NA	NA	NA	NA	NA	NA	NA	NA	NA	NA	NA	NA	NA	NA	NA	NA	NA	-0.508013	0.203983	0.695127	0.152332	NA	NA	-1.61213	0.402665	NA	NA	NA	NA	1.7731	0.158295	NA	NA	NA	NA	NA
hsa-miR-4744	NA	NA	-1.45202	0.152265	NA	NA	NA	NA	NA	NA	NA	NA	NA	NA	NA	NA	NA	NA	NA	NA	NA	NA	NA	NA	NA	NA	NA	NA	NA	NA	NA	NA	NA	NA	NA	NA	NA	NA	NA	NA	NA	NA	NA	NA	-0.295233	0.246822	NA	NA	NA
hsa-miR-3193	NA	NA	NA	NA	0.0273894	0.992094	0.890366	0.27489	NA	NA	NA	NA	NA	NA	NA	NA	NA	NA	NA	NA	NA	NA	NA	NA	NA	NA	-0.998745	0.630369	NA	NA	NA	NA	NA	NA	NA	NA	NA	NA	NA	NA	-0.995657	0.473421	NA	NA	NA	NA	NA	NA	NA
hsa-miR-6861-5p	NA	NA	NA	NA	NA	NA	NA	NA	NA	NA	NA	NA	NA	NA	NA	NA	-0.4967	0.250241	NA	NA	NA	NA	-0.343715	0.312289	NA	NA	0.00125539	0.943618	NA	NA	NA	NA	NA	NA	NA	NA	NA	NA	NA	NA	NA	NA	NA	NA	NA	NA	NA	NA	NA
hsa-miR-891b	NA	NA	NA	NA	NA	NA	NA	NA	NA	NA	NA	NA	NA	NA	NA	NA	3.31066	0.0140317	NA	NA	NA	NA	NA	NA	NA	NA	3.80861	0.0215741	NA	NA	NA	NA	NA	NA	NA	NA	NA	NA	NA	NA	NA	NA	NA	NA	NA	NA	NA	NA	NA
hsa-miR-5583-3p	NA	NA	NA	NA	NA	NA	NA	NA	NA	NA	5.60919	4.18e-07	NA	NA	NA	NA	NA	NA	NA	NA	NA	NA	0.656285	0.249365	NA	NA	NA	NA	NA	NA	NA	NA	NA	NA	NA	NA	NA	NA	NA	NA	NA	NA	NA	NA	NA	NA	NA	NA	NA
hsa-miR-6780a-3p	-1.01832	0.547783	NA	NA	NA	NA	NA	NA	NA	NA	NA	NA	NA	NA	NA	NA	NA	NA	NA	NA	NA	NA	NA	NA	NA	NA	NA	NA	NA	NA	NA	NA	NA	NA	NA	NA	NA	NA	NA	NA	NA	NA	NA	NA	NA	NA	NA	NA	NA
hsa-miR-4777-3p	NA	NA	NA	NA	NA	NA	NA	NA	NA	NA	NA	NA	NA	NA	NA	NA	NA	NA	NA	NA	NA	NA	NA	NA	NA	NA	NA	NA	NA	NA	NA	NA	NA	NA	NA	NA	NA	NA	NA	NA	NA	NA	NA	NA	NA	NA	NA	NA	NA
hsa-miR-6130	NA	NA	NA	NA	NA	NA	NA	NA	NA	NA	NA	NA	NA	NA	NA	NA	NA	NA	NA	NA	NA	NA	NA	NA	NA	NA	NA	NA	NA	NA	NA	NA	NA	NA	NA	NA	NA	NA	NA	NA	NA	NA	NA	NA	NA	NA	NA	NA	NA
hsa-miR-34a-5p	1.38245	0	-0.604575	0	0.754943	0	1.03602	0	0.143035	4.32e-256	-0.388702	0	0.582951	0	0.297435	0	0.898041	0	-0.150429	2.63e-297	2.27519	0	0.379125	0	1.46154	0	0.420455	0	1.98082	0	0.333697	0	-0.721684	0	1.291	0	-0.106159	8.44e-134	1.42261	0	0.345867	0	1.50784	0	0.979516	0	-1.1321	0	1.63621
hsa-miR-744-5p	-0.225339	0.000163891	0.370526	7.42e-08	-1.00981	1.04e-31	-0.15751	0.0196401	-0.182514	0.0159223	0.0262048	0.480308	0.00144616	0.747208	0.00433393	0.363352	-0.353843	0.00210212	0.8176	1.73e-13	-0.669779	1.99e-21	0.41395	1.57e-05	-0.956434	2.42e-22	-0.224626	0.00354573	0.144377	0.0223011	-0.488269	3.7e-08	-0.988511	2.46e-33	-1.7628	2.13e-86	-1.64024	6.17e-72	-0.742386	1.57e-08	0.432039	2.43e-13	-0.580205	7.6e-13	-0.264238	3.36e-05	1.01915	1.63e-16	-1.72784
hsa-miR-143-3p	-0.483608	0	0.91183	0	0.471541	0	-0.13785	4.12e-296	-0.382342	0	-0.752376	0	-0.147807	9.42e-265	-0.883951	0	0.704839	0	-1.48951	0	-1.82456	0	0.891145	0	1.02543	0	1.58679	0	-0.859645	0	-1.60907	0	-3.62234	0	-1.78722	0	-2.88983	0	-1.06041	0	-0.121992	0	1.87282	0	-2.65278	0	-1.11879	0	-1.82268
hsa-miR-181a-3p	0.397948	0.000625042	0.167277	0.0616618	0.334695	0.000448211	1.91168	8.92e-56	0.788536	3.04e-19	1.26993	7.04e-46	-0.699519	3.6e-11	-0.176761	0.0433824	0.666239	4.8e-08	-1.44697	2.2e-39	-1.43756	6.45e-29	0.980027	5.78e-27	1.19885	1.24e-28	0.864911	1.32e-30	-1.14247	1.02e-34	-1.67259	4.05e-55	0.311892	5.3e-06	-0.886126	1.63e-12	-1.75816	2.18e-79	0.573329	6.27e-11	-0.573103	1.49e-10	0.874548	3.63e-19	0.0415795	0.22426	-0.793933	1.18e-07	-1.44543
hsa-miR-7-1-3p	0.727149	6.11e-23	-0.323365	1.74e-06	0.411014	1.51e-07	-0.469281	2.18e-11	0.223931	0.000198478	1.80654	0	-0.382464	7.68e-07	0.361237	4.26e-07	-0.444663	5.79e-08	-1.1175	9.58e-67	0.539757	1.47e-21	0.484104	3.02e-21	0.976868	3.33e-73	0.670367	2.46e-42	0.120218	0.0425252	-0.670437	3.61e-27	0.790998	5.25e-70	-0.0141375	0.190771	-1.78231	5.59e-131	0.0733562	0.0702595	-1.04052	6.06e-54	0.425741	9.49e-10	-0.688258	8.25e-24	0.44739	2.61e-14	-0.197035
hsa-miR-487b-3p	0.176592	0.00886576	1.4873	2.52e-82	0.479525	2.05e-13	1.90241	1.04e-172	1.92383	1.7e-212	2.19457	0	-1.53853	5.43e-153	3.74557	0	-1.53381	1.7e-56	-3.13941	2.09e-227	-2.73492	2.12e-117	1.80217	1.56e-158	-0.206209	0.00405894	1.26408	1.72e-74	-2.51038	3.91e-241	-1.80525	3.28e-91	-2.17494	1.54e-157	-0.208513	0.0114652	-1.08485	3.09e-39	-0.0700505	0.061257	4.85529	0	1.82065	7.14e-207	0.186691	0.00571919	1.78068	1.88e-249	-1.80176
hsa-miR-22-3p	-1.81755	0	-0.696211	0	-0.893778	0	-0.311926	0	-0.036419	7.46e-15	-1.92199	0	-1.6464	0	-1.53819	0	-1.00852	0	0.554061	0	-1.00031	0	-1.00437	0	-0.70782	0	0.0045767	0.248413	-0.901357	0	-1.02808	0	-1.09799	0	-2.23887	0	-0.59324	0	0.158105	5.49e-249	-1.20885	0	-0.32895	0	-1.56887	0	-1.78686	0	-0.723147
hsa-miR-941	2.69998	0	0.640272	1.6e-15	-0.102579	0.151916	0.74114	2.75e-18	-0.169307	0.0276989	2.22757	3.1e-307	0.224526	0.00291035	2.2937	0	0.517829	1.51e-11	1.689	4.74e-118	1.27367	2.06e-194	0.677619	5.17e-20	1.19924	6.3e-84	1.54665	2.17e-140	2.32319	0	1.10591	3.11e-65	1.05037	5.02e-143	1.14324	1.51e-47	0.142026	0.0319512	2.45292	0	0.259098	0.00788385	0.553181	1.42e-09	1.91997	0	1.77398	1.38e-119	0.700449
hsa-miR-151a-5p	2.49046	0	0.579571	0	1.31241	0	1.07523	0	-0.282973	2.45e-65	1.2656	0	-0.321637	1.53e-66	1.1186	0	0.22449	2.76e-29	1.64731	0	1.91643	0	0.230437	1.34e-81	0.810037	0	1.00067	0	0.83318	0	0.113712	3.81e-13	0.902271	0	0.483097	1.27e-283	-1.72476	0	1.23633	0	1.20402	0	-1.13702	0	0.765854	0	1.79143	0	1.17377
hsa-miR-15a-5p	-0.543914	4e-195	0.093681	5.45e-06	0.00281784	0.957874	0.414111	8e-143	-0.251101	5.34e-40	0.21132	6.89e-27	0.0961096	5.5e-09	-0.758338	1.8e-301	-0.760457	7.53e-281	-0.996459	0	0.268385	8.02e-70	-0.116998	4.88e-11	-0.38847	8.16e-95	0.587737	0	1.02134	0	-1.04185	0	0.265543	1.12e-72	-0.00545853	0.18415	-0.107071	8.59e-12	0.348249	7.36e-81	-0.534079	3.85e-174	0.280135	1.89e-59	-1.7177	0	-1.9008	0	0.297145
hsa-miR-495-5p	-0.117856	0.651624	0.905537	0.0128306	-0.00175695	0.995166	1.8618	3.82e-09	0.413157	0.0370615	1.4784	7.03e-11	-2.44633	1.46e-17	3.22435	2.5e-226	-1.84462	0.00010194	-3.93818	8.05e-23	-2.7512	4e-09	1.04456	0.000126486	-0.70585	0.0115249	1.44871	5.12e-09	-2.38823	2.42e-14	-3.4149	2.82e-15	-2.45462	2e-12	-1.02861	0.00643525	-2.85499	1.81e-12	-0.752885	0.00812222	3.84084	6.94e-144	1.24441	2.58e-07	-0.617161	0.0491042	-0.262175	0.352174	-2.03703
hsa-miR-598-3p	0.152444	0.320133	-0.604018	0.000112289	2.13138	1.78e-96	0.627332	0.000833633	0.896773	8.58e-16	0.393458	0.0378066	-0.105397	0.406586	0.0530179	0.310043	-0.0845051	0.218741	-2.67711	2.87e-40	-1.83645	2.94e-26	0.873986	1.41e-09	0.231133	0.0645259	0.624692	0.000820136	0.27466	0.0769063	-1.65121	1.75e-26	-0.113447	0.134181	-0.594144	0.000288293	-0.18037	0.234457	-0.340975	0.0127211	0.263863	0.0422051	0.941226	8.23e-14	-0.260744	0.0621314	-2.43039	1.9e-35	-1.61222
hsa-miR-651-5p	0.0449661	0.679274	-0.531554	2.25e-05	-0.401655	0.00556129	0.531735	2.73e-06	-0.437726	0.00307582	0.221261	0.0650368	-0.109343	0.329678	-0.380946	0.008447	-1.92804	1.14e-33	-1.7574	6.75e-42	-1.01456	3.2e-15	0.779569	6.91e-13	0.586754	1.59e-07	1.4106	1.35e-65	-0.44291	0.000840782	0.112734	0.105379	2.81316	2.1e-267	-0.188016	0.0515445	-0.50482	0.000574085	0.233864	0.0145922	-0.266186	0.125817	0.280505	0.0188352	-0.0554537	0.208191	-1.29309	2.49e-29	0.0464272
hsa-miR-195-5p	-1.60774	0	0.14276	1.05e-14	-0.333872	1.11e-74	-0.265427	4.53e-47	-1.0024	0	-1.23878	0	-1.56603	0	-1.83232	0	-2.17183	0	-3.32804	0	-1.08774	2.38e-251	-1.26925	0	-0.654199	1.38e-158	0.344775	7.83e-87	-0.896551	3.08e-272	-2.64349	0	-3.27431	0	0.324052	1.04e-68	-3.05757	0	-1.97146	0	-0.706227	0	0.300267	1.42e-63	-3.68636	0	-3.51161	0	-2.22799
hsa-miR-6514-3p	-0.0183201	0.827267	1.39598	0.0178464	3.19731	0.0141702	0.983476	0.0902952	-1.22427	0.0503976	1.78976	0.00746155	-0.0872493	0.734998	1.59991	0.0029209	-0.274307	0.248311	0.723598	0.0718517	-0.227636	0.326957	0.0347967	0.337994	-0.34328	0.204097	0.824378	0.14886	3.68502	7.64e-09	-1.09298	0.0380985	1.14259	0.00636382	-0.0357023	0.208414	-3.83453	0.000640027	1.96471	0.00298649	0.0043431	0.866531	-1.81186	0.00905829	0.228329	0.203696	0.622347	0.360241	1.66341
hsa-miR-151b	1.6506	0	0.29773	2.69e-177	0.523912	0	0.581572	0	-0.203725	1.68e-64	-0.00239883	0.515706	0.250498	1.58e-126	0.837772	0	0.550055	0	1.37628	0	1.86308	0	0.179829	3.46e-87	0.206962	2.08e-98	1.31512	0	0.974151	0	0.146838	7.31e-47	0.390599	0	0.453366	0	-1.10635	0	1.53863	0	0.646677	0	-0.413185	4.08e-235	0.871755	0	0.870696	0	1.18232
hsa-miR-219b-5p	1.53422	0.000270103	4.38317	2.18e-61	0.97848	0.0522877	0.924314	0.0175664	1.93493	7.03e-07	2.81777	7.3e-18	3.48844	8.06e-30	1.84943	5.86e-10	0.792807	0.0641797	1.8611	1.71e-09	0.164681	0.281368	1.56318	1.81e-06	0.300576	0.179814	1.95819	9.44e-08	1.3877	1.93e-05	-0.077379	0.229239	2.09106	9.18e-12	1.80604	1.34e-05	-2.67103	8.59e-05	0.675208	0.0380161	0.235669	0.579587	0.510069	0.189866	4.40521	3.37e-95	3.50553	2.25e-33	1.93643
hsa-miR-19a-3p	0.313804	5.11e-06	2.07362	2.02e-166	1.72674	1.58e-115	0.196811	0.0279527	-0.438867	0.000519475	1.09072	4.11e-30	2.00683	7.75e-174	-0.190627	0.0318568	-0.654765	3.97e-06	-0.693017	8.02e-14	0.378322	2.52e-06	0.172335	0.0612018	-0.578178	7.6e-10	-0.264134	0.00500362	-0.847724	8.41e-10	-0.313045	1.56e-05	1.37207	1.51e-72	1.22179	5.47e-36	-0.413257	1.06e-05	-0.45672	0.000240062	1.38458	2.86e-84	-0.456001	2.56e-05	-0.590337	8.46e-08	-0.566255	2.1e-30	-0.771975
hsa-miR-3664-3p	3.03334	2.3e-34	0.669975	0.0463884	-0.309646	0.61811	-0.389742	0.211069	-2.4722	3.88e-05	-2.10506	2.98e-05	1.40918	4.34e-06	0.207595	0.267896	-4.14056	5.38e-08	-0.36567	0.0823024	-0.660595	0.0679939	0.0713226	0.312289	1.54569	2e-06	0.861078	0.021931	0.88455	0.0212734	-5.20845	5.03e-09	0.633727	0.0649598	-1.36501	0.00139999	-0.278709	0.636119	-0.672715	0.0480153	0.11982	0.739236	-1.66747	0.000107876	-0.00572618	0.270901	1.51925	4.02e-07	-0.12185
hsa-miR-542-3p	-0.542982	0.0391053	0.132947	0.241389	-0.949891	0.00424123	-0.05074	0.357724	-0.339751	0.189408	2.18469	2.18e-10	-0.485799	0.243782	-1.7526	7.56e-06	-3.14056	8.57e-07	-3.22636	6.32e-17	-3.85213	1.04e-09	-1.06808	0.00312725	-0.284386	0.185207	0.441828	0.482413	-1.74847	2.94e-06	-2.35601	0.000200285	-1.6268	0.00184481	-1.08122	0.00985963	-1.61213	0.000724713	0.797605	0.0356013	-0.913195	0.0118463	0.510069	0.0628187	-3.3827	4.04e-05	-2.74223	8.97e-17	-2.30006
hsa-miR-382-3p	0.674841	0.000227057	1.31113	1.61e-13	0.930092	4.18e-08	1.76484	1.59e-08	1.38807	1.14e-14	2.47391	7.3e-42	-1.67221	5.44e-20	3.45501	0	-1.68112	1.55e-06	-2.66246	3.33e-10	-2.54956	6.09e-26	1.16218	1.8e-07	1.54178	1.62e-11	0.803954	5.76e-07	-2.5491	2.85e-59	-1.38487	2.88e-09	-1.80557	2.62e-15	-1.0617	4.67e-06	-2.24956	1.02e-21	1.10955	2.11e-08	4.66336	0	0.998738	1.47e-11	-0.461591	0.0128197	1.04333	4.66e-11	-1.47614
hsa-miR-30d-3p	0.542637	3.86e-18	-0.684642	6.43e-26	0.970571	2.2e-51	0.702527	1.56e-28	-1.09385	1.15e-28	-1.1144	2.28e-46	-0.415491	1.84e-10	-0.63125	9.87e-13	-0.544661	3.03e-07	0.407822	4.82e-09	1.4374	9.18e-228	-0.155762	0.0382017	-0.997173	1.18e-44	0.476593	1.1e-13	-0.519865	8.6e-22	0.450166	1.65e-08	-0.0298213	0.185314	0.654557	2.45e-38	-1.05293	1.1e-28	-0.233274	0.00376988	-0.5557	1.49e-17	-0.467015	3.79e-09	1.02081	2.49e-65	-1.47084	9.01e-58	0.995987
novel_mir635	-6.01832	1.04e-08	-5.35891	9.64e-06	-4.8795	0.000220381	NA	NA	-5.61659	3.83e-06	-5.56074	5.25e-07	-4.8946	0.000169499	-5.18145	5.96e-06	NA	NA	-4.92026	0.000156733	-5.13453	2.94e-05	-6.59164	1.82e-11	NA	NA	-4.69918	0.000603377	NA	NA	NA	NA	-5.4748	1.8e-06	-5.78166	1.02e-07	-1.95317	5.92e-05	NA	NA	-5.38797	5.05e-06	-0.489931	0.279334	-5.3827	4.61e-06	5.4297	2.94e-06	5.07845
hsa-miR-181a-5p	-0.0707626	1.52e-25	0.713672	0	-0.0781961	1.85e-41	0.951909	0	0.551846	0	0.723705	0	0.107889	4.39e-67	0.363577	0	0.863227	0	-0.695248	0	-0.80156	0	0.774983	0	0.28451	0	0.58844	0	-1.10898	0	-0.742464	0	0.352421	0	-1.47408	0	-1.63854	0	1.14887	0	-0.263394	0	1.7414	0	-0.295897	0	-0.183963	4.31e-94	-1.50679
hsa-miR-190a-5p	1.30796	5.51e-48	2.66077	2.24e-228	1.27278	6.71e-44	0.186568	0.0739575	-0.271908	0.0193809	1.33617	7.27e-40	1.3346	1.3e-61	-0.747973	3.18e-08	-0.0692786	0.248364	0.364608	0.00566748	-0.399641	0.000343056	1.75582	1.88e-34	0.76292	2.13e-09	1.34608	2.35e-46	0.619294	5.11e-07	0.579449	9.52e-05	0.687672	1.49e-08	-0.0195224	0.195848	-0.583336	1.55e-06	1.78263	6.19e-41	0.439063	0.00343598	-0.484695	4.72e-05	1.3241	5.28e-53	2.54298	8.04e-222	-0.975999
hsa-miR-3130-5p	2.82838	6.76e-36	-0.670195	0.00919311	0.372525	0.349468	1.27224	0.00280378	-0.870636	0.0182285	2.23995	5.34e-19	-0.180359	0.498947	0.409667	0.0968978	0.0703407	0.259201	-0.0236362	0.261588	-1.17701	0.000218318	1.03068	0.000670791	3.96137	3.19e-30	2.38828	1.13e-27	1.48672	4.86e-06	-0.176807	0.189758	2.26397	1.88e-21	0.724627	0.00248074	0.444898	0.268226	1.64921	3.6e-08	0.303903	0.485625	-0.328776	0.204876	0.432688	0.0698053	1.09397	0.00179785	1.20969
hsa-miR-214-5p	-1.40659	8.12e-07	0.302872	0.133841	-0.165256	0.667306	-0.974704	0.00589925	1.45172	6.65e-09	0.872221	0.00176806	-1.53976	4.38e-05	-0.805072	0.00998313	-0.104382	0.254539	-3.5618	3.74e-11	-2.54956	0.000164768	0.0713226	0.312289	-0.205776	0.207924	-0.356297	0.401817	-1.09342	0.00727765	-2.67794	3.8e-08	-5.9773	3.57e-15	-5.38738	8.28e-11	-3.07156	3.91e-18	-0.355165	0.0489812	-1.45172	3.05e-08	1.64757	1.11e-13	-4.27251	6.68e-17	-2.69958	0.000351589	-4.21923
hsa-miR-20a-3p	0.236494	0.287567	1.24842	2.44e-09	1.19731	1.54e-09	-0.667629	0.0120789	-0.306735	0.205407	1.04215	0.000135185	2.16609	2.95e-31	-0.1572	0.249482	-0.603615	0.114174	0.752167	0.0151124	-1.20492	6.92e-05	0.00420838	0.348722	-0.814901	0.00301471	-0.235784	0.466236	-0.874853	0.00865888	0.858769	0.00918706	-0.0824802	0.208629	-0.61319	0.0125708	-0.00207956	0.993833	1.54968	0.00785341	0.184915	0.532593	-1.87075	3.54e-09	-0.617161	0.0491042	0.76382	1.45e-05	-0.485452
hsa-miR-548b-3p	2.82053	8.15e-138	2.57857	7.52e-37	-1.27842	8.03e-06	-0.931635	0.000304542	-6.26867	7.94e-16	-0.129809	0.396279	0.594221	0.0229938	1.25382	3.78e-14	-2.79438	1.39e-12	1.3764	3.68e-16	0.379744	0.008087	0.0713226	0.312289	0.270537	0.0471006	0.313468	0.0828323	2.91	4.65e-112	1.25606	1.22e-10	2.23844	7.59e-28	1.21185	5.78e-13	-2.12028	2.25e-08	-1.65978	1.99e-05	-0.193103	0.46617	-2.629	6.34e-19	0.677546	3.13e-05	0.432926	0.00713071	3.25735
hsa-miR-365a-5p	-0.795928	0.118296	-2.10409	0.000180557	1.45365	0.00072148	0.783451	0.041768	-0.0722702	0.287625	-2.33333	1.48e-06	-1.8946	0.000107119	-0.974997	0.0259695	-1.66662	0.0233149	0.887096	0.0722527	0.0317507	0.355888	0.334357	0.282846	1.82367	5.05e-09	0.349179	0.326855	-0.694154	0.0452681	0.813915	0.0809187	0.602018	0.0534495	-1.3321	0.000270464	-0.764136	0.154606	1.96471	0.00298649	-1.30232	0.0010154	-3.24926	4.88e-14	-0.139114	0.213692	0.452422	0.4127	1.75652
hsa-miR-885-5p	0.50206	8.28e-157	1.61302	0	-0.814497	2.89e-102	-0.789911	3.54e-184	-5.67403	0	-1.2137	2.17e-182	0.0963007	4.81e-05	-0.0286659	0.243175	-3.75041	0	1.03738	1.22e-198	-1.00778	5.05e-114	-1.50816	3.57e-143	0.235675	2.64e-26	2.45664	0	3.15524	0	-3.61684	0	-0.859901	3.15e-133	0.172627	1.48e-09	-2.13516	0	-1.69484	5.92e-231	0.519578	4.01e-82	-2.88305	0	1.79996	0	0.866799	0	-0.156453
novel_mir174	4.98168	8.44e-05	-0.211007	0.247344	1.34932	0.0178773	4.82897	1.12e-05	NA	NA	0.0242244	0.609785	-0.328257	0.524538	NA	NA	-4.95613	0.000130718	-0.0540098	0.251235	-0.50327	0.135812	-0.223421	0.250297	5.09413	1.4e-06	5.32318	1.06e-05	-4.88484	0.00011968	-1.24498	0.0076101	5.82441	3.3e-09	NA	NA	-4.93406	0.000152239	NA	NA	NA	NA	-5.03425	7.54e-05	-4.61716	0.000419591	NA	NA	4.98534
hsa-miR-450a-1-3p	-0.494758	0.237233	-1.24051	0.011046	-0.709576	0.055569	0.642439	0.0539071	-1.88724	0.000421901	0.958636	0.000241407	-0.465761	0.285212	-1.1464	0.000351776	-2.26223	0.000476965	-3.3826	3.72e-16	-3.03499	1.83e-10	-0.15107	0.282846	-0.326206	0.189105	0.586218	0.375114	-3.61354	3.87e-18	-2.90033	9.67e-06	-2.30487	1.2e-05	-2.31699	3.41e-05	-2.3491	3.07e-06	1.25012	0.00122747	-0.55205	0.287131	2.05321	3.36e-08	-2.44207	3.04e-06	-3.38888	3.68e-09	-3.16948
hsa-miR-654-5p	0.6618	0.00112492	-1.30763	1.06e-06	0.296576	0.164421	2.99789	2.02e-74	1.0303	7.68e-08	1.82438	9.95e-67	-2.70784	2.76e-39	3.21941	0	-1.35085	2.5e-08	-1.78815	6.14e-10	-3.0704	5.25e-32	1.26294	2.09e-14	1.07441	2.55e-05	1.38828	1.63e-09	-2.53017	1.85e-43	-1.56112	3.91e-09	-1.25596	1.15e-08	-1.18009	1.43e-05	-2.09428	5.74e-11	0.464789	0.00641785	5.22532	0	2.18508	1.64e-35	-2.63919	2.21e-12	2.9184	1.46e-37	-1.35154
hsa-miR-296-3p	2.06914	8.12e-05	2.13295	0.0466794	-0.865695	0.286246	0.305404	0.329968	-1.3942	0.0562211	3.93112	1.15e-07	-2.20273	0.00987557	0.140481	0.360734	-2.08166	0.0772908	1.8611	0.0190946	NA	NA	2.97821	0.00633543	NA	NA	-0.583707	0.626183	-0.392984	0.564431	-0.508013	0.191423	-1.88984	0.0285889	-0.99506	0.0952457	2.34206	5.63e-05	NA	NA	-0.803012	0.43327	1.05321	0.0715563	0.842271	0.1006	3.00086	7.38e-08	-3.09148
hsa-miR-374a-3p	1.04349	1.42e-25	0.047662	0.227258	-0.0127677	0.992094	-0.205558	0.0421746	0.55094	6.36e-07	0.710596	2.55e-12	-0.46773	0.00224985	-0.207443	0.0510079	-0.916704	4.87e-09	-0.400147	8e-06	0.0687571	0.2272	0.519614	1.81e-06	0.218812	0.0315851	0.955452	6.14e-16	-0.0996255	0.296053	-1.0555	4.79e-10	1.06597	6.81e-13	0.826736	2.24e-20	0.0307104	0.931307	0.725708	2.14e-07	-0.65697	2.5e-06	-0.304065	0.0124385	-0.228635	0.0311021	-1.54526	3.04e-46	0.493486
hsa-miR-30e-5p	-0.69783	0	0.873671	0	-0.36958	1.12e-53	-0.628314	5.58e-147	-0.727842	1.55e-70	-0.740571	1.5e-121	-0.202424	6.69e-21	-0.929486	1.72e-150	-1.99332	2.92e-303	-1.15389	0	-0.436122	9.02e-61	-0.879584	7.54e-174	-0.372251	1.73e-53	-0.083943	0.000494819	0.222815	4.15e-14	-0.78285	8.57e-269	-0.22744	6.95e-22	0.466815	3.2e-138	-0.431812	5.23e-64	-1.10394	4.62e-187	-0.835915	3.61e-213	-0.771391	2.61e-287	-0.578639	6.02e-87	-1.71883	0	0.126453
hsa-miR-660-5p	0.625592	9.31e-213	2.12119	0	1.10144	0	1.45917	0	-0.395034	5.78e-44	1.12983	0	1.478	0	0.550917	1.54e-106	-0.459473	9.86e-34	0.242006	6.47e-20	0.615945	1.43e-153	1.2514	0	1.41191	0	1.31232	0	1.85303	0	-0.424351	1.93e-46	1.30409	0	1.02066	0	0.17226	3.75e-15	0.922387	0	0.787398	0	0.689933	9.12e-199	0.846753	0	2.20098	0	0.964782
hsa-miR-3126-3p	-0.0183201	0.827267	1.54798	0.114081	0.0273894	0.992094	NA	NA	2.94565	4.68e-05	2.60919	0.00459799	NA	NA	3.46241	0.0197938	NA	NA	-1.59833	0.116356	NA	NA	1.39325	0.0594021	0.978648	0.188571	1.58622	0.226285	-1.56291	0.150852	-0.0929759	0.249647	-2.11223	0.0158199	-0.843057	0.13431	-1.61213	0.402665	4.63714	1.51e-08	0.0043431	0.866531	3.7731	0.00902107	0.704767	0.213692	-1.96262	0.169906	NA
hsa-miR-149-5p	0.0518979	0.58028	2.43597	0	0.197314	0.0116105	0.753407	8e-15	1.71557	2.28e-214	4.45647	0	0.831405	1.46e-46	0.42453	8.58e-08	0.667687	7.4e-13	-0.21544	0.0164708	-1.74188	1.33e-59	2.03584	5.82e-187	-0.303445	0.00126632	-0.0234717	0.79215	2.07873	0	-0.649155	3.89e-10	-0.890704	5e-30	-1.74638	1.94e-40	-0.878115	1.89e-36	2.90353	0	-0.511271	3.49e-10	-0.124663	0.13681	2.20944	2.7e-287	-2.16719	4.75e-35	0.412544
hsa-miR-1284	6.1516	6.17e-18	2.48658	5.05e-07	0.834744	0.471539	-0.810073	0.0966614	-0.131164	0.276034	2.12376	2.99e-08	-2.08725	0.164047	1.55552	7.48e-06	2.4419	0.000355107	4.97153	6.34e-20	-0.730136	0.0970233	2.79379	1.42e-07	0.509163	0.168671	0.944672	0.0116277	0.717198	0.0727101	-0.633544	0.105307	2.89676	1.94e-08	0.282474	0.152497	-2.2902	0.000476877	1.31521	0.0118265	1.83031	0.000101711	0.25853	0.380732	0.704767	0.0519819	5.18034	2.35e-26	2.19393
hsa-miR-548d-5p	3.59639	1.28e-10	3.45488	0.000529779	0.0273894	0.992094	0.527796	0.278754	NA	NA	3.77911	6.86e-07	0.497713	0.478098	2.46241	4.7e-05	-1.23367	0.0974487	1.53917	0.00627047	0.942289	0.135192	1.82621	0.0378081	1.71561	0.0861	4.08872	0.000129479	4.48148	3.63e-06	1.36646	0.0440249	3.69513	0.0040053	3.98983	2.18e-05	-0.349099	0.806439	0.286643	0.130365	1.22674	0.260903	0.6211	0.280311	1.70477	0.00421529	-0.422047	0.452318	0.341483
hsa-miR-10a-3p	-0.857258	8.88e-05	0.24313	0.150563	0.413043	0.1481	-1.65278	1.28e-08	0.837127	8.04e-08	0.0937653	0.450439	0.0347412	0.734998	-0.432098	0.0754668	0.56743	0.0274986	-2.32768	1.04e-11	-4.11028	3.77e-15	0.807227	6.1e-05	-0.448773	0.0462075	0.540121	0.0634081	-2.08757	2.88e-10	0.520001	0.0134367	-2.96198	8.03e-17	-2.70288	7.69e-10	-3.08606	2.21e-18	-1.93575	3.23e-10	-0.635481	0.0025182	0.0648693	0.443823	-2.42452	5.36e-12	-1.90451	2.4e-08	-2.61545
hsa-miR-299-3p	-0.272077	0.250154	-0.00455629	0.29581	-0.795733	0.00288522	0.607967	0.0280993	0.815255	0.0304888	0.702296	0.00183066	-3.06814	1.57e-27	3.1696	3.44e-213	-2.75973	5.46e-06	-3.95588	2.1e-12	-3.13453	3.94e-07	0.308362	0.22679	-0.230805	0.169986	1.50083	9.03e-07	-3.3355	3.48e-16	-1.60317	4.85e-06	-1.9423	7.04e-05	-0.962639	0.00221136	-1.74338	3.98e-07	-1.69825	0.000984452	2.84504	1.81e-63	1.63458	2.18e-20	-4.93909	4.82e-08	1.4899	6.47e-16	-3.04493
hsa-miR-758-3p	-0.333822	0.279736	0.940302	0.0101761	-0.465651	0.11675	1.54062	4.24e-08	0.705337	0.0186017	2.65536	4.26e-39	-3.10007	3.09e-21	2.73861	0	-1.85284	7.57e-09	-3.79098	5.75e-18	-3.8325	1.17e-17	1.15509	0.000346293	-0.239532	0.162366	0.981078	0.00151578	-3.12995	8.46e-29	-2.01898	5.46e-09	-2.46241	1.68e-10	-1.06545	0.0013157	-1.24956	0.000489226	-0.5658	0.0196649	4.01681	7.7e-245	0.922481	5.45e-05	-2.10259	1.02e-07	1.58707	7.27e-17	-1.69599
hsa-miR-3190-5p	NA	NA	-0.452015	0.255766	1.61235	0.226085	0.890366	0.27489	0.190764	0.276034	0.0242244	0.609785	0.912751	0.348753	-0.444482	0.302939	NA	NA	0.986632	0.165439	0.994756	0.152801	-1.34371	0.193971	1.20104	0.103353	1.58622	0.401817	-2.56291	0.0524275	0.0769491	0.25255	0.502482	0.153131	NA	NA	NA	NA	0.549677	0.114726	NA	NA	-0.811859	0.251146	0.28973	0.246822	0.0373848	0.720953	-0.506514
hsa-miR-363-3p	-0.165088	0.0505979	1.06923	6.82e-99	1.08393	2.78e-55	0.656323	2.87e-26	-1.47572	3.41e-69	3.35423	0	2.38387	0	0.340123	7.22e-08	-0.60057	5.51e-13	-1.36713	1.36e-35	-1.48733	1.12e-85	-0.271979	1.38e-07	2.45302	0	1.83203	0	2.68492	0	-0.762165	1.6e-25	3.175	0	-1.75441	2.57e-91	-1.41194	1.97e-102	-0.829347	7.21e-29	-0.663082	2.36e-21	-1.04222	2.02e-40	-0.0534055	0.144861	-0.672773	8.58e-16	0.120102
hsa-miR-544a	-0.0183201	0.827267	0.547985	0.207539	1.02739	0.341663	0.305404	0.320747	0.956299	0.0657457	2.12856	2.62e-06	-1.8946	0.086425	3.72043	9.18e-122	-1.30405	0.0628889	-2.01337	0.0119942	-2.54956	0.0367851	1.39325	0.0594021	0.715614	0.189105	-0.261779	0.799473	-3.67839	0.00087334	-1.92305	0.0166092	-4.11223	0.00231696	-0.580023	0.13804	-1.3491	0.150306	-0.450323	0.0922819	7.44729	2.01e-39	1.48931	0.00940006	-4.29523	0.00160141	1.33284	0.00851304	-2.72891
hsa-miR-128-1-5p	3.56664	0.00197216	0.71791	0.151994	0.290424	0.833987	0.890366	0.27489	0.0387611	0.291041	0.161728	0.519014	-0.672212	0.531535	0.725443	0.249482	0.0882626	0.283391	1.27614	0.0484916	1.50933	0.0484869	0.46364	0.25334	0.201041	0.253877	0.918793	0.177826	0.0220531	0.715307	0.491987	0.191537	-0.0984218	0.208629	-0.258095	0.192301	-1.02717	0.662345	1.13464	0.0588917	-0.995657	0.577538	-0.226897	0.459887	1.28973	0.0192029	2.03738	0.156104	-0.658517
hsa-miR-505-3p	-0.735321	3.11e-61	1.19686	1.15e-155	-1.91263	1.64e-182	-0.948392	7.01e-65	-1.43439	1.88e-34	-9.98e-05	0.614455	-2.22956	8.12e-254	0.920559	3.28e-24	-1.80059	1.35e-88	-1.25139	7.85e-72	-1.0572	3.28e-15	-0.776251	1.83e-29	-1.31237	3.92e-78	-0.44059	1.86e-14	3.07808	0	-0.860181	1.43e-41	0.0661097	0.0720543	-1.52373	1.08e-158	-0.102737	0.174231	0.254773	0.000608901	-1.14227	2.19e-62	-2.53926	0	-0.32319	5.15e-07	-1.47905	4.48e-61	1.1218
hsa-let-7e-3p	0.302674	0.00903673	0.172886	0.0313863	0.266491	0.00743188	0.383745	0.000563596	0.167619	0.0273009	0.48315	7.95e-09	-0.574237	1.36e-06	1.17787	3.29e-45	2.05311	6e-99	-0.816031	8.01e-12	-1.77248	5.31e-46	1.36987	3.77e-57	-0.117448	0.083274	0.755019	7.45e-27	-2.18953	1.13e-109	-1.32011	2.37e-28	-2.59966	2.27e-128	-2.55896	1.8e-54	-3.33722	1.57e-224	0.677266	2.12e-12	-0.480368	2.37e-09	0.651967	2.11e-10	-1.20798	4.39e-24	-1.37158	2.11e-20	-1.75541
hsa-miR-4731-5p	-0.0183201	0.827267	-0.0369778	0.28927	0.541963	0.57212	1.62733	0.0269305	-0.224273	0.249418	-0.560738	0.328138	0.327788	0.577389	-0.274557	0.301069	2.5033	0.0020939	0.40167	0.232331	-0.227636	0.355888	1.50428	0.0144803	1.85312	0.0237411	-0.239753	0.743163	-1.56291	0.0160028	1.19243	0.0466841	-0.85236	0.0327116	-2.58002	0.0195713	-0.405682	0.624634	2.60857	5.47e-05	-1.45509	0.101462	1.58046	0.103936	-1.10259	0.085247	1.62235	0.274421	-3.50651
hsa-miR-137	-1.34025	0.122222	9.04117	0	2.67947	1.41e-07	3.82897	5.07e-09	7.1408	3.05e-306	7.19824	0	5.18464	2.98e-193	6.31041	2.21e-10	5.28256	1.65e-275	-0.0747684	0.247364	2.77236	6.91e-05	7.02406	1.56e-201	2.64161	0.000750776	0.918793	0.0477319	5.06308	3.14e-101	2.66952	1.22e-25	-2.13495	8.34e-06	1.74191	0.068505	5.80135	0	6.55918	0	0.741309	0.374735	4.02103	2.65e-75	6.39267	1.87e-219	2.03738	1.62e-16	2.40038
hsa-miR-216a-5p	1.88902	4.82e-78	1.97329	2.42e-18	-1.35112	1.34e-05	2.32157	8.25e-303	-2.1812	1.06e-08	5.06474	0	-0.524313	0.0332896	0.864846	0.0131044	1.12479	0.00483006	1.66781	1.25e-20	4.30931	8.85e-133	1.66911	1.7e-67	6.61785	0	0.385042	0.0707092	2.35612	1.43e-47	3.76818	0	4.31573	0	1.78325	2.25e-16	-3.30794	3.39e-58	4.16439	1.01e-92	0.326271	0.269763	-1.52351	5.63e-19	0.970357	7.52e-09	-2.50318	5.5e-10	-2.24348
hsa-miR-548aw	-0.396832	0.377419	1.13295	0.0256903	0.764355	0.164227	-0.782059	0.0746617	0.0976548	0.266688	-2.11328	0.000853749	1.49771	0.00131105	-0.0294443	0.366372	0.396385	0.197903	-1.67633	0.00138302	-0.153635	0.321979	0.929304	0.0291464	-1.09174	0.0123418	1.73822	0.00134504	0.191978	0.551033	-0.350472	0.127594	-1.6268	8.23e-05	0.578407	0.0672597	-0.405682	0.454337	0.177709	0.126846	-0.455089	0.306755	1.60318	0.00132851	-1.3827	0.0100852	-1.48618	0.00923903	0.209693
hsa-miR-3688-3p	2.68212	0.00484673	1.13295	0.169181	0.349317	0.81517	1.3054	0.117866	0.190764	0.273007	0.0242244	0.609785	0.912751	0.245906	0.140481	0.345722	0.825228	0.176847	-0.183293	0.232331	-0.227636	0.342716	-0.758752	0.213442	2.48115	0.00187048	1.00126	0.132461	0.829408	0.308406	-0.0225865	0.258792	-0.790299	0.101528	-0.843057	0.13431	0.387867	0.662345	-1.45032	0.0303854	-2.31758	0.129662	2.35807	0.0582563	-2.75466	0.00186524	1.20731	0.147383	1.27109
hsa-miR-1273h-3p	-0.603283	0.442282	-0.0369778	0.28927	0.0273894	0.992094	-0.694596	0.293604	0.775727	0.177792	3.11169	0.000261386	-0.0872493	0.734998	-1.66687	0.061633	-4.30405	0.00230596	-0.59833	0.142052	-1.64267	0.0437143	-0.706285	0.156186	NA	NA	0.638685	0.401817	-0.977947	0.361569	-2.09298	1.7e-06	0.64266	0.0527401	-1.99506	0.00806013	-1.02717	0.32461	-0.450323	0.126846	-0.580619	0.577538	0.6211	0.185963	-0.295233	0.246822	0.77435	0.397217	-0.921551
hsa-miR-6513-5p	0.829677	0.0888689	0.625987	0.109998	-0.142536	0.928656	0.527796	0.179839	0.108302	0.274253	-0.627852	0.15256	0.0933229	0.70542	2.19111	4.38e-05	0.181372	0.250241	2.15656	0.000324476	-1.92808	0.00779088	0.656285	0.104758	-0.30146	0.188571	0.300816	0.644661	2.26998	2.64e-08	3.19243	1.52e-05	-0.304873	0.157722	1.24441	0.00240484	0.820826	0.212818	2.42415	0.000219398	0.811698	0.161516	-1.71232	0.0148798	1.91422	6.37e-05	-0.377653	0.510472	1.83334
hsa-miR-664a-5p	NA	NA	-0.0369778	0.291268	-0.557573	0.774432	-0.694596	0.27489	NA	NA	-0.975776	0.388439	0.497713	0.594574	NA	NA	NA	NA	NA	NA	3.57972	0.0110523	-0.343715	0.312289	-1.19128	0.135339	-0.73571	0.408444	0.536626	0.382417	1.07695	0.155451	0.28009	0.203842	NA	NA	-0.612133	0.73334	-1.45032	0.0755042	1.74131	0.073127	-3.54882	0.026803	-0.617161	0.174413	-0.962615	0.471612	0.0784489
hsa-miR-6777-5p	-0.340248	0.666011	1.13295	0.169181	0.442427	0.786402	-1.27956	0.174979	NA	NA	0.609187	0.430852	NA	NA	-0.444482	0.302939	3.08826	0.0234743	3.57159	0.0046658	-0.227636	0.355888	NA	NA	-0.606314	0.247583	NA	NA	2.02205	0.0509837	-1.50801	0.0792708	-1.6268	0.0501117	0.741905	0.160486	NA	NA	NA	NA	1.58931	0.37155	-3.54882	0.026803	NA	NA	1.03738	0.347663	-1.50651
hsa-miR-335-3p	1.13706	2.7e-31	0.495278	1.34e-05	0.589268	1.5e-06	0.359852	0.000383835	1.38059	6.62e-23	2.12741	2.24e-130	-0.386529	0.00058401	0.729412	1.21e-05	0.693125	0.000522545	-2.14974	3.05e-26	-0.445441	0.00603511	1.20377	4.75e-32	-0.239532	0.0543441	-0.010458	0.943412	-0.224694	0.11046	-2.96992	5.43e-60	1.67504	2.43e-65	-1.84306	1.44e-17	-2.17156	7.71e-21	-0.543432	0.00151479	0.907046	5.83e-12	-0.0737801	0.334168	0.639013	0.000131846	0.650636	8.47e-07	-1.8767
hsa-miR-379-5p	-0.685343	4.44e-34	0.506782	3.76e-21	-0.178898	0.000385705	1.23463	1.05e-121	1.43007	2.38e-257	1.5266	0	-1.12791	5.4e-113	3.16289	0	-1.16751	1.24e-60	-2.15819	1.95e-232	-3.51966	0	0.594664	1.33e-45	-0.361202	7.83e-11	0.792415	3.04e-50	-2.95172	0	-1.47855	2.74e-138	-2.33251	0	-2.47604	3.57e-211	-1.28702	2.63e-107	-1.39202	2.8e-154	3.17402	0	1.86652	0	-0.431177	1.22e-20	2.02839	0	-2.56422
[truncated: 1,317 more rows]
[truncated: 15 more columns]
