# Supplementary material for: Small RNA sequencing identified miR-3180 as a potential prognostic biomarker for Chinese hepatocellular carcinoma patients
Source: Front Genet. 2023 Mar 27;14:1102171. doi: 10.3389/fgene.2023.1102171 (PMC10083302; doi:10.3389/fgene.2023.1102171)
Supplement: Supplementary file 5 [file Table4.XLSX]

## Sheet: target-fold2
miRNA.id	gene_name
hsa-miR-183-3p	AADAT
hsa-miR-4470	AAGAB
hsa-miR-378i	AARS1
hsa-miR-139-5p	AARS1
hsa-miR-183-5p	ABCA10
hsa-miR-215-5p	ABCA5
hsa-miR-552-5p	ABCB10
hsa-miR-323a-5p	ABCB11
hsa-miR-378i	ABCB11
hsa-miR-216a-5p	ABCB5
hsa-miR-548d-3p	ABCB5
hsa-miR-483-3p	ABCB7
hsa-miR-182-5p	ABCB8
hsa-miR-301b-3p	ABCB8
hsa-miR-552-5p	ABCC12
hsa-miR-183-3p	ABCC12
hsa-miR-34c-5p	ABCC2
hsa-miR-483-3p	ABCC2
hsa-miR-4326	ABCC3
hsa-miR-552-5p	ABCC4
hsa-miR-31-5p	ABCC4
hsa-miR-10b-5p	ABCC5
hsa-miR-1226-3p	ABCC5
hsa-miR-215-5p	ABCC9
hsa-miR-31-3p	ABCE1
hsa-miR-1276	ABCG1
hsa-miR-668-3p	ABCG4
hsa-miR-34c-5p	ABHD16B
hsa-miR-551b-3p	ABHD17A
hsa-miR-3180	ABHD2
hsa-miR-183-3p	ABHD2
hsa-miR-6824-3p	ABHD6
hsa-miR-1276	ABL1
hsa-miR-378i	ABL2
hsa-miR-196a-5p	ABLIM1
hsa-miR-124-3p	ACAA1
hsa-miR-6824-3p	ACAA1
hsa-miR-34c-3p	ACADSB
hsa-miR-124-3p	ACAP3
hsa-miR-96-5p	ACAP3
hsa-miR-139-5p	ACBD5
hsa-miR-301b-3p	ACE
hsa-miR-184	ACHE
hsa-miR-210-3p	ACHE
hsa-miR-4661-5p	ACOT9
hsa-miR-548d-3p	ACOT9
hsa-miR-196a-5p	ACOX3
hsa-miR-216b-5p	ACOXL
hsa-miR-3115	ACP1
hsa-miR-7704	ACP1
hsa-miR-4686	ACP3
hsa-miR-190b	ACP3
hsa-miR-10b-5p	ACSL6
hsa-miR-5589-3p	ACSM2B
hsa-miR-3115	ACSS2
hsa-miR-1229-3p	ACSS3
hsa-miR-34c-3p	ACTBL2
hsa-miR-183-5p	ACTL8
hsa-miR-9-5p	ACTR1A
hsa-miR-3115	ACTR1A
hsa-miR-215-5p	ACTR1A
hsa-miR-3115	ACTR3
hsa-miR-137	ACTR3
hsa-miR-139-5p	ACTR8
hsa-miR-183-5p	ACTRT1
hsa-miR-323a-5p	ACVR1
hsa-miR-378i	ACVR2B
hsa-miR-551b-3p	ACVRL1
hsa-miR-196b-5p	ACVRL1
hsa-miR-135b-5p	ADAD1
hsa-miR-3182	ADAL
hsa-miR-323a-5p	ADAL
hsa-miR-196b-5p	ADAM15
hsa-miR-184	ADAM19
hsa-miR-548d-3p	ADAM19
hsa-miR-509-3p	ADAM22
hsa-miR-182-5p	ADAM23
hsa-miR-323a-5p	ADAM23
hsa-miR-323a-5p	ADAM28
hsa-miR-509-3p	ADAM28
hsa-miR-4326	ADAM7
hsa-miR-512-3p	ADAM9
hsa-miR-522-3p	ADAM9
hsa-miR-9-3p	ADAMDEC1
hsa-miR-449a	ADAMTS10
hsa-miR-7704	ADAMTS13
hsa-miR-5589-3p	ADAMTS15
hsa-miR-183-5p	ADAMTS16
hsa-miR-522-3p	ADAMTS18
hsa-miR-1266-5p	ADAMTS2
hsa-miR-182-3p	ADAMTSL1
hsa-miR-1226-3p	ADAMTSL1
hsa-miR-34c-5p	ADAMTSL5
hsa-miR-4661-5p	ADAP1
hsa-miR-552-5p	ADAP1
hsa-miR-215-5p	ADARB1
hsa-miR-183-5p	ADCK1
hsa-miR-210-3p	ADCY1
hsa-miR-129-5p	ADCY5
hsa-miR-449a	ADCYAP1R1
hsa-miR-182-3p	ADCYAP1R1
hsa-miR-7704	ADCYAP1R1
hsa-miR-483-3p	ADD2
hsa-miR-137	ADD2
hsa-miR-190b	ADH5
hsa-miR-215-5p	ADH6
hsa-miR-551b-3p	ADH6
hsa-miR-1229-3p	ADH6
hsa-miR-1229-3p	ADH7
hsa-miR-551b-3p	ADPRH
hsa-miR-1269a	ADPRHL1
hsa-miR-210-3p	ADRA1A
hsa-miR-184	ADRA1A
hsa-miR-9-3p	ADRA1A
hsa-miR-1226-3p	ADRA2B
hsa-miR-224-5p	ADRA2C
hsa-miR-548d-3p	AFAP1
hsa-miR-7704	AFAP1L1
hsa-miR-124-3p	AFAP1L2
hsa-miR-522-3p	AFF1
hsa-miR-210-3p	AFF3
hsa-miR-9-5p	AGAP1
hsa-miR-92b-5p	AGAP2
hsa-miR-217	AGAP4
hsa-miR-1229-3p	AGBL5
hsa-miR-552-5p	AGFG1
hsa-miR-4661-5p	AGFG1
hsa-miR-182-5p	AGFG2
hsa-miR-34c-5p	AGFG2
hsa-miR-224-5p	AGGF1
hsa-miR-512-3p	AGGF1
hsa-miR-4326	AGPAT1
hsa-miR-551b-3p	AGPAT1
hsa-miR-552-5p	AGPS
hsa-miR-3117-3p	AGPS
hsa-miR-182-3p	AGTR2
hsa-miR-190b	AGTRAP
hsa-miR-139-5p	AGTRAP
hsa-miR-34c-5p	AGTRAP
hsa-miR-378i	AGXT2
hsa-miR-9-5p	AGXT2
hsa-miR-137	AHCYL2
hsa-miR-5589-3p	AHCYL2
hsa-miR-9-3p	AHI1
hsa-miR-4686	AHNAK2
hsa-miR-490-5p	AHNAK2
hsa-miR-3117-3p	AHR
hsa-miR-4686	AICDA
hsa-miR-378i	AIDA
hsa-miR-509-3p	AIDA
hsa-miR-129-5p	AIFM1
hsa-miR-217	AIG1
hsa-miR-184	AIPL1
hsa-miR-3180	AIPL1
hsa-miR-183-5p	AJAP1
hsa-miR-552-5p	AJAP1
hsa-miR-216b-5p	AJAP1
hsa-miR-518b	AJAP1
hsa-miR-1246	AK2
hsa-miR-34c-5p	AKT2
hsa-miR-4470	AKT3
hsa-miR-301b-3p	ALAS1
hsa-miR-490-5p	ALDH16A1
hsa-miR-1246	ALDH1A2
hsa-miR-4686	ALDH1A2
hsa-miR-3115	ALDH1A2
hsa-miR-184	ALDH1L1
hsa-miR-34b-3p	ALDH4A1
hsa-miR-139-5p	ALDH6A1
hsa-miR-34b-3p	ALDH6A1
hsa-miR-183-5p	ALDH8A1
hsa-miR-490-3p	ALDOB
hsa-miR-3115	ALG10
hsa-miR-183-3p	ALG10
hsa-miR-552-5p	ALG10B
hsa-miR-509-3p	ALG13
hsa-miR-9-5p	ALG2
hsa-miR-3117-3p	ALG3
hsa-miR-4661-5p	ALKBH3
hsa-miR-9-3p	ALKBH4
hsa-miR-139-5p	ALKBH4
hsa-miR-215-5p	ALKBH8
hsa-miR-5589-5p	ALOX15
hsa-miR-7704	ALPG
hsa-miR-378i	ALPG
hsa-miR-210-3p	ALPK1
hsa-miR-6824-3p	ALPK3
hsa-miR-3180	ALPP
hsa-miR-196a-5p	ALS2
hsa-miR-139-5p	AMD1
hsa-miR-509-3p	AMER1
hsa-miR-196b-5p	AMER2
hsa-miR-34b-5p	AMER3
hsa-miR-196b-5p	AMER3
hsa-miR-3200-3p	AMOT
hsa-miR-34b-3p	AMOT
hsa-miR-483-3p	ANAPC1
hsa-miR-196b-5p	ANAPC7
hsa-miR-135a-5p	ANGEL2
hsa-miR-668-3p	ANGPTL1
hsa-miR-34b-3p	ANGPTL3
hsa-miR-190b	ANGPTL6
hsa-miR-34b-5p	ANK1
hsa-miR-183-3p	ANK3
hsa-miR-183-3p	ANKDD1A
hsa-miR-5589-3p	ANKDD1A
hsa-miR-196b-5p	ANKFN1
hsa-miR-34c-3p	ANKH
hsa-miR-1269a	ANKHD1
hsa-miR-483-3p	ANKLE1
hsa-miR-301b-3p	ANKMY1
hsa-miR-551b-3p	ANKMY1
hsa-miR-215-5p	ANKRD10
hsa-miR-216a-5p	ANKRD16
hsa-miR-668-3p	ANKRD20A1
hsa-miR-182-3p	ANKRD27
hsa-miR-3117-3p	ANKRD30A
hsa-miR-1276	ANKRD34B
hsa-miR-490-3p	ANKRD40
hsa-miR-378i	ANKRD40
hsa-miR-135b-3p	ANKRD49
hsa-miR-182-3p	ANKRD50
hsa-miR-548d-3p	ANKRD52
hsa-miR-518b	ANKRD55
hsa-miR-5589-5p	ANKRD65
hsa-miR-7704	ANKRD65
hsa-miR-3115	ANKS3
hsa-miR-135a-5p	ANKUB1
hsa-miR-129-5p	ANO1
hsa-miR-184	ANO10
hsa-miR-490-5p	ANO7
hsa-miR-139-5p	ANP32B
hsa-miR-1269a	ANTXR1
hsa-miR-196a-5p	ANXA1
hsa-miR-216b-5p	ANXA9
hsa-miR-183-5p	AOAH
hsa-miR-552-5p	AOC2
hsa-miR-1266-5p	AP1G2
hsa-miR-4470	AP1S1
hsa-miR-3180	AP1S1
hsa-miR-1246	AP1S2
hsa-miR-9-5p	AP1S2
hsa-miR-483-3p	AP1S2
hsa-miR-4326	AP4E1
hsa-miR-301b-3p	AP4S1
hsa-miR-490-3p	APAF1
hsa-miR-224-5p	APBA2
hsa-miR-217	APC2
hsa-miR-9-5p	API5
hsa-miR-182-5p	APLN
hsa-miR-512-3p	APOA5
hsa-miR-4470	APOBEC3D
hsa-miR-196a-5p	APOBEC4
hsa-miR-135a-5p	APOC3
hsa-miR-129-5p	APOC3
hsa-miR-1276	APOC3
hsa-miR-1269b	APOC4
hsa-miR-3182	APOH
hsa-miR-196a-5p	APOL3
hsa-miR-31-3p	APOL6
hsa-miR-1246	APOOL
hsa-miR-10b-5p	AQP3
hsa-miR-34b-5p	AQP7
hsa-miR-217	AQP7
hsa-miR-1266-5p	AR
hsa-miR-1226-3p	ARAF
hsa-miR-378i	ARAP1
hsa-miR-509-3p	ARCN1
hsa-miR-184	ARCN1
hsa-miR-31-3p	AREG
hsa-miR-190b	ARF4
hsa-miR-129-5p	ARFGAP3
hsa-miR-1266-5p	ARHGAP1
hsa-miR-34c-3p	ARHGAP10
hsa-miR-9-3p	ARHGAP17
hsa-miR-182-5p	ARHGAP20
hsa-miR-512-3p	ARHGAP22
hsa-miR-490-3p	ARHGAP26
hsa-miR-512-3p	ARHGAP30
hsa-miR-9-5p	ARHGAP31
hsa-miR-449a	ARHGAP31
hsa-miR-196a-5p	ARHGAP36
hsa-miR-10b-5p	ARHGAP4
hsa-miR-301b-3p	ARHGAP4
hsa-miR-1276	ARHGAP42
hsa-miR-548d-3p	ARHGAP42
hsa-miR-483-3p	ARHGAP44
hsa-miR-490-5p	ARHGAP8
hsa-miR-182-5p	ARHGEF18
hsa-miR-34c-5p	ARHGEF3
hsa-miR-1269b	ARHGEF39
hsa-miR-301b-3p	ARHGEF4
hsa-miR-215-5p	ARHGEF5
hsa-miR-31-3p	ARHGEF6
hsa-miR-216a-5p	ARHGEF7
hsa-miR-1226-3p	ARID1B
hsa-miR-449a	ARID1B
hsa-miR-449a	ARID2
hsa-miR-1246	ARID2
hsa-miR-135b-3p	ARID2
hsa-miR-137	ARID4B
hsa-miR-3115	ARID5B
hsa-miR-1266-5p	ARL1
hsa-miR-224-5p	ARL14
hsa-miR-96-5p	ARL16
hsa-miR-378i	ARL17B
hsa-miR-668-3p	ARL6IP1
hsa-miR-301b-3p	ARL6IP4
hsa-miR-323a-5p	ARL6IP5
hsa-miR-1269a	ARMC2
hsa-miR-6824-3p	ARMC5
hsa-miR-184	ARMC7
hsa-miR-3180	ARMC7
hsa-miR-9-3p	ARMCX3
hsa-miR-4470	ARNT2
hsa-miR-449a	ARRDC3
hsa-miR-1246	ARSD
hsa-miR-210-3p	ARSD
hsa-miR-3115	ARSL
hsa-miR-7704	ARTN
hsa-miR-135a-5p	ARV1
hsa-miR-196a-5p	ARVCF
hsa-miR-224-5p	ARVCF
hsa-miR-135b-5p	ASAP1
hsa-miR-190b	ASAP2
hsa-miR-1226-3p	ASAP2
hsa-miR-217	ASAP2
hsa-miR-124-3p	ASAP3
hsa-miR-1276	ASB14
hsa-miR-5589-3p	ASB16
hsa-miR-31-5p	ASB16
hsa-miR-509-3p	ASB4
hsa-miR-215-5p	ASB4
hsa-miR-216a-5p	ASB5
hsa-miR-6824-3p	ASB7
hsa-miR-96-5p	ASB9
hsa-miR-5589-3p	ASCL4
hsa-miR-760	ASH1L
hsa-miR-1276	ASIC1
hsa-miR-92b-5p	ASIC2
hsa-miR-490-5p	ASPH
hsa-miR-3200-3p	ASPH
hsa-miR-509-3p	ASPHD2
hsa-miR-196b-5p	ASPHD2
hsa-miR-760	ASPRV1
hsa-miR-518b	ASPSCR1
hsa-miR-509-3p	ASTN1
hsa-miR-135b-3p	ASXL1
hsa-miR-129-5p	ASXL2
hsa-miR-183-3p	ATAD2B
hsa-miR-6824-3p	ATAD2B
hsa-miR-190b	ATAD3C
hsa-miR-216b-5p	ATCAY
hsa-miR-10b-5p	ATF2
hsa-miR-224-5p	ATF7
hsa-miR-34b-5p	ATF7
hsa-miR-490-5p	ATF7
hsa-miR-3115	ATF7
hsa-miR-1269b	ATG3
hsa-miR-552-5p	ATG4C
hsa-miR-92b-5p	ATG9A
hsa-miR-512-3p	ATL2
hsa-miR-224-5p	ATL2
hsa-miR-512-3p	ATMIN
hsa-miR-490-5p	ATMIN
hsa-miR-135b-5p	ATP11A
hsa-miR-124-3p	ATP11B
hsa-miR-522-3p	ATP11B
hsa-miR-552-5p	ATP13A3
hsa-miR-34b-5p	ATP1B2
hsa-miR-31-5p	ATP2A2
hsa-miR-182-3p	ATP2B1
hsa-miR-323a-5p	ATP2B1
hsa-miR-31-3p	ATP2B2
hsa-miR-4326	ATP2B3
hsa-miR-96-5p	ATP2B4
hsa-miR-3200-3p	ATP5F1A
hsa-miR-483-3p	ATP5F1A
hsa-miR-96-5p	ATP5F1B
hsa-miR-1269b	ATP5IF1
hsa-miR-10b-5p	ATP5MG
hsa-miR-3200-3p	ATP5MJ
hsa-miR-221-3p	ATP6AP1
hsa-miR-7704	ATP6V0A1
hsa-miR-215-5p	ATP6V0A2
hsa-miR-31-5p	ATP6V0C
hsa-miR-1269b	ATP6V1C1
hsa-miR-31-3p	ATP6V1C1
hsa-miR-7704	ATP6V1C1
hsa-miR-490-3p	ATP6V1E1
hsa-miR-216b-5p	ATP6V1E1
hsa-miR-196a-5p	ATP6V1F
hsa-miR-4470	ATP6V1H
hsa-miR-135b-3p	ATP7A
hsa-miR-760	ATP7B
hsa-miR-184	ATP8A1
hsa-miR-1269a	ATP8B4
hsa-miR-7704	ATP9A
hsa-miR-34c-5p	ATP9A
hsa-miR-551b-3p	ATP9B
hsa-miR-1266-5p	ATP9B
hsa-miR-139-5p	ATPAF1
hsa-miR-6824-3p	ATPAF2
hsa-miR-552-5p	ATRN
hsa-miR-760	ATRN
hsa-miR-92b-5p	ATRN
hsa-miR-217	ATRX
hsa-miR-1246	ATRX
hsa-miR-210-3p	ATXN1
hsa-miR-490-5p	ATXN1
hsa-miR-1269b	ATXN1L
hsa-miR-5589-5p	ATXN2L
hsa-miR-184	ATXN2L
hsa-miR-34b-3p	AURKB
hsa-miR-1229-3p	AVL9
hsa-miR-551b-3p	AVL9
hsa-miR-34b-3p	AVL9
hsa-miR-34b-3p	AVPI1
hsa-miR-323a-5p	AXIN1
hsa-miR-5589-3p	AZGP1
hsa-miR-4470	AZIN1
hsa-miR-183-5p	B3GALT6
hsa-miR-3180	B3GNT6
hsa-miR-301b-3p	B3GNT6
hsa-miR-1266-5p	B4GALNT1
hsa-miR-34b-3p	B4GALNT1
hsa-miR-5589-3p	B4GALT5
hsa-miR-512-3p	B4GALT5
hsa-miR-3182	B4GALT6
hsa-miR-3115	BAAT
hsa-miR-518b	BACE2
hsa-miR-323a-5p	BACH1
hsa-miR-135b-3p	BACH2
hsa-miR-182-3p	BACH2
hsa-miR-3180	BAG1
hsa-miR-135b-5p	BAG1
hsa-miR-196b-5p	BAG1
hsa-miR-139-5p	BAG1
hsa-miR-490-3p	BAG5
hsa-miR-3180	BAIAP2
hsa-miR-551b-3p	BAK1
hsa-miR-34b-5p	BANP
hsa-miR-34b-5p	BATF2
hsa-miR-182-5p	BATF2
hsa-miR-124-3p	BAZ2B
hsa-miR-323a-5p	BAZ2B
hsa-miR-139-5p	BAZ2B
hsa-miR-216a-5p	BBS12
hsa-miR-1269b	BBS2
hsa-miR-548d-3p	BBS7
hsa-miR-1226-3p	BBX
hsa-miR-509-3p	BBX
hsa-miR-490-3p	BBX
hsa-miR-34b-3p	BBX
hsa-miR-196a-5p	BCAP29
hsa-miR-31-3p	BCAP29
hsa-miR-7704	BCAR1
hsa-miR-522-3p	BCAR3
hsa-miR-3182	BCAR3
hsa-miR-217	BCAS2
hsa-miR-216b-5p	BCAS2
hsa-miR-7704	BCAS4
hsa-miR-3117-3p	BCAS4
hsa-miR-551b-3p	BCAS4
hsa-miR-483-3p	BCCIP
hsa-miR-668-3p	BCCIP
hsa-miR-216a-5p	BCDIN3D
hsa-miR-1276	BCL10
hsa-miR-34c-3p	BCL2L11
hsa-miR-3180	BCL2L11
hsa-miR-216b-5p	BCL9
hsa-miR-137	BCL9
hsa-miR-137	BCLAF1
hsa-miR-96-5p	BCLAF3
hsa-miR-135b-3p	BCOR
hsa-miR-135a-5p	BCORL1
hsa-miR-34c-5p	BDKRB2
hsa-miR-216b-5p	BEND2
hsa-miR-3180	BEST1
hsa-miR-449a	BEST3
hsa-miR-135a-5p	BET1L
hsa-miR-518b	BET1L
hsa-miR-1269b	BFAR
hsa-miR-490-3p	BHMT
hsa-miR-124-3p	BICC1
hsa-miR-10b-5p	BICRA
hsa-miR-135b-5p	BIRC2
hsa-miR-3117-3p	BIRC3
hsa-miR-1269a	BLCAP
hsa-miR-221-3p	BLOC1S4
hsa-miR-139-5p	BLOC1S4
hsa-miR-518b	BLOC1S6
hsa-miR-215-5p	BLOC1S6
hsa-miR-760	BLZF1
hsa-miR-1229-3p	BMF
hsa-miR-1229-3p	BMP2K
hsa-miR-135a-5p	BMPER
hsa-miR-512-3p	BMS1
hsa-miR-3182	BNC1
hsa-miR-216b-5p	BNC1
hsa-miR-139-5p	BNC2
hsa-miR-9-3p	BNIP5
hsa-miR-3182	BNIP5
hsa-miR-31-3p	BOC
hsa-miR-668-3p	BPGM
hsa-miR-137	BPHL
hsa-miR-490-3p	BPTF
hsa-miR-1269b	BPY2B
hsa-miR-182-3p	BRCA1
hsa-miR-1229-3p	BRCA1
hsa-miR-509-3p	BRCC3
hsa-miR-215-5p	BRD3
hsa-miR-183-3p	BRD3
hsa-miR-135b-5p	BRD9
hsa-miR-216a-5p	BRF1
hsa-miR-7704	BRF1
hsa-miR-551b-3p	BRPF1
hsa-miR-3180	BRSK2
hsa-miR-4326	BRSK2
hsa-miR-196b-5p	BSDC1
hsa-miR-9-3p	BSPRY
hsa-miR-552-5p	BTBD10
hsa-miR-1269b	BTBD11
hsa-miR-1246	BTBD19
hsa-miR-4326	BTBD3
hsa-miR-9-3p	BTBD3
hsa-miR-5589-5p	BTBD3
hsa-miR-301b-3p	BTBD3
hsa-miR-215-5p	BTBD6
hsa-miR-490-3p	BTG2
hsa-miR-548d-3p	BTG2
hsa-miR-5589-5p	BTN3A1
hsa-miR-34c-5p	BTNL9
hsa-miR-5589-3p	C10orf105
hsa-miR-34c-3p	C10orf67
hsa-miR-668-3p	C10orf67
hsa-miR-522-3p	C10orf90
hsa-miR-9-5p	C11orf52
hsa-miR-449a	C11orf65
hsa-miR-5589-5p	C11orf68
hsa-miR-449a	C12orf73
hsa-miR-190b	C12orf73
hsa-miR-548d-3p	C16orf54
hsa-miR-9-3p	C16orf74
hsa-miR-668-3p	C16orf74
hsa-miR-522-3p	C16orf87
hsa-miR-490-3p	C16orf87
hsa-miR-31-5p	C17orf107
hsa-miR-1229-3p	C17orf78
hsa-miR-34c-3p	C17orf97
hsa-miR-196a-5p	C17orf99
hsa-miR-210-3p	C18orf25
hsa-miR-490-3p	C18orf54
hsa-miR-518b	C19orf44
hsa-miR-4686	C1GALT1C1
hsa-miR-190b	C1GALT1C1
hsa-miR-221-3p	C1orf116
hsa-miR-7704	C1orf116
hsa-miR-34c-3p	C1orf185
hsa-miR-210-3p	C1orf21
hsa-miR-135a-5p	C1orf21
hsa-miR-490-5p	C1orf226
hsa-miR-215-5p	C1orf35
hsa-miR-301b-3p	C1orf50
hsa-miR-1269b	C1orf56
hsa-miR-509-3p	C1QTNF1
hsa-miR-182-5p	C1QTNF4
hsa-miR-4661-5p	C2
hsa-miR-509-3p	C20orf173
hsa-miR-182-3p	C20orf27
hsa-miR-190b	C21orf91
hsa-miR-3115	C22orf39
hsa-miR-216b-5p	C2CD5
hsa-miR-3200-3p	C2CD6
hsa-miR-34b-3p	C2orf50
hsa-miR-221-3p	C2orf50
hsa-miR-190b	C2orf72
hsa-miR-135b-5p	C2orf72
hsa-miR-135b-3p	C2orf73
hsa-miR-1246	C2orf88
hsa-miR-196a-5p	C4orf17
hsa-miR-34c-5p	C4orf36
hsa-miR-301b-3p	C5
hsa-miR-522-3p	C5AR1
hsa-miR-221-3p	C5AR2
hsa-miR-182-3p	C5orf47
hsa-miR-34c-5p	C5orf51
hsa-miR-129-5p	C6orf132
hsa-miR-378i	C6orf132
hsa-miR-182-5p	C6orf201
hsa-miR-323a-5p	C6orf226
hsa-miR-378i	C6orf47
hsa-miR-10b-5p	C6orf47
hsa-miR-190b	C7
hsa-miR-216b-5p	C7
hsa-miR-552-5p	C7orf25
hsa-miR-378i	C7orf26
hsa-miR-6824-3p	C7orf50
hsa-miR-5589-5p	C8A
hsa-miR-184	C9orf152
hsa-miR-34c-3p	C9orf40
hsa-miR-190b	C9orf64
hsa-miR-4470	C9orf64
hsa-miR-135a-5p	C9orf64
hsa-miR-668-3p	C9orf85
hsa-miR-552-5p	C9orf85
hsa-miR-34c-5p	CA3
hsa-miR-1246	CA5B
hsa-miR-10b-5p	CA7
hsa-miR-210-3p	CABLES1
hsa-miR-31-5p	CABLES1
hsa-miR-301b-3p	CABLES1
hsa-miR-5589-3p	CABYR
hsa-miR-5589-5p	CACNA1B
hsa-miR-552-5p	CACNA1B
hsa-miR-135b-5p	CACNA1D
hsa-miR-184	CACNA1I
hsa-miR-4686	CACNA2D1
hsa-miR-5589-3p	CACNG4
hsa-miR-1246	CACNG4
hsa-miR-216a-5p	CACNG8
hsa-miR-139-5p	CACNG8
hsa-miR-522-3p	CACTIN
hsa-miR-3180	CADM1
hsa-miR-4326	CADM3
hsa-miR-34c-5p	CADPS
hsa-miR-96-5p	CALB2
hsa-miR-449a	CALM3
hsa-miR-216b-5p	CALR
hsa-miR-4326	CAMK2A
hsa-miR-34b-3p	CAMK2A
hsa-miR-34b-3p	CAMK2D
hsa-miR-552-5p	CAMK2D
hsa-miR-1246	CAMK2N1
hsa-miR-7704	CAMK2N2
hsa-miR-323a-5p	CAMLG
hsa-miR-3115	CAMTA1
hsa-miR-378i	CAMTA1
hsa-miR-184	CAMTA2
hsa-miR-4470	CAND2
hsa-miR-378i	CANT1
hsa-miR-3200-3p	CAP2
hsa-miR-184	CAPN10
hsa-miR-10b-5p	CAPN11
hsa-miR-323a-5p	CAPN12
hsa-miR-135a-5p	CAPN15
hsa-miR-10b-5p	CAPN5
hsa-miR-182-5p	CAPN7
hsa-miR-135b-3p	CAPNS2
hsa-miR-552-5p	CAPS2
hsa-miR-124-3p	CAPSL
hsa-miR-668-3p	CARD14
hsa-miR-323a-5p	CARD6
hsa-miR-668-3p	CARD6
hsa-miR-1276	CARF
hsa-miR-512-3p	CARF
hsa-miR-34b-5p	CARNS1
hsa-miR-210-3p	CASK
hsa-miR-182-5p	CASKIN2
hsa-miR-135a-5p	CASP10
hsa-miR-548d-3p	CASP10
hsa-miR-182-5p	CASP10
hsa-miR-34b-5p	CASP8
hsa-miR-4661-5p	CASQ2
hsa-miR-3117-3p	CAST
hsa-miR-34c-3p	CATSPERE
hsa-miR-1246	CAV1
hsa-miR-7704	CAVIN1
hsa-miR-183-5p	CBFA2T2
hsa-miR-483-3p	CBFA2T3
hsa-miR-6824-3p	CBL
hsa-miR-1229-3p	CBL
hsa-miR-1269b	CBLL1
hsa-miR-34b-3p	CBR4
hsa-miR-221-3p	CBR4
hsa-miR-210-3p	CBR4
hsa-miR-31-5p	CBX2
hsa-miR-196a-5p	CBX2
hsa-miR-760	CBX4
hsa-miR-4470	CBX7
hsa-miR-301b-3p	CC2D2A
hsa-miR-449a	CCAR2
hsa-miR-1266-5p	CCDC103
hsa-miR-7704	CCDC103
hsa-miR-217	CCDC117
hsa-miR-3115	CCDC136
hsa-miR-31-3p	CCDC144A
hsa-miR-196b-5p	CCDC144A
hsa-miR-31-5p	CCDC144A
hsa-miR-3180	CCDC149
hsa-miR-182-3p	CCDC149
hsa-miR-5589-3p	CCDC150
hsa-miR-4686	CCDC152
hsa-miR-323a-5p	CCDC169
hsa-miR-4326	CCDC178
hsa-miR-512-3p	CCDC180
hsa-miR-224-5p	CCDC180
hsa-miR-215-5p	CCDC198
hsa-miR-221-3p	CCDC198
hsa-miR-522-3p	CCDC198
hsa-miR-124-3p	CCDC28A
hsa-miR-3115	CCDC30
hsa-miR-518b	CCDC32
hsa-miR-1266-5p	CCDC32
hsa-miR-135b-3p	CCDC34
hsa-miR-10b-5p	CCDC40
hsa-miR-92b-5p	CCDC57
hsa-miR-3182	CCDC57
hsa-miR-137	CCDC59
hsa-miR-1269a	CCDC62
hsa-miR-215-5p	CCDC68
hsa-miR-135b-5p	CCDC7
hsa-miR-1269a	CCDC70
hsa-miR-3182	CCDC71L
hsa-miR-224-5p	CCDC73
hsa-miR-490-3p	CCDC74A
hsa-miR-4661-5p	CCDC77
hsa-miR-221-3p	CCDC88A
hsa-miR-1229-3p	CCDC88A
hsa-miR-490-5p	CCDC88A
hsa-miR-4470	CCDC88C
hsa-miR-34c-3p	CCDC90B
hsa-miR-135a-5p	CCDC91
hsa-miR-518b	CCL1
hsa-miR-196a-5p	CCL17
hsa-miR-483-3p	CCL22
hsa-miR-31-5p	CCL22
hsa-miR-31-5p	CCL28
hsa-miR-96-5p	CCM2
hsa-miR-124-3p	CCN2
hsa-miR-183-5p	CCND1
hsa-miR-551b-3p	CCND1
hsa-miR-135a-5p	CCND1
hsa-miR-135a-5p	CCND2
hsa-miR-5589-5p	CCNF
hsa-miR-137	CCNH
hsa-miR-1269b	CCNI2
hsa-miR-217	CCNJ
hsa-miR-9-3p	CCNL2
hsa-miR-3182	CCNT1
hsa-miR-9-3p	CCNT1
hsa-miR-760	CCNT1
hsa-miR-1226-3p	CCNT1
hsa-miR-1269a	CCNT2
hsa-miR-509-3p	CCNY
hsa-miR-137	CCNY
hsa-miR-196b-5p	CCR7
hsa-miR-449a	CCR7
hsa-miR-1276	CCSER1
hsa-miR-1269a	CCSER2
hsa-miR-129-5p	CCT8L2
hsa-miR-190b	CCZ1
hsa-miR-1226-3p	CD164
hsa-miR-10b-5p	CD177
hsa-miR-129-5p	CD1E
hsa-miR-9-3p	CD209
hsa-miR-1246	CD244
hsa-miR-34c-5p	CD248
hsa-miR-552-5p	CD248
hsa-miR-135a-5p	CD274
hsa-miR-3115	CD274
hsa-miR-4661-5p	CD300E
hsa-miR-1276	CD300LB
hsa-miR-135b-3p	CD300LF
hsa-miR-92b-5p	CD300LF
hsa-miR-9-5p	CD302
hsa-miR-3200-3p	CD3D
hsa-miR-3115	CD40
hsa-miR-34c-3p	CD47
hsa-miR-548d-3p	CD5
hsa-miR-3200-3p	CD55
hsa-miR-1269b	CD55
hsa-miR-1269a	CD55
hsa-miR-135b-3p	CD74
hsa-miR-668-3p	CD79B
hsa-miR-217	CD81
hsa-miR-124-3p	CD81
hsa-miR-182-5p	CD84
hsa-miR-92b-5p	CD84
hsa-miR-1269a	CD84
hsa-miR-1269b	CD84
hsa-miR-509-3p	CD84
hsa-miR-183-3p	CD93
hsa-miR-449a	CDADC1
hsa-miR-1276	CDC20B
hsa-miR-34c-5p	CDC23
hsa-miR-3200-3p	CDC23
hsa-miR-124-3p	CDC42BPG
hsa-miR-92b-5p	CDC42EP1
hsa-miR-216b-5p	CDC42EP3
hsa-miR-1276	CDC42EP3
hsa-miR-221-3p	CDC42EP3
hsa-miR-135a-5p	CDC42SE1
hsa-miR-31-5p	CDC42SE1
hsa-miR-210-3p	CDCA4
hsa-miR-449a	CDCA5
hsa-miR-4470	CDCA7
hsa-miR-221-3p	CDCA7L
hsa-miR-1266-5p	CDCA8
hsa-miR-137	CDCP1
hsa-miR-3117-3p	CDCP1
hsa-miR-4686	CDH1
hsa-miR-196a-5p	CDH13
hsa-miR-139-5p	CDH13
hsa-miR-1229-3p	CDH13
hsa-miR-224-5p	CDH19
hsa-miR-4661-5p	CDH19
hsa-miR-1229-3p	CDH19
hsa-miR-490-5p	CDH20
hsa-miR-522-3p	CDH26
hsa-miR-548d-3p	CDH26
hsa-miR-1266-5p	CDH4
hsa-miR-196a-5p	CDH4
hsa-miR-449a	CDH6
hsa-miR-7704	CDH6
hsa-miR-3180	CDH6
hsa-miR-137	CDH7
hsa-miR-9-3p	CDHR1
hsa-miR-9-3p	CDK13
hsa-miR-668-3p	CDK13
hsa-miR-3115	CDK2
hsa-miR-1269b	CDK20
hsa-miR-137	CDK6
hsa-miR-216b-5p	CDK6
hsa-miR-5589-3p	CDKL1
hsa-miR-548d-3p	CDKL1
hsa-miR-490-3p	CDKL3
hsa-miR-518b	CDKN1C
hsa-miR-217	CDKN2AIP
hsa-miR-551b-3p	CDKN2AIP
hsa-miR-551b-3p	CDKN2B
hsa-miR-7704	CDKN3
hsa-miR-3180	CDKN3
hsa-miR-31-5p	CDR2
hsa-miR-124-3p	CDR2L
hsa-miR-221-3p	CDS1
hsa-miR-1226-3p	CDS2
hsa-miR-31-3p	CDS2
hsa-miR-92b-5p	CDT1
hsa-miR-1269a	CDX1
hsa-miR-31-3p	CDY1B
hsa-miR-490-5p	CDYL2
hsa-miR-139-5p	CEACAM1
hsa-miR-34b-5p	CEACAM19
hsa-miR-190b	CEBPA
hsa-miR-216a-5p	CEBPA
hsa-miR-509-3p	CELF5
hsa-miR-449a	CENPJ
hsa-miR-96-5p	CENPL
hsa-miR-4661-5p	CENPM
hsa-miR-483-3p	CENPM
hsa-miR-3200-3p	CENPN
hsa-miR-210-3p	CENPN
hsa-miR-4686	CEP104
hsa-miR-182-5p	CEP104
hsa-miR-378i	CEP120
hsa-miR-217	CEP128
hsa-miR-135b-5p	CEP135
hsa-miR-137	CEP152
hsa-miR-196b-5p	CEP164
hsa-miR-1276	CEP170
hsa-miR-4661-5p	CEP20
hsa-miR-9-5p	CEP41
hsa-miR-31-3p	CEP41
hsa-miR-137	CEP68
hsa-miR-4661-5p	CEP85L
hsa-miR-135b-3p	CEP85L
hsa-miR-216a-5p	CEP97
hsa-miR-5589-5p	CERCAM
hsa-miR-135a-5p	CERK
hsa-miR-490-3p	CERS2
hsa-miR-4326	CERS6
hsa-miR-224-5p	CERS6
hsa-miR-4470	CETN1
hsa-miR-31-3p	CFI
hsa-miR-10b-5p	CFLAR
hsa-miR-1246	CHAC1
hsa-miR-31-5p	CHAD
hsa-miR-34c-3p	CHCHD4
hsa-miR-1229-3p	CHCHD4
hsa-miR-3180	CHCHD5
hsa-miR-129-5p	CHD1
hsa-miR-183-3p	CHD1
hsa-miR-3117-3p	CHD7
hsa-miR-449a	CHM
hsa-miR-34c-3p	CHML
hsa-miR-4686	CHMP3
hsa-miR-137	CHMP7
hsa-miR-34c-3p	CHN1
hsa-miR-139-5p	CHN1
hsa-miR-449a	CHRFAM7A
hsa-miR-509-3p	CHRM1
hsa-miR-196a-5p	CHRM2
hsa-miR-1276	CHRM2
hsa-miR-4470	CHRNA1
hsa-miR-3117-3p	CHRNA1
hsa-miR-551b-3p	CHRNA10
hsa-miR-221-3p	CHRNA5
hsa-miR-1229-3p	CHRNA6
hsa-miR-139-5p	CHRNB2
hsa-miR-135a-5p	CHRNB2
hsa-miR-3200-3p	CHRNB2
hsa-miR-1266-5p	CHST10
hsa-miR-3200-3p	CHST15
hsa-miR-129-5p	CHST15
hsa-miR-96-5p	CHST6
hsa-miR-135a-5p	CHSY1
hsa-miR-760	CHTF8
hsa-miR-1246	CIAO3
hsa-miR-135b-5p	CINP
hsa-miR-1226-3p	CINP
hsa-miR-1276	CIRBP
hsa-miR-92b-5p	CIRBP
hsa-miR-518b	CISD1
hsa-miR-5589-3p	CISD1
hsa-miR-4661-5p	CISD1
hsa-miR-449a	CISD1
hsa-miR-31-5p	CITED4
hsa-miR-1276	CKAP2
hsa-miR-196b-5p	CKAP4
hsa-miR-34b-5p	CKB
hsa-miR-135b-3p	CLASP2
hsa-miR-1276	CLCN3
hsa-miR-1269a	CLCN5
hsa-miR-210-3p	CLCN6
hsa-miR-135b-5p	CLDN10
hsa-miR-490-3p	CLDN12
hsa-miR-552-5p	CLDN12
hsa-miR-5589-3p	CLDN12
hsa-miR-552-5p	CLDN18
hsa-miR-96-5p	CLDN20
hsa-miR-760	CLDN23
hsa-miR-1269a	CLDN8
hsa-miR-512-3p	CLEC10A
hsa-miR-196b-5p	CLEC12B
hsa-miR-139-5p	CLEC14A
hsa-miR-34b-3p	CLEC14A
hsa-miR-552-5p	CLEC1B
hsa-miR-196a-5p	CLEC3A
hsa-miR-135b-5p	CLEC4C
hsa-miR-182-5p	CLEC4G
hsa-miR-135a-5p	CLEC5A
hsa-miR-548d-3p	CLEC9A
hsa-miR-31-3p	CLGN
hsa-miR-190b	CLGN
hsa-miR-31-3p	CLIC5
hsa-miR-129-5p	CLIC5
hsa-miR-5589-5p	CLIP1
hsa-miR-124-3p	CLIP1
hsa-miR-378i	CLK2
hsa-miR-129-5p	CLK3
hsa-miR-9-3p	CLMN
hsa-miR-215-5p	CLNK
hsa-miR-668-3p	CLNK
hsa-miR-135b-3p	CLPB
hsa-miR-190b	CLPB
hsa-miR-3117-3p	CLPB
hsa-miR-34c-3p	CLPP
hsa-miR-31-3p	CLSTN1
hsa-miR-182-5p	CLSTN2
hsa-miR-7704	CLSTN3
hsa-miR-34b-3p	CLTC
hsa-miR-34b-3p	CLUAP1
hsa-miR-518b	CLUAP1
hsa-miR-551b-3p	CLUH
hsa-miR-10b-5p	CLUH
hsa-miR-509-3p	CLVS2
hsa-miR-221-3p	CLYBL
hsa-miR-1269b	CMIP
hsa-miR-92b-5p	CMIP
hsa-miR-1226-3p	CMIP
hsa-miR-224-5p	CMKLR1
hsa-miR-323a-5p	CMTM2
hsa-miR-184	CMTM4
hsa-miR-5589-5p	CMTM4
hsa-miR-1246	CMTR2
hsa-miR-184	CNFN
hsa-miR-34b-5p	CNGA2
hsa-miR-92b-5p	CNGB1
hsa-miR-490-5p	CNKSR2
hsa-miR-1276	CNNM1
hsa-miR-182-3p	CNNM1
hsa-miR-3115	CNNM2
hsa-miR-7704	CNOT9
hsa-miR-10b-5p	CNPY4
hsa-miR-31-3p	CNR1
hsa-miR-9-3p	CNRIP1
hsa-miR-522-3p	CNTFR
hsa-miR-5589-3p	CNTN1
hsa-miR-449a	CNTN5
hsa-miR-224-5p	CNTN5
hsa-miR-3182	COA5
hsa-miR-1269a	COBLL1
hsa-miR-4470	COBLL1
hsa-miR-3200-3p	COBLL1
hsa-miR-5589-5p	COCH
hsa-miR-4661-5p	COCH
hsa-miR-3182	COG1
hsa-miR-4470	COG2
hsa-miR-34b-3p	COG6
hsa-miR-135b-5p	COG6
hsa-miR-1226-3p	COL12A1
hsa-miR-9-5p	COL12A1
hsa-miR-522-3p	COL12A1
hsa-miR-522-3p	COL13A1
hsa-miR-1246	COL15A1
hsa-miR-196b-5p	COL1A1
hsa-miR-552-5p	COL23A1
hsa-miR-182-3p	COL25A1
hsa-miR-490-5p	COL26A1
hsa-miR-129-5p	COL27A1
hsa-miR-4326	COL28A1
hsa-miR-551b-3p	COL4A2
hsa-miR-9-3p	COL4A3
hsa-miR-196a-5p	COL4A3
hsa-miR-182-5p	COL4A6
hsa-miR-518b	COL5A1
hsa-miR-3200-3p	COL5A1
hsa-miR-196b-5p	COL5A2
hsa-miR-96-5p	COL8A1
hsa-miR-34b-5p	COL8A1
hsa-miR-323a-5p	COLGALT1
hsa-miR-92b-5p	COLQ
hsa-miR-4470	COMMD7
hsa-miR-9-3p	COMT
hsa-miR-548d-3p	COPS4
hsa-miR-5589-5p	COPS7A
hsa-miR-4686	COPZ1
hsa-miR-216a-5p	COQ4
hsa-miR-4326	COQ6
hsa-miR-483-3p	COQ7
hsa-miR-129-5p	COQ8A
hsa-miR-9-5p	COQ8A
hsa-miR-449a	CORO2A
hsa-miR-301b-3p	CORO6
hsa-miR-1246	CORO7
hsa-miR-216b-5p	COTL1
hsa-miR-34c-5p	CPA6
hsa-miR-4470	CPB2
hsa-miR-183-5p	CPB2
hsa-miR-552-5p	CPEB3
hsa-miR-34b-3p	CPEB4
hsa-miR-3115	CPED1
hsa-miR-221-3p	CPLANE1
hsa-miR-1246	CPM
hsa-miR-137	CPM
hsa-miR-760	CPN2
hsa-miR-6824-3p	CPT1A
hsa-miR-490-3p	CPVL
hsa-miR-183-3p	CR2
hsa-miR-551b-3p	CRB2
hsa-miR-378i	CRB3
hsa-miR-216b-5p	CRCP
hsa-miR-184	CRCP
hsa-miR-216b-5p	CREB3L2
hsa-miR-3115	CREB5
hsa-miR-9-5p	CREB5
hsa-miR-183-3p	CREBL2
hsa-miR-1269a	CREBRF
hsa-miR-34c-5p	CREBRF
hsa-miR-490-3p	CRISP2
hsa-miR-10b-5p	CRISP3
hsa-miR-1246	CRKL
hsa-miR-10b-5p	CRMP1
hsa-miR-96-5p	CROT
hsa-miR-34b-5p	CRPPA
hsa-miR-551b-3p	CRTAC1
hsa-miR-378i	CRTC3
hsa-miR-135b-3p	CRYBG3
hsa-miR-1226-3p	CRYBG3
hsa-miR-760	CRYGN
hsa-miR-323a-5p	CSAD
hsa-miR-196b-5p	CSE1L
hsa-miR-210-3p	CSF2RB
hsa-miR-96-5p	CSGALNACT1
hsa-miR-9-5p	CSGALNACT1
hsa-miR-551b-3p	CSMD2
hsa-miR-216a-5p	CSMD2
hsa-miR-216b-5p	CSN1S1
hsa-miR-221-3p	CSNK1A1L
hsa-miR-135a-5p	CSNK1A1L
hsa-miR-182-5p	CSNK1E
hsa-miR-449a	CSNK1G1
hsa-miR-92b-5p	CSNK2A2
hsa-miR-4470	CSRP3
hsa-miR-34b-5p	CSTA
hsa-miR-139-5p	CSTF2T
hsa-miR-3117-3p	CSTF2T
hsa-miR-3180	CTAG1A
hsa-miR-216a-5p	CTAGE1
hsa-miR-34c-3p	CTBP1
hsa-miR-92b-5p	CTBP1
hsa-miR-3115	CTC1
hsa-miR-92b-5p	CTDP1
hsa-miR-3182	CTDSP2
hsa-miR-34c-3p	CTH
hsa-miR-5589-3p	CTH
hsa-miR-139-5p	CTNNA1
hsa-miR-215-5p	CTNNA3
hsa-miR-182-3p	CTNNBIP1
hsa-miR-518b	CTNNBIP1
hsa-miR-509-3p	CTNND1
hsa-miR-1229-3p	CTNND2
hsa-miR-518b	CTPS1
hsa-miR-4470	CTPS2
hsa-miR-6824-3p	CTPS2
hsa-miR-3115	CTPS2
hsa-miR-1269b	CTR9
hsa-miR-196a-5p	CTR9
hsa-miR-129-5p	CTR9
hsa-miR-1226-3p	CTRC
hsa-miR-182-3p	CTSB
hsa-miR-1246	CTSB
hsa-miR-96-5p	CTSB
hsa-miR-483-3p	CTSC
hsa-miR-3115	CTSE
hsa-miR-548d-3p	CTSE
hsa-miR-34b-3p	CTSL
hsa-miR-224-5p	CTSL
hsa-miR-512-3p	CTSO
hsa-miR-184	CTTN
hsa-miR-196a-5p	CTTNBP2NL
hsa-miR-1229-3p	CTTNBP2NL
hsa-miR-34b-5p	CTXN1
hsa-miR-7704	CUBN
hsa-miR-210-3p	CUL3
hsa-miR-1269b	CUL3
hsa-miR-124-3p	CUL3
hsa-miR-34b-3p	CUL4A
hsa-miR-9-3p	CUTC
hsa-miR-5589-3p	CUTC
hsa-miR-196a-5p	CUX1
hsa-miR-551b-3p	CUX1
hsa-miR-3115	CUX1
hsa-miR-3180	CUX1
hsa-miR-7704	CWF19L2
hsa-miR-4686	CX3CL1
hsa-miR-184	CX3CR1
hsa-miR-183-3p	CXADR
hsa-miR-34c-3p	CXADR
hsa-miR-34c-5p	CXCL1
hsa-miR-217	CXCR2
hsa-miR-483-3p	CXCR4
hsa-miR-34b-3p	CXorf58
hsa-miR-4661-5p	CYB561A3
hsa-miR-5589-3p	CYB561D1
hsa-miR-34c-5p	CYB561D1
hsa-miR-449a	CYBA
hsa-miR-760	CYBRD1
hsa-miR-4686	CYHR1
hsa-miR-3180	CYHR1
hsa-miR-196a-5p	CYLC1
hsa-miR-183-3p	CYLD
hsa-miR-5589-5p	CYLD
hsa-miR-34b-3p	CYP11B2
hsa-miR-3200-3p	CYP11B2
hsa-miR-1266-5p	CYP19A1
hsa-miR-139-5p	CYP19A1
hsa-miR-182-5p	CYP20A1
hsa-miR-4686	CYP20A1
hsa-miR-323a-5p	CYP26B1
hsa-miR-5589-3p	CYP26B1
hsa-miR-4326	CYP26B1
hsa-miR-1266-5p	CYP27B1
hsa-miR-129-5p	CYP27C1
hsa-miR-129-5p	CYP2A7
hsa-miR-3115	CYP2B6
hsa-miR-1229-3p	CYP2B6
hsa-miR-183-3p	CYP2S1
hsa-miR-7704	CYP2W1
hsa-miR-184	CYP46A1
hsa-miR-5589-5p	CYP46A1
hsa-miR-34c-3p	CYP4A11
hsa-miR-551b-3p	CYP4F22
hsa-miR-10b-5p	CYP51A1
hsa-miR-190b	CYP8B1
hsa-miR-4470	CYP8B1
hsa-miR-216a-5p	CYRIB
hsa-miR-323a-5p	CYS1
hsa-miR-512-3p	CYSLTR1
hsa-miR-6824-3p	CYTH4
hsa-miR-3200-3p	CYTIP
hsa-miR-1269b	CYTIP
hsa-miR-34c-5p	D2HGDH
hsa-miR-551b-3p	DAAM2
hsa-miR-34b-3p	DACT2
hsa-miR-509-3p	DACT2
hsa-miR-9-3p	DAGLA
hsa-miR-518b	DAGLB
hsa-miR-5589-5p	DAND5
hsa-miR-34c-5p	DAO
hsa-miR-92b-5p	DAZAP2
hsa-miR-182-5p	DBR1
hsa-miR-190b	DBT
hsa-miR-1269b	DCAF12
hsa-miR-182-5p	DCAF12
hsa-miR-135b-3p	DCAF12L1
hsa-miR-31-3p	DCAF17
hsa-miR-124-3p	DCAF4
hsa-miR-139-5p	DCAF4L2
hsa-miR-137	DCAF8
hsa-miR-182-5p	DCAF8L1
hsa-miR-31-5p	DCC
hsa-miR-210-3p	DCHS1
hsa-miR-31-3p	DCK
hsa-miR-4470	DCLK2
hsa-miR-183-5p	DCLRE1B
hsa-miR-518b	DCPS
hsa-miR-760	DCSTAMP
hsa-miR-3182	DCTN3
hsa-miR-1269b	DCTN6
hsa-miR-4326	DDHD1
hsa-miR-196a-5p	DDHD1
hsa-miR-216a-5p	DDIT3
hsa-miR-182-5p	DDIT3
hsa-miR-522-3p	DDR1
hsa-miR-483-3p	DDR2
hsa-miR-551b-3p	DDRGK1
hsa-miR-210-3p	DDX11
hsa-miR-3200-3p	DDX18
hsa-miR-34c-3p	DDX19A
hsa-miR-378i	DDX19A
hsa-miR-552-5p	DDX24
hsa-miR-509-3p	DDX3X
hsa-miR-301b-3p	DDX52
hsa-miR-301b-3p	DDX54
hsa-miR-483-3p	DDX55
hsa-miR-9-3p	DDX60
hsa-miR-1266-5p	DDX60L
hsa-miR-221-3p	DECR1
hsa-miR-183-5p	DEF6
hsa-miR-668-3p	DEGS1
hsa-miR-3200-3p	DEGS1
hsa-miR-1266-5p	DEGS1
hsa-miR-378i	DENND11
hsa-miR-96-5p	DENND11
hsa-miR-129-5p	DENND1A
hsa-miR-3182	DENND2A
hsa-miR-1269b	DENND2B
hsa-miR-4326	DENND3
hsa-miR-124-3p	DENND5B
hsa-miR-135b-3p	DENND6A
hsa-miR-96-5p	DENR
hsa-miR-4661-5p	DEPDC1B
hsa-miR-34c-3p	DERL2
hsa-miR-221-3p	DERL2
hsa-miR-1229-3p	DERL2
hsa-miR-184	DERL3
hsa-miR-6824-3p	DES
hsa-miR-1266-5p	DGCR6
hsa-miR-6824-3p	DGKD
hsa-miR-216a-5p	DGKG
hsa-miR-1226-3p	DGKH
hsa-miR-3180	DGKH
hsa-miR-483-3p	DGKZ
hsa-miR-1229-3p	DGLUCY
hsa-miR-183-5p	DGLUCY
hsa-miR-221-3p	DHCR24
hsa-miR-4661-5p	DHDDS
hsa-miR-96-5p	DHFR
hsa-miR-4326	DHFR
hsa-miR-668-3p	DHRS4L2
hsa-miR-483-3p	DHRSX
hsa-miR-1246	DHTKD1
hsa-miR-135b-5p	DHX29
hsa-miR-135a-5p	DHX30
hsa-miR-4326	DHX33
hsa-miR-139-5p	DHX33
hsa-miR-552-5p	DHX33
hsa-miR-190b	DHX36
hsa-miR-518b	DIAPH1
hsa-miR-4470	DICER1
hsa-miR-31-5p	DICER1
hsa-miR-34b-3p	DICER1
hsa-miR-1226-3p	DIDO1
hsa-miR-183-3p	DIDO1
hsa-miR-210-3p	DIDO1
hsa-miR-5589-5p	DIO3
hsa-miR-1276	DIP2B
hsa-miR-135b-5p	DIPK1A
hsa-miR-1246	DIPK2A
hsa-miR-184	DIS3L
hsa-miR-34b-3p	DISC1
hsa-miR-1276	DIXDC1
hsa-miR-548d-3p	DLAT
hsa-miR-490-3p	DLC1
hsa-miR-135b-3p	DLEC1
hsa-miR-129-5p	DLG3
hsa-miR-224-5p	DLG5
hsa-miR-3117-3p	DLGAP1
hsa-miR-4686	DLGAP1
hsa-miR-449a	DLX1
hsa-miR-6824-3p	DLX1
hsa-miR-6824-3p	DLX2
hsa-miR-301b-3p	DMAC2L
hsa-miR-1269a	DMRT1
hsa-miR-182-5p	DMRTB1
hsa-miR-483-3p	DMTN
hsa-miR-182-3p	DMWD
hsa-miR-183-3p	DNAAF2
hsa-miR-5589-5p	DNAAF6
hsa-miR-5589-5p	DNAAF8
hsa-miR-449a	DNAH3
hsa-miR-3200-3p	DNAH3
hsa-miR-3115	DNAI1
hsa-miR-509-3p	DNAI4
hsa-miR-490-3p	DNAJA4
hsa-miR-215-5p	DNAJB13
hsa-miR-3200-3p	DNAJB13
hsa-miR-3180	DNAJB2
hsa-miR-5589-3p	DNAJB5
hsa-miR-129-5p	DNAJB7
hsa-miR-1269a	DNAJC11
hsa-miR-34c-3p	DNAJC12
hsa-miR-509-3p	DNAJC18
hsa-miR-34b-5p	DNAJC2
hsa-miR-3182	DNAJC21
hsa-miR-217	DNAJC3
hsa-miR-509-3p	DNAJC30
hsa-miR-31-3p	DNAJC5
hsa-miR-184	DNAJC5
hsa-miR-512-3p	DNALI1
hsa-miR-183-3p	DNALI1
hsa-miR-5589-3p	DNALI1
hsa-miR-190b	DNHD1
hsa-miR-7704	DNMT3A
hsa-miR-1269b	DNMT3A
hsa-miR-135b-3p	DOCK1
hsa-miR-3117-3p	DOCK10
hsa-miR-760	DOCK2
hsa-miR-1276	DOCK3
hsa-miR-34c-3p	DOCK7
hsa-miR-512-3p	DOCK7
hsa-miR-216b-5p	DOCK7
hsa-miR-182-3p	DOK1
hsa-miR-1276	DOK3
hsa-miR-490-5p	DOK3
hsa-miR-196b-5p	DOK3
hsa-miR-137	DOK5
hsa-miR-215-5p	DOK5
hsa-miR-552-5p	DOK6
hsa-miR-135b-5p	DOK7
hsa-miR-135b-3p	DPH6
hsa-miR-182-5p	DPH6
hsa-miR-548d-3p	DPH7
hsa-miR-92b-5p	DPY19L3
hsa-miR-31-5p	DPY19L3
hsa-miR-1276	DRD3
hsa-miR-378i	DRG1
hsa-miR-9-5p	DRG1
hsa-miR-3200-3p	DRP2
hsa-miR-301b-3p	DSE
hsa-miR-4686	DSE
hsa-miR-183-3p	DSG2
hsa-miR-124-3p	DSG2
hsa-miR-4470	DSG4
hsa-miR-7704	DSN1
hsa-miR-190b	DSN1
hsa-miR-9-5p	DST
hsa-miR-183-3p	DTD2
hsa-miR-135b-5p	DTNA
hsa-miR-217	DTX3L
hsa-miR-3200-3p	DUOX1
hsa-miR-3115	DUOXA1
hsa-miR-92b-5p	DUOXA1
hsa-miR-551b-3p	DUSP2
hsa-miR-4686	DYDC2
hsa-miR-196b-5p	DYDC2
hsa-miR-135b-5p	DYNAP
hsa-miR-4470	DYNC2LI1
hsa-miR-135b-5p	DYNC2LI1
hsa-miR-124-3p	DYRK1A
hsa-miR-221-3p	DYRK1A
hsa-miR-378i	DYRK1B
hsa-miR-34b-3p	DYRK3
hsa-miR-182-5p	DYRK3
hsa-miR-34c-5p	DYRK4
hsa-miR-1276	DZANK1
hsa-miR-760	DZIP1
hsa-miR-224-5p	DZIP1L
hsa-miR-3115	E2F1
hsa-miR-34b-5p	E2F1
hsa-miR-135a-5p	E2F1
hsa-miR-323a-5p	E2F2
hsa-miR-5589-5p	E2F6
hsa-miR-139-5p	EAPP
hsa-miR-7704	ECE1
hsa-miR-4661-5p	ECHDC1
hsa-miR-668-3p	ECHDC1
hsa-miR-135b-3p	ECHDC3
hsa-miR-3200-3p	ECM2
hsa-miR-217	ECM2
hsa-miR-7704	ECM2
hsa-miR-221-3p	EDA
hsa-miR-490-3p	EDAR
hsa-miR-760	EDAR
hsa-miR-183-3p	EDARADD
hsa-miR-3117-3p	EDC3
hsa-miR-137	EDEM1
hsa-miR-760	EDEM1
hsa-miR-449a	EDN2
hsa-miR-668-3p	EDNRB
hsa-miR-4470	EDNRB
hsa-miR-1269a	EEA1
hsa-miR-196b-5p	EEF2K
hsa-miR-10b-5p	EEPD1
hsa-miR-96-5p	EFCAB1
hsa-miR-4686	EFCAB14
hsa-miR-137	EFCAB14
hsa-miR-1226-3p	EFCAB14
hsa-miR-3115	EFCAB5
hsa-miR-1276	EFCAB5
hsa-miR-548d-3p	EFEMP2
hsa-miR-34c-5p	EFHC1
hsa-miR-31-5p	EFHD2
hsa-miR-551b-3p	EFHD2
hsa-miR-4686	EFNB1
hsa-miR-10b-5p	EFNB2
hsa-miR-490-3p	EFNB3
hsa-miR-7704	EFR3B
hsa-miR-3200-3p	EGF
hsa-miR-7704	EGFR
hsa-miR-96-5p	EGLN1
hsa-miR-518b	EGR1
hsa-miR-522-3p	EHBP1
hsa-miR-184	EHBP1L1
hsa-miR-34c-3p	EHD2
hsa-miR-31-3p	EHHADH
hsa-miR-137	EIF2AK1
hsa-miR-4470	EIF2AK1
hsa-miR-548d-3p	EIF2AK3
hsa-miR-1269b	EIF2B3
hsa-miR-1229-3p	EIF2B5
hsa-miR-4326	EIF2S1
hsa-miR-3200-3p	EIF2S1
hsa-miR-34c-5p	EIF3L
hsa-miR-1229-3p	EIF4B
hsa-miR-31-3p	EIF4E3
hsa-miR-221-3p	EIF4E3
hsa-miR-1269b	EIF4EBP1
hsa-miR-7704	EIF4EBP2
hsa-miR-135a-5p	EIF4EBP3
hsa-miR-522-3p	EIF5AL1
hsa-miR-323a-5p	EIF5AL1
hsa-miR-135a-5p	EIPR1
hsa-miR-217	ELAVL1
hsa-miR-490-5p	ELAVL1
hsa-miR-31-5p	ELFN2
hsa-miR-522-3p	ELK1
hsa-miR-760	ELK1
hsa-miR-190b	ELK4
hsa-miR-1226-3p	ELL
hsa-miR-34c-5p	ELL
hsa-miR-1266-5p	ELL3
hsa-miR-10b-5p	ELMO2
hsa-miR-135a-5p	ELMO3
hsa-miR-31-5p	ELMOD2
hsa-miR-668-3p	ELMOD2
hsa-miR-323a-5p	ELOA
hsa-miR-7704	ELOB
hsa-miR-31-3p	ELOB
hsa-miR-182-3p	ELOVL5
hsa-miR-1229-3p	ELOVL6
hsa-miR-135b-5p	ELOVL7
hsa-miR-1226-3p	ELP1
hsa-miR-129-5p	ELP1
hsa-miR-31-5p	ELP5
hsa-miR-34c-3p	ELP6
hsa-miR-1229-3p	ELP6
hsa-miR-1269b	EMB
hsa-miR-668-3p	EMC1
hsa-miR-34b-3p	EMC10
hsa-miR-1269a	EMC4
hsa-miR-34c-5p	EMD
hsa-miR-518b	EML2
hsa-miR-512-3p	EML2
hsa-miR-378i	EML4
hsa-miR-216b-5p	EMP2
hsa-miR-210-3p	EMP2
hsa-miR-196a-5p	EMP2
hsa-miR-1229-3p	EMP2
hsa-miR-34c-3p	EMX1
hsa-miR-552-5p	ENAH
hsa-miR-490-5p	ENDOD1
hsa-miR-215-5p	ENDOD1
hsa-miR-509-3p	ENKD1
hsa-miR-34c-5p	ENKUR
hsa-miR-509-3p	ENOX2
hsa-miR-548d-3p	ENPP1
hsa-miR-196b-5p	ENPP4
hsa-miR-34c-3p	ENTR1
hsa-miR-3182	EOMES
hsa-miR-3182	EP400
hsa-miR-196a-5p	EPAS1
hsa-miR-4661-5p	EPB41L1
hsa-miR-3200-3p	EPB41L4B
hsa-miR-221-3p	EPB41L4B
hsa-miR-124-3p	EPB41L5
hsa-miR-490-5p	EPB41L5
hsa-miR-135b-3p	EPB42
hsa-miR-518b	EPC2
hsa-miR-668-3p	EPG5
hsa-miR-551b-3p	EPHA10
hsa-miR-183-5p	EPHA10
hsa-miR-518b	EPHA10
hsa-miR-378i	EPHA10
hsa-miR-31-3p	EPHA5
hsa-miR-183-5p	EPHA6
hsa-miR-1226-3p	EPHA8
hsa-miR-3200-3p	EPHA8
hsa-miR-1269a	EPHA8
hsa-miR-512-3p	EPHX2
hsa-miR-5589-5p	EPM2A
hsa-miR-1229-3p	EPM2AIP1
hsa-miR-3117-3p	EPM2AIP1
hsa-miR-221-3p	EPN1
hsa-miR-323a-5p	EPO
hsa-miR-31-3p	EPPIN
hsa-miR-1246	EPS15
hsa-miR-323a-5p	EPS15L1
hsa-miR-224-5p	EPSTI1
hsa-miR-124-3p	EPX
hsa-miR-31-5p	ERAP1
hsa-miR-34c-5p	ERAP2
hsa-miR-217	ERBB3
hsa-miR-1246	ERBB4
hsa-miR-5589-5p	ERBB4
hsa-miR-196a-5p	ERBB4
hsa-miR-196b-5p	ERCC1
hsa-miR-490-3p	ERCC1
hsa-miR-551b-3p	ERCC1
hsa-miR-3115	ERCC6
hsa-miR-1276	ERCC6L
hsa-miR-190b	ERCC8
hsa-miR-31-3p	EREG
hsa-miR-31-5p	ERG
hsa-miR-196b-5p	ERI2
hsa-miR-96-5p	ERLIN2
hsa-miR-518b	ERMAP
hsa-miR-522-3p	ERMN
hsa-miR-135a-5p	ERRFI1
hsa-miR-34c-5p	ERV3-1
hsa-miR-9-5p	ERVFRD-1
hsa-miR-548d-3p	ESM1
hsa-miR-1226-3p	ESM1
hsa-miR-1276	ESPL1
hsa-miR-31-3p	ESR2
hsa-miR-548d-3p	ESR2
hsa-miR-135b-3p	ESR2
hsa-miR-124-3p	ESRP1
hsa-miR-224-5p	ESRRB
hsa-miR-301b-3p	ESYT2
hsa-miR-490-5p	ETS1
hsa-miR-4661-5p	ETV1
hsa-miR-182-5p	ETV1
hsa-miR-4661-5p	ETV6
hsa-miR-668-3p	ETV7
hsa-miR-522-3p	ETV7
hsa-miR-10b-5p	EVA1B
hsa-miR-3180	EXD3
hsa-miR-135b-3p	EXO5
hsa-miR-1246	EXOC2
hsa-miR-5589-3p	EXOC3
hsa-miR-4686	EXOG
hsa-miR-129-5p	EXOSC10
hsa-miR-3115	EXOSC2
hsa-miR-9-3p	EXOSC7
hsa-miR-183-3p	EXOSC7
hsa-miR-552-5p	EXPH5
hsa-miR-135b-3p	EXT2
hsa-miR-6824-3p	EYA2
hsa-miR-135b-3p	EZH1
hsa-miR-3180	F10
hsa-miR-9-3p	F11R
hsa-miR-1229-3p	F12
hsa-miR-9-5p	F2
hsa-miR-139-5p	F2RL1
hsa-miR-196b-5p	F2RL2
hsa-miR-512-3p	F3
hsa-miR-1246	F3
hsa-miR-34c-5p	FAAH
hsa-miR-182-3p	FABP2
hsa-miR-92b-5p	FAHD1
hsa-miR-483-3p	FAHD2A
hsa-miR-5589-3p	FAM104A
hsa-miR-34c-5p	FAM104A
hsa-miR-3182	FAM107B
hsa-miR-1226-3p	FAM117B
hsa-miR-139-5p	FAM117B
hsa-miR-1246	FAM118A
hsa-miR-135b-3p	FAM120AOS
hsa-miR-552-5p	FAM120B
hsa-miR-1269b	FAM126B
hsa-miR-483-3p	FAM131B
hsa-miR-5589-3p	FAM13A
hsa-miR-323a-5p	FAM13A
hsa-miR-518b	FAM13C
hsa-miR-34c-3p	FAM13C
hsa-miR-522-3p	FAM13C
hsa-miR-216a-5p	FAM151B
hsa-miR-512-3p	FAM153A
hsa-miR-522-3p	FAM161A
hsa-miR-5589-3p	FAM162B
hsa-miR-224-5p	FAM163A
hsa-miR-551b-3p	FAM163A
hsa-miR-378i	FAM167A
hsa-miR-34b-3p	FAM167A
hsa-miR-210-3p	FAM167A
hsa-miR-483-3p	FAM169A
hsa-miR-137	FAM169A
hsa-miR-34b-5p	FAM174C
hsa-miR-1269b	FAM174C
hsa-miR-4686	FAM177A1
hsa-miR-6824-3p	FAM183A
hsa-miR-182-3p	FAM186B
hsa-miR-3182	FAM189A1
hsa-miR-1229-3p	FAM210A
hsa-miR-1276	FAM210A
hsa-miR-1246	FAM214A
hsa-miR-139-5p	FAM220A
hsa-miR-190b	FAM222B
hsa-miR-1226-3p	FAM227A
hsa-miR-7704	FAM227A
hsa-miR-9-5p	FAM227A
hsa-miR-92b-5p	FAM227A
hsa-miR-224-5p	FAM229B
hsa-miR-135a-5p	FAM229B
hsa-miR-135b-5p	FAM25G
hsa-miR-210-3p	FAM3C
hsa-miR-9-5p	FAM53B
hsa-miR-135a-5p	FAM53B
hsa-miR-210-3p	FAM53B
hsa-miR-449a	FAM53C
hsa-miR-139-5p	FAM83A
hsa-miR-378i	FAM83A
hsa-miR-3117-3p	FAM83A
hsa-miR-190b	FAM83C
hsa-miR-9-5p	FAM83D
hsa-miR-135a-5p	FAN1
hsa-miR-215-5p	FANCD2
hsa-miR-190b	FANCI
hsa-miR-1269a	FANCL
hsa-miR-483-3p	FAS
hsa-miR-4661-5p	FAT3
hsa-miR-1246	FAT3
hsa-miR-216a-5p	FBLIM1
hsa-miR-7704	FBLN1
hsa-miR-10b-5p	FBLN7
hsa-miR-183-5p	FBLN7
hsa-miR-96-5p	FBLN7
hsa-miR-301b-3p	FBN2
hsa-miR-10b-5p	FBN2
hsa-miR-34b-5p	FBXL12
hsa-miR-92b-5p	FBXL12
hsa-miR-5589-5p	FBXL13
hsa-miR-137	FBXL17
hsa-miR-137	FBXL19
hsa-miR-490-3p	FBXL3
hsa-miR-31-5p	FBXL4
hsa-miR-7704	FBXL4
hsa-miR-490-5p	FBXL7
hsa-miR-378i	FBXO24
hsa-miR-4470	FBXO27
hsa-miR-34c-3p	FBXO3
hsa-miR-1229-3p	FBXO3
hsa-miR-378i	FBXO36
hsa-miR-760	FBXO42
hsa-miR-548d-3p	FBXO43
hsa-miR-196b-5p	FBXO47
hsa-miR-5589-3p	FBXO47
hsa-miR-184	FBXW11
hsa-miR-1269a	FCGR1A
hsa-miR-323a-5p	FCGR2A
hsa-miR-3117-3p	FCGR3A
hsa-miR-490-3p	FCHO2
hsa-miR-216b-5p	FCHSD2
hsa-miR-34c-3p	FCRL5
hsa-miR-1226-3p	FCRLA
hsa-miR-124-3p	FDFT1
hsa-miR-183-3p	FDX2
hsa-miR-135b-5p	FEN1
hsa-miR-182-3p	FERMT1
hsa-miR-323a-5p	FERMT2
hsa-miR-4661-5p	FERMT2
hsa-miR-552-5p	FFAR4
hsa-miR-4326	FFAR4
hsa-miR-668-3p	FGD2
hsa-miR-139-5p	FGD4
hsa-miR-221-3p	FGD4
hsa-miR-10b-5p	FGD4
hsa-miR-190b	FGD6
hsa-miR-190b	FGF13
hsa-miR-183-3p	FGF13
hsa-miR-522-3p	FGF23
hsa-miR-1269a	FGFBP3
hsa-miR-182-5p	FGFR1OP2
hsa-miR-518b	FGFR1OP2
hsa-miR-183-3p	FGFR3
hsa-miR-378i	FGFRL1
hsa-miR-552-5p	FGFRL1
hsa-miR-1246	FGL2
hsa-miR-221-3p	FGR
hsa-miR-509-3p	FHL2
hsa-miR-323a-5p	FHL2
hsa-miR-10b-5p	FHL3
hsa-miR-224-5p	FIG4
hsa-miR-1226-3p	FIGNL1
hsa-miR-9-5p	FILIP1
hsa-miR-9-3p	FIP1L1
hsa-miR-668-3p	FKBP14
hsa-miR-31-5p	FKBP15
hsa-miR-6824-3p	FKBP4
hsa-miR-96-5p	FKBP5
hsa-miR-196a-5p	FKBP7
hsa-miR-378i	FKBP8
hsa-miR-221-3p	FKBP9
hsa-miR-3200-3p	FKRP
hsa-miR-9-3p	FKTN
hsa-miR-760	FLNB
hsa-miR-5589-5p	FLRT3
hsa-miR-3117-3p	FLT1
hsa-miR-3180	FLYWCH1
hsa-miR-490-5p	FLYWCH2
hsa-miR-551b-3p	FMN1
hsa-miR-4326	FMNL2
hsa-miR-10b-5p	FMNL2
hsa-miR-1226-3p	FMNL3
hsa-miR-1276	FMOD
hsa-miR-7704	FMOD
hsa-miR-548d-3p	FMR1
hsa-miR-124-3p	FNBP1L
hsa-miR-1229-3p	FNBP1L
hsa-miR-548d-3p	FNDC1
hsa-miR-216b-5p	FNDC7
hsa-miR-34b-3p	FNIP1
hsa-miR-216b-5p	FNIP1
hsa-miR-4661-5p	FNIP1
hsa-miR-216b-5p	FNIP2
hsa-miR-522-3p	FOXA1
hsa-miR-551b-3p	FOXA2
hsa-miR-129-5p	FOXD1
hsa-miR-483-3p	FOXD4L1
hsa-miR-490-3p	FOXD4L5
hsa-miR-34c-5p	FOXE1
hsa-miR-551b-3p	FOXI2
hsa-miR-3117-3p	FOXJ2
hsa-miR-129-5p	FOXJ3
hsa-miR-196b-5p	FOXJ3
hsa-miR-34b-3p	FOXK1
hsa-miR-3117-3p	FOXK2
hsa-miR-4470	FOXL1
hsa-miR-4326	FOXM1
hsa-miR-509-3p	FOXN2
hsa-miR-92b-5p	FOXN3
hsa-miR-34c-5p	FOXP4
hsa-miR-137	FOXP4
hsa-miR-221-3p	FOXRED1
hsa-miR-182-3p	FOXRED2
hsa-miR-135b-5p	FOXS1
hsa-miR-139-5p	FPR2
hsa-miR-4686	FRAS1
hsa-miR-518b	FRAS1
hsa-miR-6824-3p	FRAS1
hsa-miR-182-5p	FREM1
hsa-miR-378i	FREM2
hsa-miR-182-5p	FREM2
hsa-miR-183-5p	FRMD4A
hsa-miR-182-3p	FRMD4A
hsa-miR-182-3p	FRMD5
hsa-miR-34b-5p	FRMD7
hsa-miR-137	FRMPD4
hsa-miR-4470	FRRS1
hsa-miR-4326	FSCN3
hsa-miR-92b-5p	FSCN3
hsa-miR-135b-3p	FSTL4
hsa-miR-184	FSTL4
hsa-miR-6824-3p	FTCD
hsa-miR-3117-3p	FTL
hsa-miR-490-3p	FUBP1
hsa-miR-5589-3p	FUBP1
hsa-miR-183-5p	FUNDC1
hsa-miR-34c-5p	FUT1
hsa-miR-190b	FUT10
hsa-miR-221-3p	FUT11
hsa-miR-323a-5p	FUT5
hsa-miR-92b-5p	FUT6
hsa-miR-34b-3p	FUZ
hsa-miR-518b	FXYD3
hsa-miR-1226-3p	FXYD5
hsa-miR-551b-3p	FXYD5
hsa-miR-183-5p	FXYD6
hsa-miR-7704	FYCO1
hsa-miR-135b-5p	FYCO1
hsa-miR-668-3p	FZD5
hsa-miR-1276	FZD5
hsa-miR-10b-5p	FZD9
hsa-miR-31-3p	G3BP1
hsa-miR-1269a	GAB3
hsa-miR-378i	GABBR1
hsa-miR-3117-3p	GABBR1
hsa-miR-668-3p	GABBR2
hsa-miR-129-5p	GABBR2
hsa-miR-522-3p	GABPA
hsa-miR-183-3p	GABRA2
hsa-miR-31-3p	GABRA2
hsa-miR-3200-3p	GABRA4
hsa-miR-522-3p	GABRB2
hsa-miR-4661-5p	GABRB2
hsa-miR-196b-5p	GABRB3
hsa-miR-760	GABRE
hsa-miR-509-3p	GABRP
hsa-miR-215-5p	GAD1
hsa-miR-196b-5p	GADD45G
hsa-miR-3117-3p	GADL1
hsa-miR-137	GALNT1
hsa-miR-301b-3p	GALNT1
hsa-miR-139-5p	GALNT10
hsa-miR-34b-3p	GALNT10
hsa-miR-323a-5p	GALNT14
hsa-miR-301b-3p	GALNT15
hsa-miR-449a	GALNT2
hsa-miR-210-3p	GALNT2
hsa-miR-96-5p	GALNT7
hsa-miR-1276	GANAB
hsa-miR-4661-5p	GANAB
hsa-miR-512-3p	GAS2
hsa-miR-182-5p	GAS7
hsa-miR-378i	GAS7
hsa-miR-34b-5p	GASK1A
hsa-miR-135b-5p	GASK1A
hsa-miR-34c-5p	GASK1B
hsa-miR-483-3p	GATA6
hsa-miR-210-3p	GBA
hsa-miR-9-5p	GBA2
hsa-miR-224-5p	GBA2
hsa-miR-31-5p	GBGT1
hsa-miR-34b-3p	GBP4
hsa-miR-96-5p	GBX2
hsa-miR-124-3p	GCDH
hsa-miR-490-3p	GCFC2
hsa-miR-135a-5p	GCH1
hsa-miR-34c-3p	GCH1
hsa-miR-196b-5p	GCH1
hsa-miR-139-5p	GCHFR
hsa-miR-10b-5p	GCM1
hsa-miR-135b-5p	GCNA
hsa-miR-210-3p	GCNT1
hsa-miR-6824-3p	GCNT2
hsa-miR-4686	GCNT2
hsa-miR-509-3p	GCSAML
hsa-miR-31-5p	GCSH
hsa-miR-552-5p	GCSH
hsa-miR-31-5p	GDE1
hsa-miR-4661-5p	GDE1
hsa-miR-196a-5p	GDF6
hsa-miR-760	GDF6
hsa-miR-34c-3p	GDPD1
hsa-miR-139-5p	GEMIN4
hsa-miR-668-3p	GEN1
hsa-miR-378i	GET1
hsa-miR-490-3p	GET1
hsa-miR-518b	GFI1
hsa-miR-224-5p	GFRA3
hsa-miR-221-3p	GFRA4
hsa-miR-1269b	GGA2
hsa-miR-216a-5p	GGA2
hsa-miR-7704	GGA3
hsa-miR-449a	GGCX
hsa-miR-215-5p	GGCX
hsa-miR-301b-3p	GGCX
hsa-miR-196a-5p	GGPS1
hsa-miR-5589-3p	GHR
hsa-miR-196b-5p	GHRHR
hsa-miR-449a	GHSR
hsa-miR-216a-5p	GHSR
hsa-miR-196b-5p	GIMAP4
hsa-miR-4470	GIMAP6
hsa-miR-182-3p	GIPR
hsa-miR-34b-3p	GIPR
hsa-miR-3180	GIT1
hsa-miR-34c-3p	GIT2
hsa-miR-210-3p	GIT2
hsa-miR-124-3p	GJA4
hsa-miR-4470	GJA4
hsa-miR-760	GJB1
hsa-miR-1276	GJB3
hsa-miR-92b-5p	GK
hsa-miR-323a-5p	GK
hsa-miR-217	GKAP1
hsa-miR-135a-5p	GLCCI1
hsa-miR-3117-3p	GLCCI1
hsa-miR-34b-5p	GLCE
hsa-miR-6824-3p	GLDN
hsa-miR-668-3p	GLE1
hsa-miR-34c-3p	GLE1
hsa-miR-552-5p	GLI3
hsa-miR-1276	GLIPR1L2
hsa-miR-3200-3p	GLIPR2
hsa-miR-552-5p	GLIPR2
hsa-miR-548d-3p	GLMN
hsa-miR-552-5p	GLMN
hsa-miR-135b-3p	GLO1
hsa-miR-1269b	GLOD4
hsa-miR-5589-3p	GLP1R
hsa-miR-4470	GLP2R
hsa-miR-221-3p	GLP2R
hsa-miR-3180	GLP2R
hsa-miR-124-3p	GLRB
hsa-miR-31-3p	GLRB
hsa-miR-512-3p	GLRX
hsa-miR-34b-3p	GLRX2
hsa-miR-551b-3p	GLYAT
hsa-miR-1269a	GLYCTK
hsa-miR-378i	GLYCTK
hsa-miR-224-5p	GMFB
hsa-miR-10b-5p	GMIP
hsa-miR-6824-3p	GMIP
hsa-miR-1266-5p	GMPS
hsa-miR-184	GNA11
hsa-miR-6824-3p	GNA12
hsa-miR-548d-3p	GNAI2
hsa-miR-196b-5p	GNAS
hsa-miR-135b-5p	GNE
hsa-miR-196b-5p	GNG12
hsa-miR-3117-3p	GNG7
hsa-miR-92b-5p	GNG7
hsa-miR-552-5p	GNL1
hsa-miR-9-3p	GNPAT
hsa-miR-552-5p	GNPAT
hsa-miR-216b-5p	GNS
hsa-miR-139-5p	GNS
hsa-miR-9-5p	GOLGA1
hsa-miR-137	GOLGA1
hsa-miR-551b-3p	GOLGA2
hsa-miR-1226-3p	GOLGA6A
hsa-miR-124-3p	GOLGA6A
hsa-miR-196a-5p	GOLGA6L6
hsa-miR-3115	GOLGA7B
hsa-miR-124-3p	GOLGA8B
hsa-miR-509-3p	GOLPH3
hsa-miR-217	GON4L
hsa-miR-196a-5p	GOSR2
hsa-miR-449a	GOSR2
hsa-miR-548d-3p	GOSR2
hsa-miR-4686	GOT2
hsa-miR-1269b	GOT2
hsa-miR-183-5p	GPAT2
hsa-miR-196a-5p	GPATCH2
hsa-miR-3115	GPC1
hsa-miR-196a-5p	GPCPD1
hsa-miR-1266-5p	GPCPD1
hsa-miR-190b	GPHN
hsa-miR-129-5p	GPHN
hsa-miR-4686	GPR12
hsa-miR-129-5p	GPR12
hsa-miR-96-5p	GPR137
hsa-miR-221-3p	GPR143
hsa-miR-323a-5p	GPR15
hsa-miR-509-3p	GPR153
hsa-miR-4326	GPR153
hsa-miR-378i	GPR153
hsa-miR-548d-3p	GPR155
hsa-miR-1269b	GPR156
hsa-miR-490-5p	GPR158
hsa-miR-551b-3p	GPR158
hsa-miR-490-5p	GPR174
hsa-miR-224-5p	GPR183
hsa-miR-31-5p	GPR20
hsa-miR-183-5p	GPR39
hsa-miR-215-5p	GPR62
hsa-miR-518b	GPR63
hsa-miR-522-3p	GPSM2
hsa-miR-10b-5p	GPT2
hsa-miR-551b-3p	GPT2
hsa-miR-7704	GPX3
hsa-miR-3182	GRAMD2A
hsa-miR-135b-5p	GRAMD2A
hsa-miR-182-5p	GRAMD2A
hsa-miR-5589-5p	GRB2
hsa-miR-3180	GREM2
hsa-miR-183-5p	GREM2
hsa-miR-137	GREM2
hsa-miR-124-3p	GRHL3
hsa-miR-135b-3p	GRHPR
hsa-miR-210-3p	GRHPR
hsa-miR-4661-5p	GRIA4
hsa-miR-137	GRID2
hsa-miR-1269b	GRIK2
hsa-miR-9-5p	GRIK2
hsa-miR-217	GRIK4
hsa-miR-490-3p	GRIN1
hsa-miR-449a	GRIN1
hsa-miR-1269b	GRIN2D
hsa-miR-135b-5p	GRIP1
hsa-miR-1246	GRK3
hsa-miR-216a-5p	GRK3
hsa-miR-31-5p	GRM5
hsa-miR-3117-3p	GRM5
hsa-miR-129-5p	GRPEL2
[truncated: 3,802 more rows]

## Sheet: Sheet1
Category	Term	Count	%	PValue	Genes	List Total	Pop Hits	Pop Total	Fold Enrichment	Bonferroni	Benjamini	FDR
GOTERM_MF_DIRECT	GO:0005515~protein binding	3006	69.6801	2.81174e-32	ATF2, POP5, TFRC, POP4, ITSN1, F11R, HTR4, ISM2, ALKBH8, SPIB, ALKBH3, NDST1, ZC3H12C, ALKBH4, SCP2, RAVER1, CAPNS2, AKT2, FGFR1OP2, AKT3, SMCO3, VSTM4, PRKACA, PRKACB, WLS, GSTK1, HEMK1, ATG3, PRKAB2, CXADR, SDS, UNC5B, RC3H1, UNC5C, ZNF12, PHKA2, SCO1, LRATD2, MTHFD2, DDIT3, RABL3, TXNIP, ATF7, AGTR2, SKAP2, SF1, UNC119B, EXD3, COL13A1, CDCA4, SAR1B, CDCA5, PDGFB, CDCA7, GATA6, CDCA8, BAZ2B, ZC…	4050	12539	18811	1.11348	6.77066e-29	6.77066e-29	6.72005e-29
GOTERM_CC_DIRECT	GO:0005829~cytosol	1346	31.2007	2.6997e-21	USP6NL, ZFYVE9, NEXMIF, ITSN1, ARAF, MYLK, ALKBH8, PSMD8, ALKBH3, PREX1, PSMD9, LACTB, ZFYVE27, SCP2, MPRIP, CAPNS2, PSMD5, AKT2, FGFR1OP2, BBX, PRKACA, PRKACB, WLS, GSTK1, ATG3, PRKAB2, SDS, RBFOX2, CSNK2A2, DICER1, UPB1, PHKA2, RUFY1, EML4, AR, ZFYVE16, RBP2, DDIT3, TXNIP, IDO2, PADI1, SKAP2, MTMR1, UNC119B, MTMR3, CDCA4, SAR1B, CDCA5, AGAP2, MTMR8, CDCA7, MTMR9, CDCA8, COPS7A, IQGAP1, ZC3HAV1,…	4132	5477	20472	1.21759	3.37193e-18	3.37193e-18	3.22615e-18
GOTERM_CC_DIRECT	GO:0005654~nucleoplasm	993	23.0181	2.66211e-18	POP5, MAPKBP1, ATF2, MDC1, POP4, NEXMIF, RBPJ, ALKBH8, LSM10, PSMD8, ALKBH3, PSMD9, ZFYVE27, LSM11, SCP2, PSMD5, AKT2, BBX, PRKACA, PRKACB, WDHD1, PRKAB2, RBFOX2, CXADR, CSNK2A2, ZNF12, RFX1, AR, RFX5, ATF7, LETMD1, PADI1, SKAP2, SF1, CDCA4, CDCA5, AGAP2, GATA6, CDCA7, CDCA8, ABCB8, COPS7A, MRPL10, EPB41L5, PIP5K1A, PIP5K1C, PSMF1, PPARGC1B, CTC1, ZNF260, PMM2, BTBD10, TBL3, NAPEPLD, NOX4, DZIP1,…	4132	3939	20472	1.249	3.32498e-15	1.66249e-15	1.59061e-15
GOTERM_CC_DIRECT	GO:0005737~cytoplasm	1303	30.204	3.17933e-12	MAPKBP1, ATF2, ITSN1, SPINT2, HTR4, RBPJ, MYLK, ALKBH8, SPIB, PSMD9, ALKBH4, SCP2, RAVER1, AKT3, PRKACA, WDHD1, PRKAB2, RBFOX2, CXADR, RFX2, DICER1, EML2, RUFY1, EML4, AR, LRATD2, DDIT3, TXNIP, ATF7, IDO2, PADI1, SKAP2, MTMR1, ZNF274, MTMR3, CDCA5, CEP85L, AGAP2, MTMR8, PDGFB, AGAP1, MTMR9, COPS7A, FPR2, IQGAP1, ZC3HAV1, IQGAP2, LYPD6, PLA2G7, MTMR6, DYNC2LI1, EPB41L5, GHRHR, RNF213, CYP2B6, FIGN…	4132	5570	20472	1.15902	3.971e-09	1.32366e-09	1.26643e-09
GOTERM_MF_DIRECT	GO:0046872~metal ion binding	704	16.319	1.08956e-11	ZNF177, ATF2, ZNF174, OSGEPL1, ZFYVE9, ITSN1, ARAF, XYLT1, ADARB1, CAPN15, MYLK, ZC3H12C, ZFYVE26, ZFYVE27, ALKBH4, LIPC, AKT2, ZC3H12B, ZXDB, ZSCAN32, VPS18, PRKCI, PRKCH, DDX11, CACNA2D1, ZFYVE21, RC3H1, ZNF705A, ZNF12, DICER1, HDHD2, SYTL4, RC3H2, RUFY1, RNF126, ZFYVE16, RNF128, RUFY4, ZSCAN22, FDX2, ZSCAN23, PRKD2, PRKCQ, ATF7, ASPHD2, NUP98, IDO2, FREM1, FREM2, RNF122, ZNF398, ZSCAN29, GNE, …	4050	2642	18811	1.23765	2.62366e-08	1.31183e-08	1.30202e-08
GOTERM_CC_DIRECT	GO:0016020~membrane	638	14.7891	1.24754e-10	PI4K2B, CNTFR, PGLYRP2, TFRC, HTR4, SLC4A4, RPL9, SLC4A5, GLE1, SCP2, AKT3, AP1S1, DIP2B, PRKACA, GSTK1, DDX18, CUBN, NUP210, PRKCA, HSPG2, SYTL4, RC3H2, NUP93, EML4, NISCH, ARMC5, ASPHD2, PI4K2A, MTMR1, MTMR3, CFI, PDGFB, AGAP2, MTMR8, ENDOD1, AGAP1, MTMR9, MTMR6, HSD11B1, RNF213, RNF215, RAD21, CHST10, PSMF1, HLA-DQA1, PRRT1, MYH7B, ACE, EDEM1, LRBA, STARD10, EIF2AK3, PRRC2C, LNPEP, PRDX6, HNRN…	4132	2547	20472	1.24106	1.55818e-07	3.89545e-08	3.72703e-08
GOTERM_MF_DIRECT	GO:0005096~GTPase activator activity	105	2.43394	4.25178e-09	USP6NL, ERRFI1, FAM13A, ARHGAP36, ARHGAP44, RGS5, PREX1, ARHGAP42, RGS2, TBC1D22A, TBC1D22B, RGS6, AGFG2, AGFG1, USP6, RALGAPA1, STARD8, OCRL, ACAP3, DEPDC1B, RALGAPB, ADPRH, TBC1D25, RIN3, TBC1D26, AGAP2, AGAP1, ARHGAP17, AGAP4, RASAL1, IQGAP1, IQGAP2, RASGRP3, ARHGAP22, ARHGAP20, TBC1D14, SRGAP2, TBC1D15, TBC1D16, RAP1GAP2, TBC1D8B, RABGAP1L, ANKRD27, ADAP1, ARHGAP26, ARHGAP31, ARHGAP30, PLXNB1…	4050	285	18811	1.7112	1.02382e-05	3.41276e-06	3.38725e-06
GOTERM_CC_DIRECT	GO:0045121~membrane raft	89	2.06305	2.43594e-08	ITGB1, MLC1, PARK7, SLC2A4, SLC6A2, SLC6A4, HK1, GRIP1, CASP8, EDNRB, PPP2R1B, EFHD2, TNR, OLR1, NOS1, ATP7A, GHSR, CXADR, PLLP, UNC5B, NFAM1, TRAF2, EMP2, RTN4RL2, TNFRSF1B, TGFBR2, TNFRSF1A, ANO1, PLSCR1, NPC1, MYADM, VDAC1, TLR6, IL6ST, PI4K2A, BIRC2, BIRC3, SRC, SLC1A1, SLC1A2, BCL10, ADCY1, IQGAP1, CBL, LYPD6, EGFR, HSPD1, SLC9A1, LRP6, GNAI2, SLC9A3R1, EFNB1, ATP5F1A, CNR1, GPC1, INPP5D, PD…	4132	251	20472	1.75678	3.04244e-05	6.08498e-06	5.8219e-06
GOTERM_CC_DIRECT	GO:0070161~anchoring junction	147	3.40751	5.64785e-08	CHRM2, CHRM1, CLSTN2, CLSTN3, FRMPD4, FMR1, ITSN1, CLSTN1, ZDHHC5, CYP46A1, DOCK10, LAMP5, ARHGAP44, GRIP1, RIMS4, ATCAY, RIMS3, ATP6V1E1, LZTS1, KCNH1, CHRNB2, SLC6A17, MUSK, UNC5C, SHISA9, TANC2, SHISA6, INPP4A, OLFM2, DOK7, PI4K2A, RAI14, SHC4, CHRNA1, CHRNA5, CHRNA6, SLC1A1, LYPD6, GRK3, RAP1A, SCIN, GSG1L, SRGAP2, ATP6V1C1, ATP6V0A1, GRIA4, ATP6V1F, PRRT1, DTNA, TOR1A, SYT2, AFAP1L1, IQSEC1,…	4132	481	20472	1.51416	7.05392e-05	1.01264e-05	9.68861e-06
GOTERM_CC_DIRECT	GO:0005886~plasma membrane	1156	26.7965	6.45919e-08	USP6NL, TFRC, ITSN1, SPINT2, HTR4, F11R, MYLK, PREX1, CAPNS2, LIPH, AKT2, VSTM4, PRKACA, PRKACB, WLS, CXADR, UNC5B, CSNK2A2, UNC5C, UNC5D, PHKA2, HSPG2, AR, SLC5A9, LRATD2, CLDN8, AGTR2, SKAP2, MTMR1, TTYH3, COL13A1, CDCA4, ABCB5, PLA2G3, SLCO5A1, FPR2, IQGAP1, PLA2G6, IQGAP2, SLC5A3, LYPD6, EPB41L5, GHRHR, C7, EPB41L1, KCNMB3, PIP5K1A, PIP5K1B, PIP5K1C, CADM3, GPR15, GPR12, ABCA5, CADM1, LRBA, L…	4132	5066	20472	1.13056	8.0672e-05	1.01264e-05	9.68861e-06
GOTERM_CC_DIRECT	GO:0005634~nucleus	1337	30.9921	6.4861e-08	ATF2, MDC1, TFRC, POP4, NEXMIF, RBPJ, ALKBH8, ZDBF2, SPIB, PSMD8, ALKBH3, ZC3H12C, PSMD9, LSM11, RAVER1, AKT2, ZC3H12B, AKT3, BBX, PRKACA, PRKACB, WDHD1, PRKAB2, RBFOX2, CSNK2A2, MRTFB, RFX2, RFX3, DICER1, ZNF12, AR, RBP2, DDIT3, RFX5, TXNIP, ATF7, PADI1, SF1, ZNF274, CDCA4, CDCA5, AGAP2, GATA6, CDCA7, AGAP1, AGAP4, COPS7A, IQGAP1, BAZ2B, ZC3HAV1, ZNF25, HMGXB4, FIGNL1, PIP5K1A, ZBTB7A, PPARGC1B,…	4132	5930	20472	1.11706	8.10081e-05	1.01264e-05	9.68861e-06
GOTERM_CC_DIRECT	GO:0030054~cell junction	82	1.90079	1.05821e-07	PTPRR, PATJ, CTNND2, ITGB3, CCNF, CTNND1, PTPRK, F11R, AMOT, IQCJ-SCHIP1, CDH6, SH3PXD2A, CDH1, ITGB6, MAGI1, CEP68, CXADR, MIOS, MAGI3, PLEKHG6, ARHGEF18, ANO7, GTF2F1, SPTB, ENAH, CEACAM1, SYNPO2L, SCN8A, PKP2, WDFY1, RAPGEF2, DSG2, MYZAP, LCP1, ARHGEF5, RAI14, YAP1, CDC42SE1, CRB2, MACF1, GTF2A2, SRC, FBLIM1, CXCR4, SLC7A2, EGFR, ARVCF, RAP1A, SCIN, SLX4, PUF60, FLRT3, RAB23, PDPN, NEU1, XIRP1…	4132	232	20472	1.75116	0.000132161	1.37033e-05	1.31108e-05
GOTERM_CC_DIRECT	GO:0048471~perinuclear region of cytoplasm	214	4.96059	1.09714e-07	PATJ, TFRC, CCNF, MLC1, PREX1, KAT5, GOLGA1, CCN2, PRKACA, PRKACB, EPHA5, ALG2, PTOV1, PRKCA, DICER1, RNF128, SRFBP1, AGTR2, TGFA, MTMR9, PIK3R1, BCL10, SLC5A3, TTBK1, MTMR6, MTDH, PKHD1, FIGNL1, PLCG2, VTI1A, MAP7, ATP6V0A2, MAP6, PSMF1, HMGCLL1, ATP6V0A1, GSDMA, FZD5, SYNRG, PDE2A, FZD9, EIF2AK3, LNPEP, TYR, PRDX6, PUM2, CYLD, EHD2, NOX4, CALR, ITM2C, CPEB4, ACHE, TENM1, PTPRR, ARHGAP1, RYR3, P…	4132	763	20472	1.3896	0.000137023	1.37033e-05	1.31108e-05
GOTERM_CC_DIRECT	GO:0032587~ruffle membrane	43	0.996755	3.82347e-07	ITGB1, MACF1, ARF4, C2CD5, SRC, ITGB3, WWC1, PLEK, IFIT5, MTMR9, PTPRJ, CLCN3, MTMR6, EGFR, FGD2, EPB41L5, AKT2, PSD3, PDPN, PLCG2, RPS3, PIP5K1A, PIP5K1C, CLASP2, TPM1, SPRY4, HIP1R, TIRAP, NME1, MTSS2, FGR, DIAPH1, TIAM1, FERMT1, SH3YL1, MYO1C, TRPV4, DLC1, ARHGEF4, PLEKHO1, LCP1, TLN1, JCAD	4132	99	20472	2.15196	0.000477437	4.34137e-05	4.15367e-05
GOTERM_CC_DIRECT	GO:0099061~integral component of postsynaptic density membrane	29	0.67223	9.58507e-07	PTPRT, CHRM1, PTPRS, CLSTN2, CLSTN3, CLSTN1, PTPRO, LRRC4, ADAM22, ADCY1, EFNB2, EFNB3, ERBB4, SLITRK1, LRRTM4, SLITRK3, LRRTM2, GSG1L, NRCAM, DRD3, CACNG4, GRID2, DCC, NRG1, ATP2B2, SHISA9, ADRA2C, GRIN2D, SHISA6	4132	57	20472	2.52071	0.00119646	9.97646e-05	9.54513e-05
GOTERM_BP_DIRECT	GO:0045893~positive regulation of transcription, DNA-templated	200	4.63607	1.29792e-06	ELK1, CCAR2, PSMD9, KAT5, SOX17, SOX18, CREB3L2, MYB, EPC2, TRIM22, TP63, ACVR1, PRKCB, RFX3, HNF1B, HNF1A, HCFC2, RUNX3, JMJD6, RUNX1, AR, NIF3L1, SFRP1, DDIT3, TRIM13, TRIM14, AGTR2, NUP98, ZNF398, PDGFB, GATA6, BCL10, MTDH, PRDM16, HIVEP3, PATZ1, EGR1, AFAP1L2, XRCC6, INSR, TRIP4, NFATC2, INO80, IGF1, GDF6, COL1A1, SNAI1, CDKN1C, ACVRL1, PHF2, SETD3, FOXE1, CITED4, KDM8, SETD7, SRA1, HOXC13, B…	3952	716	19256	1.36103	0.0101755	0.00714337	0.00712796
GOTERM_BP_DIRECT	GO:0007155~cell adhesion	161	3.73204	1.81327e-06	RIPOR2, CTNND2, COL12A1, CLSTN1, PCDH11X, TNC, INPPL1, F11R, CDH6, PNN, RS1, CDH4, TNR, NRCAM, SVEP1, PLXNC1, CCN2, PCDHAC2, SCN1B, HABP2, CD177, PCDHAC1, MAGI1, EPHA8, OMD, CASK, PRKCA, PCDHA12, PCDHA11, PCDHA10, AZGP1, OBSCN, CLDN8, COL4A3, SPECC1L, COL4A6, CERCAM, COL8A1, ADAM9, PRKD2, TLN2, TLN1, JCAD, FREM2, GNE, FBLN7, PCDH10, FPR2, NID2, PCDH18, EFNB2, EFNB1, NUAK1, PCDHA1, CHST10, PCDHA5,…	3952	557	19256	1.40838	0.014187	0.00714337	0.00712796
GOTERM_CC_DIRECT	GO:0005925~focal adhesion	126	2.92072	2.62167e-06	MDC1, CD81, TNC, DIXDC1, PVR, RPL9, MPRIP, CAPN5, TNS4, TNS1, PDGFRB, STARD8, CASK, AFAP1, ZFYVE21, LMO7, CYBA, HSPG2, ARMC5, ADAM9, TLN2, TLN1, PHLDB2, FBLN7, FBLIM1, IQGAP1, SLC9A1, SLC9A3R2, ARHGAP22, EFNB2, EPB41L5, FLRT3, INPP5E, G3BP1, PCBP2, ATP6V0A2, PIP5K1A, PIP5K1C, RSU1, YES1, CAV1, HMGA1, ARHGAP26, PTK2, FERMT1, PPFIBP1, UBOX5, ARHGAP31, HNRNPK, PTPRC, PARVG, PTK7, TRPV4, NOX4, ITGBL1…	4132	424	20472	1.47233	0.00326911	0.000251882	0.000240992
GOTERM_MF_DIRECT	GO:0008013~beta-catenin binding	40	0.927214	2.7761e-06	PRKN, AMER1, PTPRT, AMER2, AMER3, CTNND2, TCF7, CTNND1, PTPRJ, PTPRK, LZIC, MED12L, GLI3, SLC9A3R2, GRIP1, SLC9A3R1, SOX17, CDH1, SUFU, DACT2, CTNNA1, CTNNA3, CDH26, TBL1X, KDM6B, APC2, CXADR, SMAD3, TRPC4, CTNNBIP1, SHROOM2, AXIN1, KLF4, AJAP1, BCL9, AR, DLG5, NUMB, TAX1BP3, TCF4	4050	90	18811	2.06431	0.00666257	0.00167121	0.00165872
GOTERM_CC_DIRECT	GO:0043235~receptor complex	73	1.69217	4.42382e-06	DDR1, ACVRL1, ITGB1, CNTFR, NRP1, FLT1, ITGB3, IL23R, GPR63, GPR20, IL5RA, VLDLR, GPR62, NR3C2, GHR, LEPR, OLR1, ITGB6, IL13RA1, PDGFRB, ACVR1, EPHA5, CUBN, LHCGR, CR2, EPHA6, IL4R, FCRL5, MUSK, IL11RA, ITGA3, EPHA8, LMTK2, LIFR, OSMR, GFRA3, PRLR, TGFBR2, TNFRSF1A, GFRA4, TGFBR3, TLR7, ROR2, TLR6, PLA2R1, IL6ST, MET, DDR2, NOTCH2, ADCYAP1R1, LRP1, EPHA10, RNMT, ITPR2, ITPR3, LRP8, EGFR, ERBB3, E…	4132	217	20472	1.66672	0.00551013	0.000394668	0.000377605
GOTERM_BP_DIRECT	GO:0016477~cell migration	87	2.01669	5.13282e-06	ITGB1, ARF4, GSK3A, FLT1, FOXE1, ITGB3, WWC1, WWC2, PIK3CD, CLEC14A, PTPRK, LAMC1, RND2, RND3, TSPAN11, PHB2, PTPRF, CRKL, PSTPIP2, MYO18A, ITGB8, CCN2, ITGB6, PDGFRB, APC2, VAV3, NANOS1, PRKCI, PDPK1, USP45, SHROOM2, EMP2, PRPF40A, KNSTRN, DGKZ, VAV2, TGFBR3, ATRN, TIAM1, DEPDC1B, CEACAM1, ELMO2, ADAM9, FSCN3, CD47, LCP1, DOCK2, DOCK1, MET, CUL3, SDC2, ASAP3, IQGAP1, SLC9A1, LIMA1, SH3BP1, ERBB4…	3952	268	19256	1.58173	0.0396397	0.010196	0.010174
GOTERM_BP_DIRECT	GO:0051865~protein autoubiquitination	34	0.788132	5.17628e-06	PRKN, RNF10, RNF13, UHRF2, CUL3, UBE2D2, UBE2D3, LTN1, BRCC3, BRCA1, RNF4, CBL, RNF157, RNF213, DTX3L, UBE2B, RNF208, TRAF2, BFAR, RNF41, ITCH, RAD51, TRIM17, NFX1, UBE2T, TRIM13, MDM2, ERCC8, ASB4, RNF141, RNF185, RNF122, RNF220, OBI1	3952	76	19256	2.17979	0.0399685	0.010196	0.010174
KEGG_PATHWAY	hsa04012:ErbB signaling pathway	38	0.880853	5.86117e-06	SHC4, CAMK2D, SHC3, SHC1, SRC, CAMK2A, ARAF, PIK3CD, TGFA, PIK3R1, CBL, ELK1, AREG, EGFR, CRKL, MAPK9, ERBB3, ERBB4, AKT2, AKT3, PLCG2, ABL1, EIF4EBP1, ABL2, MAP2K7, PAK2, STAT5A, STAT5B, PRKCB, EGF, PRKCA, NRG1, PTK2, EREG, GRB2, RAF1, SOS1, HBEGF	1783	85	8156	2.04499	0.00200837	0.00201624	0.00182868
GOTERM_BP_DIRECT	GO:0007156~homophilic cell adhesion via plasma membrane adhesion molecules	61	1.414	7.95234e-06	ROBO2, ITGB1, PTPRT, CD84, ROBO4, PCDHGB7, CLSTN2, CLSTN3, PCDHGB4, PCDHGB3, PCDHGB2, PCDH11X, CLSTN1, PVR, MYPN, CDH7, CDH6, CDH4, CDH1, EMB, PCDHAC2, PCDHAC1, PCDHGA5, PCDHGA4, PCDHA12, PCDHA11, PCDHA10, CEACAM1, CDHR1, CDH13, DSG2, DSG4, CDH19, PCDH10, PCDH18, PCDHA1, CDH20, PCDHA5, PCDHA4, CDH26, PCDHA9, PCDHA7, PCDHA6, CADM3, CADM1, PCDH9, PCDHGC4, PCDH7, PCDH20, PCDHGA10, IGSF11, PCDHGA11, …	3952	172	19256	1.72803	0.0607416	0.0125313	0.0125043
GOTERM_MF_DIRECT	GO:0003779~actin binding	108	2.50348	9.21746e-06	GMFB, WIPF1, WIPF3, INPPL1, DIXDC1, MYLK, ALKBH4, COTL1, SYNPO, TNS4, TNS1, TMOD1, VPS18, TPM1, TMOD2, DYRK1A, MRTFB, AFAP1, VASH1, ERMN, DAAM2, TLN2, RAI14, MACF1, IQGAP2, SCIN, EPB41L1, MYH10, SPTBN2, ACE, NEBL, MICAL3, MYO5A, MICAL2, NEB, INO80, SSH2, SSH3, PTK2, SSH1, CCDC88A, DIAPH1, PARVG, HOOK1, MYO5B, TRPV4, JMY, SPIRE1, FXYD5, CORO7, FERMT2, ITGB1, HIP1, SETD3, FKBP15, LMOD1, FHL3, LDB3,…	4050	339	18811	1.47972	0.0219512	0.00443913	0.00440595
GOTERM_CC_DIRECT	GO:0009986~cell surface	174	4.03338	1.11951e-05	CLSTN2, TFRC, EPO, CLSTN3, CLSTN1, PHB2, PVR, ANTXR1, SLC4A4, GLDN, AMOT, ATP5IF1, LGALS1, CLEC5A, CAPN5, ENPP1, TNR, EPPIN, PTGFRN, KCNH1, TNS1, PDGFRB, TECTB, GHSR, CD93, COL23A1, ISLR2, VWDE, LMO7, UNC5C, ANK3, HLA-A, UNC5D, PRLR, RC3H2, PSG9, SFRP1, PSG5, ADAM15, KCNQ3, ADAM9, ROR2, PLA2R1, TLN1, CHRNA1, NOTCH2, ADCYAP1R1, SMIM1, SDC2, SLC1A1, C5AR1, PDGFB, SLC1A2, TGFA, LPAR2, IQGAP2, SLC9A1…	4132	638	20472	1.35123	0.0138855	0.000932182	0.000891879
GOTERM_BP_DIRECT	GO:0051056~regulation of small GTPase mediated signal transduction	45	1.04312	1.17175e-05	DOCK3, ARHGAP8, RASGRF2, FAM13A, ITSN1, ARHGAP1, SIPA1L2, ARHGAP4, FGD2, AMOT, ARHGAP22, ARHGAP44, FGD4, PREX1, ARHGAP20, SH3BP1, MCF2L, PLEKHG4B, CHN1, TAGAP, SRGAP2, RAP1GAP2, VAV3, RALGAPA1, PLEKHG5, PLEKHG6, ARAP1, GMIP, ARHGAP26, MYO9A, DEF6, VAV2, NET1, TIAM1, ARHGAP10, ARHGAP31, OBSCN, ARHGAP30, INF2, RALGAPB, DLC1, ARHGEF3, ARHGEF4, DOCK2, ARHGEF5	3952	116	19256	1.89018	0.0881995	0.0136701	0.0136406
GOTERM_BP_DIRECT	GO:0035556~intracellular signal transduction	131	3.03662	1.2145e-05	DGKG, PATJ, DGKD, GUCY1B1, TRAF3IP2, TFRC, ITSN1, ARAF, CRKL, RPS6KA3, GRIP1, PREX1, RASSF3, RPS6KA2, AKT2, AKT3, CCN2, STK32A, MAP3K4, RGS6, TNS1, GUCY1A1, PRKCI, PRKCH, WSB2, IGFBP5, PRKCB, MAGI3, NSMCE1, PRKCA, ZBTB33, HASPIN, DGKZ, DEPDC1B, SIK3, FKBP8, PRKD2, SIK1, PRKCQ, TNIK, AGTR2, RAF1, DGKH, SHC4, BRSK2, SHC3, SHC1, TGFA, RASAL1, STK4, NLK, NUAK1, IRAK2, INPP5D, PLCG2, SOCS6, MARK4, SOC…	3952	450	19256	1.41843	0.0912664	0.0136701	0.0136406
GOTERM_CC_DIRECT	GO:0000139~Golgi membrane	176	4.07974	1.2956e-05	SLC35B3, PI4K2B, SLC35B2, GALNT14, CLSTN2, GALNT15, CLSTN3, TMEM167A, PGAP4, LST1, CLSTN1, XYLT1, LDLRAD4, GALNT10, HS6ST2, PYCARD, GOLGA2, NDST1, C1GALT1C1, NDST4, GOLGA1, AP1S2, AP1S1, KPNA2, WLS, CSGALNACT1, SLC30A6, RAB2B, ST6GAL1, PRKCI, ST6GAL2, COG6, GLCE, ATG9A, PAQR3, COG2, COG1, HLA-A, TMEM130, GBGT1, GOLGA8B, RAB30, PI4K2A, BLZF1, ABCG1, NOTCH2, RTN3, PARM1, TNKS, FUT10, FUT11, PDGFB, …	4132	648	20472	1.34567	0.0160519	0.00101137	0.000967649
KEGG_PATHWAY	hsa04510:Focal adhesion	71	1.6458	1.33083e-05	ITGB1, MYLK2, FLT1, ITGB3, RASGRF1, TNC, PIK3CD, LAMC1, ELK1, MYLK3, MYLK, MYLK4, CRKL, CCND2, CCND1, AKT2, AKT3, TNR, ITGB8, ITGB6, PDGFRB, VAV3, PPP1R12A, VWF, PDPK1, PRKCB, ITGA3, HGF, ITGA2, PRKCA, VAV2, COL4A2, COL4A3, COL4A6, ITGA8, TLN2, RAF1, TLN1, SOS1, DOCK1, MET, BIRC2, BIRC3, SHC4, SHC3, SRC, SHC1, PDGFB, PIK3R1, THBS2, EGFR, RAP1B, MAPK9, RAP1A, PDGFD, CHAD, PIP5K1A, FLNB, PIP5K1B, P…	1783	201	8156	1.6158	0.00455436	0.00228902	0.00207609
GOTERM_BP_DIRECT	GO:0006351~transcription, DNA-templated	42	0.973574	2.88514e-05	DIDO1, CCNT2, THRB, CCNT1, CCNH, PLAG1, CREBL2, LIN9, HOXA9, POLR2C, E2F1, POLR2E, PLAGL2, ZBTB7A, SCAI, POLR2J3, SMAD2, SMAD4, RFX3, INO80, KLF4, CBFA2T2, CBFA2T3, THAP1, ASXL1, SKI, SPOCD1, PPP5C, HOXB9, POLR3A, COL4A2, POLR1A, ASXL2, CDK2, TCEA2, POLR1D, DRG1, POLR1E, POLR3H, HOXD3, HOXD9, NFKBIB	3952	109	19256	1.87747	0.20336	0.0237331	0.0236819
GOTERM_BP_DIRECT	GO:0006357~regulation of transcription from RNA polymerase II promoter	420	9.73574	2.99657e-05	ZNF177, ATF2, ZNF174, RAX, RBPJ, BACH1, ELK1, BACH2, SPIB, ELK4, HOXA9, SOX17, ZXDB, CREB3L2, ZSCAN32, BBX, HOXA1, PRKCB, SOX13, RFX2, ZNF705A, RFX3, ZNF12, RFX1, HCFC2, MED7, AR, HOXB9, DDIT3, ZSCAN22, RFX5, ZSCAN23, HOXB2, ATF7, ZNF398, ZSCAN29, ZNF397, ZNF154, ZNF396, ZNF274, CTBP1, GATA6, PRDM14, BAZ2B, ZNF25, MTDH, RAD21, PRDM16, HOXC4, ZBTB7A, ZSCAN16, NKX2-2, ZNF263, ZNF260, IRF2BP2, NFATC…	3952	1721	19256	1.1891	0.210324	0.0237331	0.0236819
GOTERM_MF_DIRECT	GO:0005524~ATP binding	397	9.2026	2.99675e-05	PI4K2B, CLPB, ARAF, SMC2, MYLK, AKT2, AKT3, CDK20, PRKACA, PRKACB, DDX18, PRKCI, PRKCH, PRKCB, DDX11, CSNK2A2, PRKCA, DICER1, ABCA10, TEP1, PRKD2, TARS2, PRKCQ, PI4K2A, GNE, ABCB7, ABCB5, AGAP2, ABCB8, RNF213, FIGNL1, MOV10L1, PIP5K1A, PIP5K1B, PIP5K1C, MYH7B, ABCA5, EIF2AK1, EIF2AK3, INO80, EHD2, PPP5C, HYOU1, CDK13, SMG1, PRKAG2, ABCC12, IFIH1, RIOK2, JAK3, UPF1, TEX14, ITPKB, ITPKC, ADCY1, ABC…	4050	1544	18811	1.19426	0.0696206	0.011431	0.0113456
GOTERM_BP_DIRECT	GO:0007173~epidermal growth factor receptor signaling pathway	24	0.556328	3.0122e-05	ARF4, SHC3, DGKD, CAMLG, SHC1, PDPK1, SRC, EGF, TGFA, IQGAP1, CBL, AREG, EGFR, PTK2, EREG, ERBB4, REPS2, ABL1, PTK2B, GRB2, SOS1, BCAR1, HBEGF, FAM83A	3952	49	19256	2.38652	0.211297	0.0237331	0.0236819
GOTERM_MF_DIRECT	GO:0005085~guanyl-nucleotide exchange factor activity	78	1.80807	3.32297e-05	BCAR3, ARF4, DOCK3, DENND5B, RASGRF2, DENND1A, RASGRF1, ITSN1, DOCK7, KNDC1, RPGR, DOCK10, PREX1, RASGEF1C, MCF2L, DENND11, TAGAP, PSD3, RCC1, RALGPS1, VAV3, PLEKHG2, PLEKHG7, SH2D3A, PLEKHG5, DENND2B, DENND2A, PLEKHG6, ARHGEF18, VAV2, TIAM1, OBSCN, FRMD7, ALS2, ARHGEF3, ARHGEF4, RAPGEF2, RIN3, SMCR8, DENND6A, DOCK2, ARHGEF7, SOS1, DOCK1, RAPGEF6, RAPGEF3, ARHGEF5, RAPGEF4, ARHGEF6, MYCBP2, DENND…	4050	234	18811	1.54823	0.0769006	0.011431	0.0113456
GOTERM_CC_DIRECT	GO:0005813~centrosome	150	3.47705	3.49191e-05	DCLRE1B, CCNJ, CCNF, CEP120, BCCIP, PHAX, CEP128, GLE1, ZFYVE26, TBC1D31, CAPN7, RNF19A, RTTN, PRKACA, LZTS2, CEP97, PRKACB, ZNF322, GEN1, CEP135, FBXW11, DDX11, MTUS2, IFT80, RPGRIP1L, ZNF12, HASPIN, SGO1, NUP93, CLIP1, FAM161A, ALPK1, CEP20, BRSK2, TXNDC9, TUBGCP2, CUL3, CEP85L, ZBTB1, DYNC2LI1, PKHD1, ZBED1, MARK4, RAB11FIP3, RAP1GAP2, SMAD4, ODF2, NEK6, TRIP4, HOOK3, CYLD, AHI1, CCDC88A, CDK6…	4132	547	20472	1.35864	0.0426772	0.00247849	0.00237133
GOTERM_CC_DIRECT	GO:0043005~neuron projection	110	2.54984	3.57188e-05	AHCYL2, FMR1, NPY2R, ITSN1, CLSTN1, PARK7, GRIP1, RGS2, ATCAY, NRCAM, SPA17, PSPH, RGS6, CHRNB2, EPHA5, GHSR, EPHA6, CXADR, FBXW11, EPHA8, ANK3, ANK1, FRMD7, PI4K2A, CHRNA1, RTN3, ADCYAP1R1, CHRNA5, KLHL14, EPHA10, CHRNA6, IQGAP1, LYPD6, TRPM2, CACNA1I, RAP1A, UBB, NPTX1, KCNN3, SMN1, MARK4, BBS2, ANKRD27, CADM1, MYO5A, QDPR, CHRFAM7A, CPEB3, FGF13, CPEB4, GABRB3, PCSK2, GABRB2, NRP1, TENM1, TENM…	4132	379	20472	1.43798	0.0436331	0.00247849	0.00237133
GOTERM_CC_DIRECT	GO:0001726~ruffle	39	0.904033	3.78611e-05	ITGB1, WIPF1, ASAP3, IQGAP1, FGD2, AMOT, LIMA1, SLC9A3R1, FGD4, PARD6A, FGD6, PDPN, INPP5E, ABL1, SNX9, PDLIM7, MYO10, KLHL2, MYO5A, BAIAP2, KNSTRN, MTSS1, MKLN1, CLIP1, MYO1C, CDK6, ALS2, CTTN, RASA1, MYADM, GNAS, MYH9, FSCN3, TLN2, LCP1, ARHGEF7, TLN1, RAB5A, BCAR1	4132	101	20472	1.91312	0.0461886	0.00248887	0.00238126
GOTERM_CC_DIRECT	GO:0030426~growth cone	52	1.20538	4.1283e-05	NRP1, PTPRS, FKBP15, FMR1, RASGRF1, PTPRO, DOCK7, CTNND1, HNRNPR, ARHGAP4, PREX1, ATCAY, KIF21B, CXADR, SLC2A13, SIGMAR1, TMOD2, LMTK2, UNC5C, TSC1, CSNK1E, DICER1, SIRT2, ACAP3, FRMD7, ALS2, CTTN, EXOC3, FSCN3, SHANK2, IGHMBP2, CRMP1, IQGAP1, CBL, KLC1, CNR1, IGF2BP1, ABL1, PTK2B, TOR1A, PCDH9, USP9X, ZNF804A, MYO5A, MYO9A, SSH1, PINK1, DLG3, TRPV4, CALM3, FGF13, CPEB4	4132	149	20472	1.72909	0.0502567	0.00257813	0.00246666
GOTERM_BP_DIRECT	GO:0016055~Wnt signaling pathway	65	1.50672	4.34988e-05	INVS, GSK3A, DDX3X, CTNND2, CTNND1, TSPAN12, PKD2, CCAR2, SOX17, CCND1, SPIN1, RSPO2, FAM53B, SOST, LZTS2, RSPO4, WLS, PIAS4, EPM2A, APC2, FBXW11, CTNNBIP1, CSNK2A2, KREMEN1, AXIN1, ZBTB33, CSNK1E, SHISA6, SFRP1, SFRP2, CCNY, DAAM2, DDIT3, TAX1BP3, TNIK, CSNK1G1, AMER1, AMER2, MACF1, PRKAA1, AMER3, PRKAA2, TNKS, CUL3, TCF7, CTR9, WNT8B, MESD, NKD2, LRP6, SLC9A3R1, HMGXB4, PLCG2, NPHP3, WNT2, WNT1…	3952	196	19256	1.61587	0.290204	0.0309394	0.0308726
GOTERM_CC_DIRECT	GO:0043231~intracellular membrane-bounded organelle	249	5.77191	4.48011e-05	TFRC, MAML1, ZFYVE9, LDLRAD4, GPR174, ZFYVE27, STS, TFG, SCP2, KAT5, AKT2, AP1S2, LIPN, AP1S1, CCNL2, AGFG1, SFMBT2, NSMCE1, HNF1B, RFX1, RUNX3, RC3H2, RUNX1, THAP1, RUFY1, NISCH, ABCA10, ZFYVE16, THAP7, RFX5, PPP1R3D, RUBCNL, UPRT, NUP98, IGSF8, ADCYAP1R1, TMEM63A, MYCBP2, SLCO5A1, HSD11B1, CYP2B6, INPP5F, NEU1, VTI1A, ATP6V0A2, RAB11FIP3, ATP6V0A1, SPTBN2, ABCA5, IQSEC1, SLC16A10, TYR, PTK2, EH…	4132	982	20472	1.25628	0.054421	0.0026646	0.0025494
GOTERM_BP_DIRECT	GO:0006897~endocytosis	68	1.57626	4.71218e-05	LGALS3BP, HIP1, DGKD, FKBP15, ZFYVE9, CLEC10A, DENND1A, ITSN1, INPPL1, FNBP1L, GHR, EEA1, TOM1, ENPP1, OLR1, SCARF2, EPS15L1, CSNK1E, STON1-GTF2A1L, EPN1, NME1, RUFY1, RABEP1, NPC1, RABEP2, HHIPL1, RIN3, PLA2R1, STEAP2, CSNK1G1, LRP1, TMPRSS4, CFI, ILDR1, MTMR9, TEX261, SRL, LRP8, EHBP1, MTMR6, LRP6, NCKIPSD, MICALL1, ABL1, REPS2, ATP6V1H, SH3BP4, SNX9, EPS15, ATP9B, ATP9A, RABGAP1L, SORT1, SYNRG…	3952	208	19256	1.59292	0.310183	0.0309394	0.0308726
GOTERM_BP_DIRECT	GO:0006355~regulation of transcription, DNA-templated	252	5.84145	6.46111e-05	ZNF177, ATF2, GFI1, JMJD1C, BACH1, CCAR2, KAT5, SOX17, SOX18, ZNF606, ZSCAN32, ZNF846, MYB, SOX6, TRIM22, SFMBT1, SFMBT2, RFX2, SOX13, ZNF705A, RFX3, ZNF12, HCFC2, RUNX3, THAP1, THAP7, DDIT3, ZNF713, ATF7, PRKCQ, ZNF398, L3MBTL1, ZNF154, ZNF274, ZNF324B, IGSF1, CTR9, CDCA7, NLK, ZBTB4, ZNF708, ZNF707, ZNHIT3, ZNF703, ZNF823, ZBED1, PATZ1, OR7D2, PPARGC1B, ZNF263, INSR, IGF2, TRIP4, NFATC2, ZNF37A…	3952	985	19256	1.24656	0.398995	0.0391593	0.0390748
GOTERM_CC_DIRECT	GO:0098982~GABA-ergic synapse	31	0.718591	6.49715e-05	GABRB2, CTBP1, CLSTN3, CLSTN1, PTPRO, ABHD6, CLCN3, PHB2, ADRA1A, ERBB4, SLITRK1, CNR1, SLITRK3, LRRTM2, DRD3, GABRA2, GUCY1A1, GABBR1, SLC32A1, SLC6A17, CNTN5, KCND3, GABRA4, IQSEC3, ATP2B3, NRG1, ATP2B2, ATP2B1, GLRB, CDH13, MDGA1	4132	75	20472	2.04786	0.0779465	0.00361736	0.00346097
GOTERM_CC_DIRECT	GO:0031901~early endosome membrane	61	1.414	6.69883e-05	WASHC4, PI4K2B, DAGLA, ZFYVE9, WASHC2C, LDLRAD4, LAMP5, EEA1, WDR91, PMEPA1, ATP7A, KCNH1, WLS, ANXA1, DTX3L, EPHA8, ATP11B, OCRL, HLA-A, SORCS2, INPP4A, VAMP8, RUFY1, TBC1D3, ZFYVE16, RABEP1, WDR81, STAM2, PI4K2A, CD274, SLC1A1, CLCN3, EGFR, FGD2, LRP6, GGA2, SNX4, GGA3, SNX27, INPP5F, CLVS2, MARCHF8, FCGR1A, EPS15, ATP9A, SNX6, NTRK2, FZD5, CAV1, OR51E2, SNX20, PML, TPCN1, FIG4, PIKFYVE, ITCH, …	4132	186	20472	1.62486	0.0802664	0.00361736	0.00346097
GOTERM_CC_DIRECT	GO:0016604~nuclear body	99	2.29485	6.9509e-05	DCLRE1B, MDC1, ZNF174, RIF1, GFI1, PRDM5, RAPH1, RORC, YARS1, VIRMA, YARS2, ALKBH8, LSM10, LSM11, TRIM22, SCN1A, SCAF11, SFMBT2, HCFC2, MED7, SGO2, OBSCN, FANCD2, GEMIN4, FLYWCH1, NUP98, SF1, TNKS, TCF7, ZBTB1, STK4, ZBTB4, INAVA, MTDH, DSN1, XRRA1, ABL1, SMN1, ZNF300, BANP, CDT1, ZFHX3, HACE1, CBX4, FANCL, TRIP4, INO80, CLK2, PARP11, UBOX5, GON4L, MDM2, CREBRF, FBXL3, HOXD3, SP140L, SUGP2, THRB,…	4132	339	20472	1.44689	0.0831576	0.00361736	0.00346097
GOTERM_BP_DIRECT	GO:0007229~integrin-mediated signaling pathway	41	0.950394	8.66256e-05	ITGB1, NRP1, ADAMDEC1, SRC, CUL3, ITGB3, PLEK, ADAM22, ADAMTS10, ADAMTS13, ADAMTS18, ADAM23, CTNNA1, ABL1, PTK2B, ITGB8, ZNF304, CCN2, ITGB6, VAV3, SYK, DST, ITGA3, ITGA2, ITFG2, PTK2, FGR, FERMT1, CEACAM1, ADAM15, ANGPTL3, ITGA8, ITGBL1, MYH9, ADAM9, CCM2, CD47, TLN1, DOCK1, BCAR1, FERMT2	3952	110	19256	1.8161	0.494718	0.046951	0.0468497
KEGG_PATHWAY	hsa05200:Pathways in cancer	153	3.54659	8.86609e-05	EPO, IL23R, ARAF, IL5RA, ETS1, ELK1, CRKL, EDNRB, CCND2, CCND1, TFG, CDH1, AKT2, AKT3, PIM2, PRKACA, PRKACB, IL13RA1, PDGFRB, IL4R, PRKCB, HGF, PRKCA, RUNX1, EML4, AR, COL4A2, MSH2, COL4A3, COL4A6, RAF1, IL6ST, NOTCH2, MAX, CTBP1, EPAS1, TCF7, PDGFB, TGFA, LPAR2, LPAR3, CSF2RB, PIK3R1, STK4, RASGRP1, RASGRP3, BCL2L11, TERT, TPR, ABL1, PLCG2, WNT2, FGF23, WNT3, IFNA21, STAT5A, GSTM4, SMAD2, WNT10B…	1783	531	8156	1.31802	0.0299543	0.0101665	0.00922074
GOTERM_BP_DIRECT	GO:0046777~protein autophosphorylation	60	1.39082	8.9385e-05	DDR1, MYLK2, SMG1, FLT1, EEF2K, STK16, RIOK2, PIM2, PRKACA, PDGFRB, SYK, MUSK, PDPK1, EPHA8, DYRK1A, DYRK1B, LMTK2, VRK1, IRAK3, OXSR1, FGR, ULK3, PRKD2, SIK1, ULK1, TNIK, DDR2, CAMK2D, SRC, CAMK2A, PRKX, STK4, NLK, EGFR, AURKB, ERBB4, MKNK2, ABL1, PTK2B, RIPK1, PAK2, NTRK2, YES1, NEK6, INSR, EIF2AK1, TNK1, EIF2AK3, EIF2S1, CLK3, PTK2, CLK2, PTPRC, STK25, WNK3, MAP3K10, TEK, MAP3K13, FGFR3, TAF1	3952	181	19256	1.61518	0.505588	0.046951	0.0468497
GOTERM_MF_DIRECT	GO:0005154~epidermal growth factor receptor binding	19	0.440427	9.35242e-05	VAV3, ARF4, YES1, HIP1, SHC1, EGF, TGFA, CBL, AREG, VAV2, EREG, SNX4, CCDC88A, RNF126, PLSCR1, ERBB4, GRB2, CNOT9, HBEGF	4050	35	18811	2.5214	0.201657	0.0281508	0.0279404
GOTERM_BP_DIRECT	GO:0006661~phosphatidylinositol biosynthetic process	22	0.509968	0.000109561	CDS1, PI4K2B, MTMR1, MTMR3, MBOAT7, INPPL1, OCRL, SYNJ2, MTMR6, FIG4, INPP4A, SH3YL1, PIKFYVE, INPP5F, INPP5D, PITPNM2, INPP5E, PLCG2, PIP5K1A, PIP5K1B, PIP5K1C, PI4K2A	3952	46	19256	2.33031	0.57827	0.053952	0.0538356
GOTERM_MF_DIRECT	GO:0017124~SH3 domain binding	48	1.11266	0.000112143	PRKN, ERRFI1, DOCK3, KHDRBS3, NCF1, WIPF1, DENND1A, WIPF3, ARHGAP1, INPPL1, ARHGAP17, FMN1, CBL, MYPN, NCKIPSD, SH3BGRL, SH3BP1, INPP5D, ABL1, SH3BP5, EPS15, SOCS7, AFAP1L2, AFAP1L1, LANCL1, HIP1R, AFAP1, CYBA, SYNJ2, QKI, ENKUR, ADAM19, RUFY1, ENAH, ARHGAP31, PLSCR1, CABYR, ADAM15, ELMO2, ADAM9, GRB2, ELMO3, SOS1, DOCK1, BCAR1, SHANK2, CRB3, RAD9A	4050	131	18811	1.70187	0.236663	0.0300045	0.0297802
GOTERM_CC_DIRECT	GO:0005887~integral component of plasma membrane	362	8.39128	0.000115744	NPFFR2, SLC23A2, OXTR, TFRC, AQP7, HTR4, SLC4A4, GPR174, EDNRB, GJA4, SCN1B, CMKLR1, MFSD2A, ACVR1, EPHA5, EPHA6, CXADR, SLC6A17, MUSK, IL1R1, EPHA8, TM4SF5, HLA-A, MFSD12, EREG, KCNQ3, KCNQ5, AGTR2, PI4K2A, ADCYAP1R1, EPHA10, PCDH10, ABCB5, LPAR2, LPAR3, SLCO5A1, CD1E, SLC6A20, PCDH18, SLC5A3, CD79B, TRPM2, MC2R, PCDHA1, ANKH, FLRT3, TSPAN7, PCDHA5, KCNMB3, PCDHA4, TRPM8, PCDHA9, HLA-DQA1, TRPM3…	4132	1508	20472	1.18934	0.134607	0.00578255	0.00553254
GOTERM_BP_DIRECT	GO:0043547~positive regulation of GTPase activity	61	1.414	0.00015168	BCAR3, ITGB1, USP6NL, CD40, RASGRF2, DENND1A, RASGRF1, DOCK7, F11R, CX3CL1, DOCK10, PREX1, RASGEF1C, RGS6, RALGPS1, RALGAPA1, ELMOD2, ARAP1, SFRP1, ALS2, RP2, RASA1, TBC1D7, RAPGEF2, SMCR8, ARHGEF7, SOS1, RAPGEF6, RAPGEF3, RAPGEF4, RGS14, ASAP3, ASAP1, ASAP2, RASGRP1, RASGRP3, RAP1A, SH3BP1, CHN1, S1PR1, CCL1, SNX9, RSU1, SRGAP2, CCL17, RABGAP1L, CCL22, IQSEC1, GRHL3, ADAP1, MYO9A, NET1, SNX18, S…	3952	188	19256	1.58096	0.697395	0.0701536	0.0700022
GOTERM_CC_DIRECT	GO:0005802~trans-Golgi network	61	1.414	0.000153633	PI4K2B, ATP8A1, AP4E1, PLOD3, SLC2A4, PCSK5, CCDC91, ATP7B, CDH1, GOLGA1, MYO18A, CHAC1, ATP7A, PLEKHJ1, WLS, CHST6, EIPR1, ATG9A, PIFO, DNAAF6, ATP11B, OCRL, ATP11A, ARAP1, BACE2, MS4A6A, RAB30, PREPL, VAMP7, RELCH, PI4K2A, GBA, GCNT1, ARL1, STX10, GGA2, TGOLN2, PCSK1N, GGA3, RNF215, CLVS2, AP4S1, STX4, SNX9, MARCHF4, ATP9B, ATP9A, CLASP2, ATP8B4, YIPF5, M6PR, NMNAT2, TRAPPC9, TJAP1, PLEKHA8, GO…	4132	191	20472	1.58233	0.174613	0.00738031	0.00706123
GOTERM_BP_DIRECT	GO:0001525~angiogenesis	77	1.78489	0.000173535	ACVRL1, NRP1, ROBO4, PANK2, FLT1, PDE3B, TNFAIP2, EMC10, NR2E1, TSPAN12, RBPJ, AMOT, ATP5IF1, ESM1, CASP8, SOX17, SOX18, LEPR, NRCAM, CCN2, PDGFRB, VAV3, MINAR1, ACVR1, EDN2, SYK, UNC5B, PRKCA, VASH1, HSPG2, ADRA2B, YWHAZ, EREG, VAV2, TGFBR3, CEACAM1, COL4A2, ADAM15, ANGPTL6, ANGPTL3, COL8A1, MYH9, PRKD2, MFGE8, RAPGEF3, ANGPTL1, COL15A1, SHC1, EPAS1, TGFA, NDNF, PRKX, HOXB13, ARHGAP22, RNF213, A…	3952	252	19256	1.48881	0.745276	0.0701536	0.0700022
GOTERM_BP_DIRECT	GO:0007165~signal transduction	312	7.23227	0.000176519	CNTFR, GMFB, RAPH1, FNBP1L, GLDN, CRKL, RPS6KA3, RASSF2, PPP4R1, RASSF3, RPS6KA2, AKT2, AKT3, CCN2, PRKACB, PRKAB2, PRKCH, PRKCB, STARD8, ANK3, CSNK1E, ANK1, PSG9, INPP4A, AR, ZFYVE16, RIN3, ULK1, SKAP2, CDS1, CDC42SE1, EPAS1, LHB, AGAP1, IQGAP1, PIK3R1, IQGAP2, TTBK1, CD79B, INPP5D, PIP5K1A, RSU1, OR7D2, PAG1, DTNA, TNFSF15, PDE2A, RASSF7, LNPEP, IGF1, GNG12, NET1, EXT2, HNRNPK, TG, PTK7, ARTN, …	3952	1267	19256	1.19985	0.751197	0.0701536	0.0700022
GOTERM_BP_DIRECT	GO:0090630~activation of GTPase activity	45	1.04312	0.000178077	USP6NL, DOCK7, RASGRF1, AGAP2, AGAP1, AGAP4, SIPA1L2, RASGRP1, CRKL, ARHGAP22, ARHGAP42, AKT2, PTK2B, PIP5K1A, TBC1D14, CCR7, TBC1D22A, TBC1D22B, TBC1D15, TBC1D16, RAP1GAP2, TBC1D8B, APC2, RABGAP1L, USP6, RALGAPA1, TBC1D8, TSC1, GMIP, MTSS2, TIAM1, TBC1D1, TBC1D3, RALGAPB, TBC1D4, TBC1D5, ADPRH, SGSM2, TBC1D7, RUNDC1, TBC1D25, TAX1BP3, ARHGEF5, TBC1D26, SLC27A4	3952	128	19256	1.71298	0.754234	0.0701536	0.0700022
GOTERM_CC_DIRECT	GO:0043025~neuronal cell body	113	2.61938	0.000201238	CHRM2, NCF1, FMR1, ITSN1, DIXDC1, PHAX, PJVK, KNDC1, ELK1, PYCARD, LAMP1, KIF5C, SCN1A, EPHA5, SLC38A1, FBXW11, LMTK2, UNC5C, CYBA, CSNK1E, MAPK8IP2, SRCIN1, ERMN, TIAM1, FRMD7, RIN3, ROR2, FKBP4, IL6ST, PI4K2A, RBM8A, KLHL14, SLC1A1, CACNA1B, ITPR3, SEZ6L2, TTBK1, INPP5F, UBB, ABL1, VTI1A, MBP, KCNN3, ASIC2, TRPM4, SPTBN2, GRIA4, TGFB2, PMM2, DLG3, PPT1, RAB5A, PICALM, ACVRL1, NRP1, GSK3A, CD40,…	4132	407	20472	1.37557	0.222267	0.00929435	0.00889251
GOTERM_MF_DIRECT	GO:0003682~chromatin binding	134	3.10617	0.000202069	FOXA1, ATF2, CCNT2, CCNT1, KDM1B, FMR1, RBPJ, ELK1, SMC2, ELK4, KAT5, RCC1, SVEP1, ZNF445, TP63, TSPYL2, WDHD1, SFMBT1, PRKCB, SFMBT2, DDX11, HNF1A, AR, MSH2, ERG, TSPYL6, TSPYL5, OBI1, L3MBTL1, DLX1, ZNF274, DLX2, KMT2A, CTBP1, CDCA5, GATA6, NKAPL, DHX30, MRNIP, TTC21B, RAD21, TPR, EP400, ZKSCAN3, MCMBP, CAMTA2, USP51, PATZ1, MORC2, SMAD2, STAT5B, CDT1, SMAD4, CBX4, CBX2, HMGA1, NFATC2, PBX2, PH…	4050	467	18811	1.33274	0.385307	0.0478698	0.047512
GOTERM_CC_DIRECT	GO:0005794~Golgi apparatus	275	6.37459	0.00020836	SLC35B2, LST1, FGFRL1, GOLGA2, NDST1, CCDC91, RASSF2, STS, NDST4, GOLGA1, AP1S2, HABP4, AP1S1, PTGFRN, TRIM22, WLS, CUBN, ST6GAL1, ST6GAL2, RSAD2, SLC35C2, GLCE, PAQR3, MTUS1, COG2, COG1, HLA-A, ANK3, GBGT1, RNF128, PRKD2, BLZF1, RNF122, MACF1, SAR1B, SLC35D3, FUT10, CD1E, PKHD1, TGOLN2, DYNC2LI1, SEC14L1, PRRC1, ARSL, PDCD10, CHST10, INPP5E, VTI1A, B4GALNT1, NTSR1, TRPM4, ATP6V0A1, ST3GAL3, RABG…	4132	1122	20472	1.21434	0.229156	0.00929435	0.00889251
GOTERM_MF_DIRECT	GO:0031267~small GTPase binding	88	2.03987	0.000218674	USP6NL, ERRFI1, IPO11, DOCK3, DENND5B, CSE1L, DENND1A, DOCK7, ARHGAP1, CHM, IPO4, ARHGAP44, RIMS4, IPO9, RIMS3, RASSF3, RUSC2, PPP6R1, RCC1, ATP7A, TNPO2, GIT1, TNPO3, PRKCH, ATP6AP1, PIFO, OCRL, MYRIP, SYTL4, RNF41, MTSS2, SIKE1, INF2, ALS2, DAAM2, TBC1D7, RIN3, ULK1, DOCK2, RAF1, DOCK1, RAPGEF6, EXOC2, RAPGEF4, CDC42SE1, ADCYAP1R1, MYCBP2, IQGAP1, IQGAP2, FGD2, RASGRP3, GGA2, FGD4, STRIP1, RAP1…	4050	285	18811	1.43415	0.409406	0.0478698	0.047512
GOTERM_CC_DIRECT	GO:0016324~apical plasma membrane	105	2.43394	0.000219341	RIPOR2, SLC23A2, CNTFR, OXTR, PATJ, UPK2, SLC4A5, SLCO2B1, ATP6V1E1, LZTS1, PDGFRB, CUBN, PRKCI, SLC15A2, LMO7, CYBA, ATP1B2, SCNN1B, TNIK, SLC26A2, SLC1A1, SLC6A20, SLC9A1, MTDH, SLC9A3R2, PKHD1, SLC9A3R1, NPC1L1, SPTBN2, PROM2, KL, MGAM, CAV1, SLC52A3, CYBRD1, RAB27A, OCLN, VANGL2, TRPV4, TRPV5, GNAS, NOX4, SLC26A9, SLC22A8, CLIC5, ITGB3, PTPRO, CTSL, ATP7A, CTSB, ABCC4, HSP90AA1, ANXA1, ABCC2,…	4132	374	20472	1.39097	0.239658	0.00944678	0.00903835
GOTERM_CC_DIRECT	GO:0016323~basolateral plasma membrane	72	1.66898	0.000238865	SLC23A2, TFRC, CD81, MEGF11, MLC1, AQP7, SLC7A11, PKD2, SLC4A4, AQP3, BEST1, ATP7B, LEPR, ENPP1, ATP7A, ABCC3, ABCC4, SLC38A1, HSP90AA1, PIANP, ANXA1, CXADR, TRPC4, ITGA3, ABCC5, CASK, ANK3, ANK1, AJAP1, SLC7A5, SLC7A6, CLDN8, NUMB, ADAM9, SLC29A1, NDRG4, SLC47A1, SLC26A1, LRP1, C5AR1, PDGFB, SLC41A1, TGFA, LIN7C, EGFR, SLC9A1, NKD2, ERBB3, ERBB4, PDPN, MAP7, STX4, STX2, CNNM2, PROM2, SLC12A2, S1…	4132	238	20472	1.49884	0.257979	0.00994474	0.00951478
GOTERM_CC_DIRECT	GO:0031410~cytoplasmic vesicle	93	2.15577	0.000254558	USP6NL, NRP1, PIGT, DGKD, TRAF3IP2, ATP8A1, TFRC, WIPF1, HFE, DENND1A, MLC1, F11R, PKD2, RND2, FNBP1L, RND3, ELAVL1, AMOT, GRIP1, SPRED1, ATP7B, RUSC2, KIF1B, KIF21B, LGALS8, PHLDA1, AGFG1, WLS, PDGFRB, DST, ARL14, PDPK1, SIGMAR1, ATG9A, PIFO, AXIN1, EMP2, ARAP1, COMMD7, RP2, RUFY4, SCN8A, TBC1D7, RUBCNL, CHMP3, TBC1D25, RIN3, ABCG4, SPAM1, PI4K2A, CXCR4, TGFA, DENND3, AOAH, CLCN3, KLC1, TRAK1, R…	4132	325	20472	1.41775	0.272385	0.0102562	0.0098128
GOTERM_MF_DIRECT	GO:0019901~protein kinase binding	144	3.33797	0.000255434	ATF2, ERRFI1, CCNT2, TFRC, CCNT1, MAML1, CTNND1, IRS2, GOLGA2, RPS6KA3, ZFYVE26, CCND2, CCND1, PRKACA, TRIM22, KCNH1, PDGFRB, PRKAB2, VRK1, UNC5C, MAPK8IP2, SRCIN1, PRLR, NISCH, TOM1L2, FRMD5, MSH2, CCNY, DOK7, TRIM14, MTCP1, SIK1, VDAC1, SHC4, PFKFB2, BRSK2, SHC3, SHC1, PRKRIP1, GATA6, AGAP2, IQGAP1, BCL10, PLA2G6, ZBTB4, MACROH2A1, RHOBTB1, STRIP1, BCL2L11, BAG5, PDCD10, PLCG2, TBC1D14, FAM83D,…	4050	510	18811	1.31144	0.459448	0.0512571	0.050874
KEGG_PATHWAY	hsa05223:Non-small cell lung cancer	30	0.69541	0.000305405	ARAF, PIK3CD, TGFA, PIK3R1, STK4, EGFR, CCND1, KIF5C, AKT2, AKT3, E2F1, PLCG2, E2F2, BAK1, JAK3, STAT5A, STAT5B, PRKCB, EGF, PDPK1, HGF, PRKCA, GADD45G, EML4, CDK6, RARB, GRB2, RAF1, SOS1, MET	1783	72	8156	1.90596	0.0994683	0.0237898	0.0215768
GOTERM_CC_DIRECT	GO:0098978~glutamatergic synapse	104	2.41076	0.000309218	CHRM2, CHRM1, GUCY1B1, CLSTN2, CLSTN3, FRMPD4, ITSN1, CLSTN1, CTNND1, PHB2, ARHGAP44, GRIP1, CDH1, RNF19A, TNR, NRCAM, KPNA2, VPS18, GHSR, GUCY1A1, PRKCI, SLC6A17, SHISA9, DGKZ, TIAM1, TNIK, NPTXR, CTBP1, SLC1A2, ABHD6, LIN7C, ARHGAP22, EFNB2, RAP1A, EFNB3, FLRT3, EIF4EBP1, GSG1L, NPTX1, DRD3, SPTBN2, PRRT1, YES1, FZD9, GRIN2D, PTPRD, DLG3, FXYD6, ITGB1, YWHAE, PTPRT, ARF4, NRP1, RNF10, HIP1, PTP…	4132	373	20472	1.38142	0.320415	0.0120692	0.0115474
GOTERM_BP_DIRECT	GO:0018105~peptidyl-serine phosphorylation	58	1.34446	0.000321329	DYRK4, SMG1, GSK3A, DYRK3, EPO, RPS6KA3, RPS6KA2, AKT2, AKT3, PDK3, STK32A, PRKACA, PRKCI, PRKCH, SYK, PDPK1, PRKCB, CSNK2A2, DYRK1A, DYRK1B, LMTK2, VRK1, PRKCA, CSNK1E, TGFBR2, LATS2, ULK3, PRKD2, PRKCQ, ULK1, TOP1, CSNK1G1, CAMK2D, BRSK2, SRC, TNKS, CAMK2A, SLC1A1, PDGFB, PRKX, STK4, TTBK1, MAPK9, MKNK2, RICTOR, BAK1, PAK2, NTRK2, NEK6, NEK7, EIF2AK3, DCLK2, PINK1, CDK2, MAP3K10, MAP3K13, CSNK1…	3952	181	19256	1.56134	0.920538	0.12056	0.1203
GOTERM_BP_DIRECT	GO:0071560~cellular response to transforming growth factor beta stimulus	27	0.625869	0.00034286	ACVRL1, CX3CR1, DLX1, PDCD5, ZFP36L2, ZFP36L1, CRKL, EPB41L5, PDGFD, STK16, ABL1, SOX6, PAK2, WNT2, CDKN2B, YES1, SMAD3, APAF1, CAV1, PDE2A, COL1A1, SFRP1, ZEB1, COL4A2, PDE3A, NOX4, DDR2	3952	66	19256	1.99328	0.932942	0.122791	0.122526
KEGG_PATHWAY	hsa04020:Calcium signaling pathway	76	1.76171	0.000377619	CHRM2, MYLK2, OXTR, FLT1, CHRM1, ATP2A2, HTR4, ADRA1A, MYLK3, RYR3, MYLK, MYLK4, CYSLTR1, GRM5, EDNRB, BDKRB2, NOS1, PRKACA, PRKACB, PDGFRB, LHCGR, PRKCB, HGF, MST1, TACR2, PRKCA, TACR1, PHKA2, TRDN, ITPKB, ITPKC, ASPH, CASQ2, VDAC1, MET, SLC25A4, PLCB2, CAMK2D, CAMK2A, CACNA1B, PDGFB, CXCR4, ITPR2, CACNA1D, ITPR3, ADCY1, EGFR, CACNA1I, PLN, ERBB3, TBXA2R, ERBB4, PDGFD, GNA11, PLCG2, PTK2B, FGF23…	1783	240	8156	1.44853	0.121507	0.0237898	0.0215768
GOTERM_BP_DIRECT	GO:0098609~cell-cell adhesion	60	1.39082	0.000383917	ROBO2, CRISP2, CTNND2, CTNND1, F11R, CX3CL1, CDH7, LGALS1, TRIM29, CDH1, BOC, NRCAM, ANXA9, NEO1, ANXA1, CD93, ITGA3, DCC, ITGA2, OBSCN, CDHR1, ITGA8, PKP2, MYH9, ELMO2, CDC42EP1, DSG2, TLN2, TLN1, DSG4, CBLL1, CDH19, CSTA, COL13A1, SRC, SHC1, FBLIM1, NTN1, EGFR, LRP6, PDLIM1, PKHD1, ARVCF, PERP, PDPN, ABL1, CTNNA1, CTNNA3, PIP5K1C, PDLIM5, JAM2, CNTN5, SYNJ2BP, BAIAP2, TJP1, DLG3, DLG5, CNTN1, F…	3952	190	19256	1.53867	0.951483	0.130372	0.130091
GOTERM_MF_DIRECT	GO:0042803~protein homodimerization activity	192	4.45063	0.000385109	DCLRE1B, ATF2, ZNF174, DGKD, TFRC, FMR1, PARK7, AHR, F11R, IKZF3, PHB2, YARS2, ATP5IF1, PYCARD, SMCHD1, EFEMP2, ENPP1, SOX6, SEPHS1, TBC1D22A, GYG1, PSPH, TRIM22, EPM2A, ACVR1, GEN1, CUBN, ST6GAL1, SDS, GLCE, TPM1, ACSL6, MTUS2, HNF1B, HNF1A, UPB1, KNSTRN, MID1, RUNX1, THAP1, MSH2, DDIT3, RABL3, TRIM14, TARS2, MASP1, MZF1, ABCG4, ABCG1, ZNF397, MTMR1, ZNF396, KMT2A, ABCB7, SMIM1, PDGFB, ZBTB1, TW…	4050	713	18811	1.25074	0.604467	0.0713341	0.0708008
GOTERM_BP_DIRECT	GO:0007507~heart development	67	1.55308	0.000397122	ACVRL1, OXTR, ODAD2, TRAF3IP2, HSPB7, LDB3, ECE1, PKD2, PCSK5, GLI3, CASP8, SOX17, RPS6KA2, UTY, CC2D2A, PSKH1, NKX3-1, ACVR1, KDM6B, MKKS, CXADR, NCOA6, ITGA3, SYPL2, FOXL1, ZDHHC16, TGFBR2, JMJD6, KAT2B, RIPPLY3, RBP4, KAT2A, LOX, PKP2, ALPK3, RAF1, PPARA, FREM2, PPARD, CDKL1, SHC1, PDGFB, HDAC9, ZFP36L1, PDLIM1, ERBB3, ERBB4, FLRT3, GNA11, SMYD2, PDLIM5, DNAI1, PDLIM7, STRA6, TBX1, TGFB2, MBD1…	3952	218	19256	1.4975	0.95628	0.130372	0.130091
KEGG_PATHWAY	hsa04070:Phosphatidylinositol signaling system	37	0.857673	0.000414939	DGKG, CDS1, PI4K2B, MTMR1, MTMR3, DGKD, INPPL1, MTMR8, PIK3CD, ITPR2, ITPR3, PIK3R1, MTMR6, PIP4P2, INPP5F, INPP5D, INPP5E, PLCG2, PIP5K1A, PIP5K1B, PIP5K1C, IP6K2, PRKCB, PRKCA, OCRL, SYNJ2, DGKZ, INPP4A, ITPKB, ITPKC, PIKFYVE, CALM3, PLCD4, PLCB2, PI4K2A, DGKH, CDS2	1783	97	8156	1.74484	0.132686	0.0237898	0.0215768
GOTERM_CC_DIRECT	GO:0005768~endosome	90	2.08623	0.000426718	WASHC4, RAB3B, PI4K2B, STEAP3, FLT1, RNF13, TFRC, CLTC, WASHC2C, MLC1, ECE1, GPR62, HTR4, STS, CDH1, TOM1, BDKRB2, ATP6V1E1, CTSE, JAK3, RAB8B, VPS18, CUBN, LHCGR, PRKCI, PDCD6IP, ANXA1, ATG9A, ARRDC3, ZFYVE21, CYBA, WDR72, ADRA2C, SYTL4, TMEM175, BET1L, EPN1, RUFY1, TOM1L2, BACE2, RABEP1, TRAF3, EHBP1L1, VOPP1, TLR7, STEAP2, ABCG1, PI4K2A, ASTN1, DGKH, ADCYAP1R1, VPS26C, AGAP2, VPS26B, ABCB11, E…	4132	317	20472	1.40664	0.413208	0.0161506	0.0154524
GOTERM_MF_DIRECT	GO:0008134~transcription factor binding	67	1.55308	0.000433109	DDX3X, CCNT1, KDM1B, FHL2, PARK7, AHR, ETS1, SUMO1, SOX17, CCND1, RNF19A, SUFU, DACT2, SOST, PELP1, GPX3, TCF12, DNMT3A, GTF2F1, SIRT2, MED29, RUNX1, KAT2B, AR, NIF3L1, KAT2A, MDFIC, KAT6A, DDIT3, NAAA, RARA, PPARA, MDFI, PPARD, CEBPA, NFAT5, GTF2A2, CTBP1, EPAS1, IGHMBP2, GATA6, TXLNG, TWIST1, PIK3R1, STK4, RNF4, NLK, HDAC9, MED12L, PARD6A, E2F1, E2F2, TBL1X, PPARGC1B, SMAD2, TRAPPC2, SMAD3, ESR…	4050	209	18811	1.48897	0.647658	0.0744947	0.0739379
GOTERM_BP_DIRECT	GO:0030500~regulation of bone mineralization	13	0.301344	0.000444321	OMD, TXLNG, TWIST1, CYP27B1, PHOSPHO1, ANKH, BMP2K, S1PR1, MATN1, PTK2B, ENPP1, NOTUM, DDR2	3952	22	19256	2.87919	0.969864	0.140032	0.13973
GOTERM_BP_DIRECT	GO:0050790~regulation of catalytic activity	105	2.43394	0.000503355	DENND5B, ITSN1, FAM13A, KNDC1, ARHGAP36, RGS5, PPP4R1, PPP2R1B, RCC1, CCNL2, AGFG2, AGFG1, PPP1R16B, PRKAB2, STARD8, GTF2F1, ACAP3, DEPDC1B, OBSCN, FRMD7, RIN3, DENND6A, MYCBP2, ARHGAP17, BRCC3, RCC1L, ARHGAP20, TBXA2R, ATP6V1H, EIF2B5, EIF2B3, ANKRD27, BRPF1, ARHGEF39, IQSEC3, CCZ1, ARHGAP26, AZIN1, ARHGAP31, ARHGAP30, FXYD3, CCDC88C, NRP1, GPSM2, ARHGAP8, DENND1A, ARHGAP1, CHM, PRKAG2, CXCL1, A…	3952	376	19256	1.36066	0.981078	0.148535	0.148215
GOTERM_BP_DIRECT	GO:0007399~nervous system development	114	2.64256	0.000509005	CHRM2, CNTFR, CHRM1, GMFB, FMR1, NEXMIF, CYP46A1, EDNRB, DIP2B, PCDHAC2, PCDHAC1, RBFOX2, TMOD2, MAGI2, DYRK1A, ISLR2, PCDHA12, PCDHA11, POU3F2, PCDHA10, FRMD7, SCN8A, HOXB2, NOTCH2, IGSF8, UNC119B, PCDH10, FUT10, PCDH18, RAP1A, EFNB3, ATXN1, PCDHA1, PCDHA5, PCDHA4, SMN1, PCDHA9, ZNF423, SRGAP2, N4BP3, NDUFV2, MARK4, PCDHA7, PCDHA6, FZD9, ARHGAP26, PCDHGA10, PCDHGA11, CCDC88A, PCDHGA12, GJB1, PPT…	3952	414	19256	1.34169	0.981902	0.148535	0.148215
GOTERM_MF_DIRECT	GO:0005178~integrin binding	54	1.25174	0.000514242	ITGB1, ECM2, CD81, ITGB3, F11R, CX3CL1, ESM1, ITGB8, CCN2, ITGB6, LGALS8, CD177, CXADR, VWF, DST, SYK, ITGA3, ITGA2, NRG1, PRKCA, EMP2, HSPG2, NISCH, FRMD5, SFRP2, ADAM15, COL4A3, ANGPTL3, ITGA8, MYH9, ADAM9, TLN2, LCP1, MFGE8, TLN1, SRC, LTBP4, ADAM22, FBLN1, EGFR, ADAMTS13, ADAM23, S1PR3, CDH26, JAM2, IGF2, IGF1, PTK2, FERMT1, COL5A1, ITGBL1, TGFBI, CALR, FERMT2	4050	161	18811	1.55785	0.710214	0.0825529	0.0819358
GOTERM_BP_DIRECT	GO:0045892~negative regulation of transcription, DNA-templated	155	3.59295	0.000532103	ZNF174, GFI1, PRDM5, ZBTB21, IKZF1, AHR, RBPJ, PHB2, CCAR2, KAT5, SOX18, MYB, ZNF568, SOX6, TRIM22, TP63, PIAS4, RBFOX2, SFMBT1, FBXW11, SFMBT2, SOX13, RFX3, ARID5B, ZBTB33, ZNF12, EREG, HIC2, SFRP1, SFRP2, ZNF93, THAP7, KAT6A, DDIT3, TIMELESS, SF1, ZNF397, L3MBTL1, ZNF396, SHC1, CTBP1, TCF7, PDGFB, GATA6, TWIST1, ZBTB4, NPAT, ATXN1, NACC2, ZNF703, PRDM16, ZKSCAN3, PATZ1, ZNF423, ZBTB7A, PPARGC1B…	3952	590	19256	1.28006	0.984915	0.14973	0.149407
KEGG_PATHWAY	hsa05205:Proteoglycans in cancer	66	1.5299	0.000587899	ITGB1, ITGB3, ARAF, PIK3CD, ELK1, CCND1, CTSL, AKT2, AKT3, TIMP3, PRKACA, PRKACB, VAV3, PPP1R12A, PDPK1, PRKCB, HGF, ITGA2, PRKCA, ANK3, HSPG2, ANK1, VAV2, TIAM1, CTTN, RAF1, SOS1, MET, HBEGF, CAMK2D, SRC, SDC2, CAMK2A, WNT8B, TWIST1, ITPR2, ITPR3, PIK3R1, IQGAP1, CBL, EGFR, SLC9A1, ERBB3, ERBB4, GPC1, PLCG2, FLNB, WNT2, WNT3, EIF4B, SMAD2, WNT10B, TGFB2, FZD5, WNT7B, CAV1, FZD9, IGF2, IGF1, PTK2…	1783	205	8156	1.47271	0.182667	0.028891	0.0262035
GOTERM_MF_DIRECT	GO:0042802~identical protein binding	423	9.80529	0.000627343	ATF2, TFRC, ADARB1, PHB2, SLC4A4, FGFRL1, GLE1, ATP5IF1, LACTB, ZFYVE27, TFG, FGFR1OP2, ZSCAN32, HOXA1, WLS, CXADR, COL23A1, SOX13, LCE1E, RUFY1, NISCH, CLPP, DDIT3, CLDN8, TMEM79, SF1, CTBP1, PDGFB, BCL10, PLA2G6, ADH5, BLOC1S6, HMGXB4, TERT, PCDHA4, PCDHA7, PRRT1, GSTM3, ST13, EIF2AK3, PRDX6, COL1A1, EHD2, PPP5C, HNRNPK, GJB1, NAPEPLD, ITPA, GSTM5, GABRB3, SERPINA1, PHF1, LITAF, VSIR, ZNF48, SL…	4050	1712	18811	1.14761	0.779336	0.0944151	0.0937094
GOTERM_CC_DIRECT	GO:0005769~early endosome	87	2.01669	0.000636211	WASHC4, NRP1, FKBP15, TFRC, ZFYVE9, HFE, WASHC2C, MLC1, ECE1, RND2, EEA1, RNF157, ZFYVE26, AKT2, TOM1, AP1S2, TMEM108, AP1S1, CYTIP, PLEKHJ1, WLS, VPS18, ANXA1, DTX3L, ARRDC3, NIPA1, LMTK2, ATP11B, OCRL, ATP11A, APOA5, NISCH, VAMP8, PTP4A3, ZFYVE16, RABEP1, RABEP2, ALS2, ANGPTL3, NUMB, WDFY1, CHMP3, RIN3, STEAP2, WDFY4, PARM1, LRP1, SLC35D3, TGFBRAP1, CXCR4, DERL2, HTT, CD1E, VPS26B, CLCN3, TRAK1…	4132	308	20472	1.39949	0.548365	0.0229845	0.0219908
GOTERM_CC_DIRECT	GO:0015629~actin cytoskeleton	75	1.73853	0.000644081	NPFFR2, CLIC5, LAD1, FLT1, ZNF174, ONECUT2, FKBP15, WIPF1, HSPB7, IFIT5, LSP1, MYLK3, MYLK, MPRIP, CDH1, SYNPO, ACTR3, PPP1R12A, DST, TPM1, DENND2A, ALG2, AFAP1, CASK, SPTB, SRCIN1, MTSS1, CTTNBP2NL, MTSS2, FGR, SYNPO2L, SPECC1L, CDC42EP3, RARA, MYH9, TAX1BP3, FSCN3, TLN2, LCP1, DDR2, DGKH, CD274, MACF1, KLHL14, SYNPO2, IQGAP1, IQGAP2, NTN1, C10ORF90, LIMA1, SLC9A3R1, ABLIM1, SCIN, CNR1, ABL1, CT…	4132	258	20472	1.44026	0.552785	0.0229845	0.0219908
GOTERM_BP_DIRECT	GO:0046718~viral entry into host cell	36	0.834492	0.000658667	ITGB1, NRP1, TFRC, CD81, ITGB3, CXCR4, SLC1A5, F11R, PVR, EGFR, EFNB2, EFNB3, LAMP1, CTSL, CLEC5A, NCAM1, ITGB6, HAVCR1, EPS15, KPNA3, CD55, CTSB, VPS18, CR2, GPR15, CXADR, ITGA2, INSR, SLC52A1, VAMP8, ITCH, PLSCR1, NPC1, CD209, CLEC4G, NECTIN1	3952	101	19256	1.73672	0.994439	0.178953	0.178567
KEGG_PATHWAY	hsa05214:Glioma	30	0.69541	0.000681196	SHC4, CAMK2D, SHC3, SHC1, CAMK2A, PDGFB, ARAF, PIK3CD, TGFA, PIK3R1, EGFR, CCND1, AKT2, AKT3, E2F1, PLCG2, E2F2, BAK1, PDGFRB, PRKCB, EGF, PRKCA, IGF1, GADD45G, CDK6, MDM2, GRB2, CALM3, RAF1, SOS1	1783	75	8156	1.82973	0.208424	0.0292914	0.0265667
GOTERM_CC_DIRECT	GO:0014069~postsynaptic density	77	1.78489	0.000699819	FRMPD4, FMR1, CTNND2, CLSTN1, GRIK2, PHB2, GPHN, INSYN2A, ARHGAP44, GRIP1, EEF2K, PSD3, PDE4B, TMEM108, DLGAP1, NOS1, ATP7A, SYNPO, LZTS1, GIT1, KCND3, PDPK1, MAGI2, SIGMAR1, TSC1, SHISA9, MAPK8IP2, DGKZ, SRCIN1, PJA2, ZDHHC15, SHISA6, INPP4A, ALS2, ITGA8, SOS1, SHANK2, PRKN, RTN3, RGS14, SRC, CAMK2A, LRP8, ADD2, DRP2, CACNG8, CAMK2N1, FLRT3, PCBP2, RPS3, RPL14, PTK2B, DISC1, SRGAP2, PDLIM5, PAK2…	4132	267	20472	1.42883	0.58288	0.0242798	0.0232301
GOTERM_BP_DIRECT	GO:0008360~regulation of cell shape	50	1.15902	0.00073793	LST1, F11R, RND2, RND3, SYNE3, PLXNC1, TBCCD1, ANXA1, TPM1, SHROOM3, ARHGEF18, PRPF40A, ARAP1, F2, ERMN, FGR, RASA1, CDC42EP3, GAS2, MYH9, CDC42EP1, PLEKHO1, CDC42SE1, EPB42, FBLIM1, COCH, RHOBTB1, FGD2, PALM2AKAP2, SLC9A3R1, FGD4, FGD6, PDPN, GNA12, PLXNA2, PTK2B, PLXNA1, MYH10, DMTN, MYO10, BAIAP2, PTK2, FMNL3, DIAPH1, MKLN1, FMNL2, DLC1, PLXNB3, PLXNB1, FERMT2	3952	155	19256	1.57176	0.997024	0.18841	0.188003
GOTERM_BP_DIRECT	GO:0007169~transmembrane receptor protein tyrosine kinase signaling pathway	44	1.01994	0.000765633	SHC4, DDR1, PTPRT, FLT1, SHC3, EPHA10, SHC1, SRC, EGFR, ERBB3, ERBB4, BDKRB2, PTK2B, PDGFRB, EPHA5, NTRK2, EPHA6, YES1, SYK, MUSK, TRAT1, RYK, EPHA8, INSR, TNK1, LMTK2, NRG1, PTK2, MTSS1, FGR, DOK1, AHI1, DOK3, DOK5, DOK6, CLNK, POLR1G, TEK, ROR2, MET, FGFR3, BCAR1, ANGPTL1, DDR2	3952	132	19256	1.62416	0.997608	0.18841	0.188003
GOTERM_BP_DIRECT	GO:0009954~proximal/distal pattern formation	14	0.324525	0.000773335	DLX1, DLX2, PBX2, HOXC11, GLI3, HOXA11, HOXA10, HOXA9, CYP26B1, HOXB9, CHSY1, ALDH1A2, HOXD9, TP63	3952	26	19256	2.62364	0.997749	0.18841	0.188003
GOTERM_BP_DIRECT	GO:0007411~axon guidance	57	1.32128	0.000789125	ROBO2, NRP1, ROBO4, PTPRO, SLC7A11, GLI3, MYPN, ADAMTSL1, CDH4, KIF5C, BOC, TNR, NRCAM, EMB, NEO1, SCN1B, EPHA5, EPHA6, FOXD1, CRPPA, UNC5B, DCC, EPHA8, UNC5C, ETV1, UNC5D, GFRA3, ENAH, PRKCQ, SOS1, NOTCH2, EPHA10, SEMA3D, LRTM2, MYCBP2, CRMP1, PRTG, EFNB2, EFNB1, EFNB3, GBX2, FLRT3, SLIT3, WNT3, SMAD4, NIBAN2, CNTN5, RYK, SEMA4C, VAX1, PTK2, NELL2, LHX2, ARTN, PTK7, CNTN1, NECTIN1	3952	183	19256	1.51765	0.998012	0.18841	0.188003
GOTERM_BP_DIRECT	GO:0019221~cytokine-mediated signaling pathway	50	1.15902	0.00086484	CNTFR, EDA, IL23R, IL5RA, PTPRJ, CX3CL1, GHR, LEPR, PRKACA, JAK3, IL13RA1, IL4R, EDN2, IL11RA, LIFR, IRAK3, OSMR, IL17RD, F3, PRLR, IL17RB, EREG, TNFRSF1A, GREM2, IFNE, IFNK, IL6ST, SOS1, ZNF675, IL9R, LILRA6, CEBPA, SLC1A1, CSF2RB, CBL, LRP8, DUOX1, IRAK2, IL21R, IFNA21, STAT5A, STAT5B, IL10RB, STAT1, IL10RA, CAV1, IFNLR1, IL7, IL7R, CNOT9	3952	156	19256	1.56169	0.998906	0.197164	0.196739
KEGG_PATHWAY	hsa05220:Chronic myeloid leukemia	30	0.69541	0.000875348	SHC4, SHC3, SHC1, CTBP1, ARAF, PIK3CD, PIK3R1, CBL, CRKL, MECOM, CCND1, AKT2, AKT3, E2F1, ABL1, E2F2, BAK1, STAT5A, STAT5B, TGFB2, SMAD4, SMAD3, TGFBR2, RUNX1, GADD45G, CDK6, MDM2, GRB2, RAF1, SOS1	1783	76	8156	1.80565	0.25946	0.0334577	0.0303454
GOTERM_BP_DIRECT	GO:0000122~negative regulation of transcription from RNA polymerase II promoter	239	5.5401	0.000875841	ZNF177, ATF2, ZNF174, GFI1, RBPJ, BACH1, BACH2, ELK4, MAGEA8, ZNF608, EDNRB, KAT5, SOX18, TRIM29, ZNF846, MYB, TP63, SOX13, ZNF705A, HNF1B, HNF1A, DICER1, HCFC2, RUNX3, RUNX1, THAP1, AR, THAP5, THAP7, DDIT3, RFX5, TXNIP, ATF7, BCORL1, MAGEB4, ZNF398, ZNF274, CTBP1, CTR9, GATA6, ZBTB1, TWIST1, PRDM14, ZBTB5, ZNF25, ZBTB4, MTDH, MIER3, PRDM16, PATZ1, ZBTB7A, WNT10B, EGR1, ZNF263, MAGEE2, PDE2A, IGF…	3952	967	19256	1.20426	0.998997	0.197164	0.196739
GOTERM_MF_DIRECT	GO:0008092~cytoskeletal protein binding	25	0.579509	0.000906837	MACF1, LDB3, LIN7C, PKD2, SYNE3, MYPN, NCKIPSD, EPB41L5, EPB41L4B, EPB41L1, RPH3AL, TOR1A, NEBL, TPM1, PIFO, DYRK1A, SORBS1, ANK3, FRMD5, DES, CAPN10, DLG5, ALDOB, PTPN4, PTPN3	4050	60	18811	1.93529	0.887483	0.125941	0.124999
GOTERM_CC_DIRECT	GO:0005912~adherens junction	54	1.25174	0.000939846	OXTR, SYNM, CTNND2, CTNND1, LDB3, FMN1, PTPRK, PARK7, PVR, CDH7, CDH6, TRIM29, CDH1, MAGI1, ANXA1, CXADR, SHROOM2, SHROOM3, FRMD4A, LMO7, SHROOM1, AJAP1, FRMD5, CEACAM1, ADAM15, PKP2, MYH9, CDC42EP1, TLN1, JCAD, CDH19, EFNB2, PDLIM1, EPB41L5, ARVCF, SH3BP1, CDH20, CTNNA1, CTNNA3, PIP5K1C, PDLIM5, PDLIM7, NIBAN2, SORBS1, BAIAP2, TJP1, AHI1, DLG3, DLG5, TRPV4, WNK3, DCHS1, FERMT2, NECTIN1	4132	175	20472	1.52882	0.691002	0.0317262	0.0303545
GOTERM_CC_DIRECT	GO:0044214~spanning component of plasma membrane	11	0.254984	0.000974798	SLC24A1, SLC24A4, SLC15A2, SLC24A3, ERBB3, ERBB4, NPC1L1, SLC4A4, EGFR, TRPM4, AJAP1	4132	18	20472	3.02775	0.704213	0.0320401	0.0306548
GOTERM_MF_DIRECT	GO:0030371~translation repressor activity	9	0.208623	0.000975634	NANOS1, FMR1, IREB2, CIRBP, EIF4EBP1, SAMD4B, EIF4EBP2, EIF4EBP3, PAIP2	4050	12	18811	3.48352	0.904676	0.125941	0.124999
GOTERM_BP_DIRECT	GO:0006606~protein import into nucleus	36	0.834492	0.000985337	RPAIN, ATF2, POM121, IPO11, TRAF3IP2, NUP188, CSE1L, PIK3R1, STK4, NXT2, PHB2, ELAVL1, ING1, IPO4, GLI3, NPAP1, IPO9, TPR, LMNA, KPNA6, FAM53C, FAM53B, NUP88, KPNA2, TNPO2, KPNA3, TNPO3, NUP133, SYK, NUP155, RANBP17, PML, NUP93, NUP50, TXNIP, NUP98	3952	103	19256	1.703	0.999577	0.215291	0.214827
GOTERM_MF_DIRECT	GO:0019899~enzyme binding	111	2.57302	0.000993718	PARK7, CCAR2, ATP5IF1, PYCARD, PREX1, HOXA9, LAMP1, CCND1, DUOXA1, COTL1, PDGFRB, ATG3, PRKCH, ACSL6, UBE4B, PRKCA, HDHD2, ANK1, MID1, AR, MSH2, HNRNPUL1, TEP1, ATF7, PGR, RAF1, PHLDB3, BLZF1, NOTCH2, BCL10, MACROH2A1, GOLGA7B, PCBP2, MLEC, NLRP1, MAP2K7, GSTM4, GSTM3, GSTM2, ZFHX3, YES1, SMAD3, CBX4, CAV1, HSPA6, GOT2, HMGA1, EIF2AK3, DHCR24, ESR2, CABYR, MDM2, MDM4, SERINC1, MAP3K13, RCOR1, RAD…	4050	390	18811	1.32195	0.908742	0.125941	0.124999
GOTERM_BP_DIRECT	GO:0006915~apoptotic process	157	3.63931	0.00101101	STEAP3, NCF1, ARL6IP1, EPO, PDCD7, UBE2D3, PDCD5, PRF1, AHR, YARS1, UBE2Z, PYCARD, RPS6KA3, ATCAY, LGALS1, KAT5, PEG10, BCAP29, PIM2, TNS4, PHLDA1, TP63, UNC5B, PRKCB, MAGI3, CSNK2A2, UNC5C, UNC5D, EDAR, NISCH, TIAM1, SFRP2, FKBP8, ELMO2, ELMO3, VDAC1, AIPL1, RAF1, CARD14, SHC4, NOTCH2, RTN3, KMT2A, C5AR1, CDCA7, BCL10, STK4, SAV1, ZFP36L1, BCL2L11, INPP5D, RAD21, BAG1, RIPK1, BMF, NLRP1, MAP2K7,…	3952	607	19256	1.26026	0.999655	0.215291	0.214827
GOTERM_CC_DIRECT	GO:0030027~lamellipodium	58	1.34446	0.00105369	ITGB1, DDX3X, PTPRO, ITSN1, CTNND1, RAPH1, INPPL1, PKD2, MYLK, AMOT, CDH1, GIT1, CD177, PHACTR4, ACTR3, PLEKHG5, UNC5C, TSC1, DGKZ, SRCIN1, CTTNBP2NL, MTSS2, ENAH, VAMP7, ALS2, CTTN, ANGPTL3, FSCN3, ARHGEF7, RAPGEF3, ARHGEF6, PLEKHH2, IQGAP2, SLC9A1, FGD2, FGD4, ABLIM1, FGD6, SH3BP1, PDPN, IGF2BP1, CTNNA1, PTK2B, PIP5K1A, STX4, CTNNA3, STX2, SRGAP2, MYH10, MYO10, KLHL2, MCC, BAIAP2, SSH1, CCDC88A…	4132	192	20472	1.49667	0.731995	0.033745	0.032286
GOTERM_BP_DIRECT	GO:0045944~positive regulation of transcription from RNA polymerase II promoter	290	6.7223	0.00112665	ATF2, MAML2, MAML1, RAX, RBPJ, BACH1, IKZF3, ELK1, SPIB, ELK4, RPS6KA3, HOXA9, KAT5, SOX17, SOX18, ZNF606, CREB3L2, MYB, ZNF845, HOXA1, TP63, ACVR1, MRTFB, RFX2, PTOV1, RFX3, HNF1B, HNF1A, JMJD6, RUNX1, THAP3, AR, HOXB9, SFRP2, DDIT3, RFX5, HOXB2, ATF7, PRKD2, MAML3, EPAS1, GATA6, AGAP2, TWIST1, PIK3R1, MED12L, DHX36, HLTF, PCBP2, PRDM16, HOXC4, ZBED1, ZBED4, PPARGC1B, NKX2-2, STAT5A, STAT5B, EGR…	3952	1201	19256	1.17653	0.999861	0.233601	0.233097
GOTERM_MF_DIRECT	GO:0032452~histone demethylase activity	13	0.301344	0.00118704	KDM5A, KDM6B, KDM5C, KDM4B, KDM4C, KDM5D, KDM4D, KDM1B, FBXL19, JMJD6, PHF8, RIOX2, UTY	4050	23	18811	2.62526	0.942737	0.14292	0.141852
GOTERM_MF_DIRECT	GO:0005516~calmodulin binding	64	1.48354	0.00124833	INVS, MYLK2, RASGRF2, RYR3, MYLK, ATP5IF1, EEA1, RGS2, EEF2K, CNGA2, NOS1, SPA17, CEP97, KCNH1, IQCB1, USP6, MYH15, CASK, PHKA2, ENKUR, ITPKB, ITPKC, PCP4, CEACAM1, OBSCN, KCNQ3, MYH9, KCNQ4, KCNQ5, SLC24A4, CAMK2D, CAMK2A, ADCY1, IQGAP1, IQGAP2, PLA2G6, EGFR, SLC9A1, ADD2, MKNK2, MAP6, MBP, KCNN3, MYH10, TRPM4, MYO10, ATP2B4, MYO5A, ATP2B3, ATP2B2, ATP2B1, GRIN1, SLC8A3, TJP1, RIT1, MYO1B, MYO1C…	4050	205	18811	1.45005	0.950603	0.143092	0.142022
GOTERM_MF_DIRECT	GO:0051015~actin filament binding	69	1.59944	0.00133847	HIP1, SYNE3, ANTXR1, SLC6A4, MYOM3, PANX1, MPRIP, PSTPIP2, MYO18A, COTL1, TMOD1, ACTR3, MYH15, TPM1, SHROOM2, SHROOM3, SHROOM1, SPTB, ERMN, CTTN, GAS2, MYH9, FSCN3, TLN2, LCP1, TLN1, GAS7, MACF1, TAGLN, TULP1, IQGAP1, IQGAP2, EGFR, ADD2, LIMA1, ABLIM1, BLOC1S6, SCIN, CLMN, XIRP1, ABL1, CTNNA1, ABL2, FLNB, CTNNA3, MYH10, SPTBN2, CLASP2, MYH7B, DMTN, MYO10, NEBL, HIP1R, MICAL3, MYO5A, NEB, CORO2A, …	4050	225	18811	1.42437	0.960252	0.143092	0.142022
GOTERM_MF_DIRECT	GO:0000287~magnesium ion binding	71	1.6458	0.00136674	TOP2A, FEN1, DYRK3, CERK, ATP8A1, COMT, CLYBL, THTPA, RPS6KA3, RPS6KA2, NUDT19, PAPOLA, PRKACA, PRKACB, PSPH, EDARADD, GEN1, ADPRHL1, ATP11B, IRAK3, ATP11A, OXSR1, NME1, PLSCR1, PPM1B, PPA2, MSH2, MTHFD2, RP2, ILVBL, ADPRH, SIK3, SIK1, TKT, PI4K2A, PRTFDC1, FAN1, PRPS2, PRPS1, BRSK2, PDXK, GTPBP10, FOXK2, STK4, NLK, WRN, FIGNL1, DHX36, ABL1, ABL2, MOV10L1, TPPP, MAP2K7, ATP9B, MORC2, ATP9A, ATP8B…	4050	233	18811	1.41534	0.962871	0.143092	0.142022
GOTERM_CC_DIRECT	GO:0005923~bicellular tight junction	42	0.973574	0.00144556	PATJ, ADCYAP1R1, ILDR1, ARHGAP17, LIN7C, F11R, MTDH, AMOT, EPB41L4B, CLDN20, PARD6B, PARD6A, SH3BP1, CCND1, CLDN23, SYNPO, JAM2, MAGI1, PRKCI, PDCD6IP, CXADR, FZD5, MAGI3, MAGI2, SHROOM2, FRMD4A, RPGRIP1L, ANK3, ASH1L, PLXDC1, TJAP1, TJP1, CLDN10, OCLN, VAPA, DLG3, CLDN8, CLDN12, WNK3, CLDN18, RAPGEF2, CRB3	4132	130	20472	1.60069	0.835824	0.0451377	0.0431862
GOTERM_BP_DIRECT	GO:0007595~lactation	20	0.463607	0.00144847	NCOA1, DDR1, STAT5A, STAT5B, OXTR, SERPINC1, CAV1, GOT2, PRL, PRLR, HK2, APLN, NME1, GHRHR, ATP7B, CCND1, ERBB4, UPRT, SLC29A1, ATP7A	3952	47	19256	2.07339	0.999989	0.292628	0.291996
GOTERM_CC_DIRECT	GO:0000785~chromatin	253	5.86463	0.00151571	ATF2, ZNF174, FOXI2, RAX, JMJD1C, RBPJ, BACH1, ELK1, BACH2, CCAR2, SMC2, SPIB, ELK4, HOXA9, SOX17, SOX18, CREB3L2, RCC1, BBX, HOXA1, SOX6, TP63, TSPYL2, DDX11, CSNK2A2, RFX2, SOX13, ZNF705A, RFX3, HNF1B, HNF1A, RFX1, RUNX3, RUNX1, THAP1, AR, THAP5, HOXB9, THAP7, DDIT3, RFX5, HOXB2, ATF7, TSPYL6, OBI1, TSPYL5, L3MBTL1, ZNF396, EPAS1, CDCA5, TSHZ2, GATA6, TWIST1, ZBTB5, RAD21, HOXC4, ZBED1, ZBED4, …	4132	1057	20472	1.18589	0.849616	0.0461738	0.0441775
GOTERM_BP_DIRECT	GO:0007275~multicellular organism development	64	1.48354	0.00170789	DDR1, FLT1, DGKD, UPK2, ZNF45, MEOX1, HOXA11, CDH7, HOXA10, CDH6, RS1, HOXA9, SUFU, ZMYM6, LEPR, HOXA1, NKX3-1, PDGFRB, EPHA5, EPHA6, MUSK, EPHA8, KREMEN1, LMTK2, FOXL1, F2, MMP11, HOXB2, ERG, ZNF875, ROR2, MET, DDR2, CDH19, NOTCH2, EPHA10, LTBP4, EGFR, FSTL4, ARVCF, ERBB3, CUX1, TBX22, ERBB4, CDH20, GCNT2, PLXNA1, CCL17, NTRK2, CD164, RYK, INSR, LIF, OSM, IGF2, TBX4, LHX3, ZNF74, SPRY3, DRG1, DC…	3952	217	19256	1.43704	0.999999	0.336411	0.335685
GOTERM_BP_DIRECT	GO:0033138~positive regulation of peptidyl-serine phosphorylation	32	0.741771	0.0017797	BCAR3, TENM1, GSK3A, TFRC, DOCK7, ARAF, CREBL2, PARK7, STK4, EGFR, RPTOR, TRIM6, PDCD10, NOS1, FNIP1, FNIP2, NTRK2, HSP90AA1, SH2D3A, CAV1, LIF, OSM, ATP2B4, AXIN1, PINK1, SFRP2, MTCP1, TERF2IP, PRKD2, RAF1, CNOT9, RAPGEF3	3952	91	19256	1.7134	0.999999	0.342007	0.341269
GOTERM_CC_DIRECT	GO:0030669~clathrin-coated endocytic vesicle membrane	26	0.602689	0.00180751	CHRM2, TFRC, TYRP1, CLTC, TGFA, CD3D, AREG, EGFR, TGOLN2, FCGR1A, HLA-DQA1, SLC18A3, CD74, SYT2, FZD5, EGF, M6PR, SYT9, EREG, VAMP8, VAMP7, RAB35, ROR2, IL7R, RAB5A, HBEGF	4132	70	20472	1.84024	0.89561	0.053752	0.051428
GOTERM_MF_DIRECT	GO:0000978~RNA polymerase II core promoter proximal region sequence-specific DNA binding	302	7.00046	0.00183609	ATF2, ZNF174, GFI1, FOXI2, RAX, IKZF1, IKZF2, RBPJ, BACH1, IKZF3, ELK1, BACH2, SPIB, ELK4, HOXA9, SOX17, SOX18, ZNF606, ZNF605, ZSCAN32, MYB, ZNF845, HOXA1, SOX6, TP63, ZFP2, RFX2, SOX13, RFX3, HNF1B, HNF1A, RFX1, ZNF12, RUNX3, RUNX1, THAP1, AR, HOXB9, DDIT3, ZSCAN22, RFX5, ZNF713, ZSCAN23, HOXB2, ATF7, ZSCAN29, ZNF397, ZNF154, ZNF396, ZNF274, ZNF324B, EPAS1, GATA6, ZBTB1, ZBTB5, ZBTB4, ZNF708, Z…	4050	1207	18811	1.16213	0.98803	0.184174	0.182798
GOTERM_CC_DIRECT	GO:0016021~integral component of membrane	1166	27.0283	0.00189093	PGAP1, TFRC, PGAP4, ITSN1, SPINT2, F11R, NDST1, ZFYVE27, NDST4, SMCO3, VSTM4, WLS, UNC5B, CACNA2D1, UNC5C, UNC5D, EML2, CTAGE1, AR, SLC5A9, CLDN8, TMEM79, VOPP1, ASPHD2, LETMD1, IDO2, ABCB7, ABCB5, ABCB8, SLCO5A1, FPR2, PLA2G6, SLC5A3, TEX29, KIAA0040, HSD11B1, GHRHR, PCNX1, RNF215, ADAMTS18, RDH10, KCNMB3, VTI1A, RHBDL3, PRRT1, CADM3, PRRT3, GPR15, GPR12, ABCA5, CADM1, LRBA, C12ORF73, ERLIN2, GR…	4132	5406	20472	1.06862	0.905957	0.0549249	0.0525503
GOTERM_MF_DIRECT	GO:0005158~insulin receptor binding	13	0.301344	0.00191211	PTPN1, SHC1, PDPK1, SRC, IRS4, IGF2, IRS2, PIK3R1, SORBS1, IGF1, SNX4, CCDC88A, ENPP1	4050	24	18811	2.51587	0.990036	0.184174	0.182798
GOTERM_CC_DIRECT	GO:0043197~dendritic spine	51	1.1822	0.00194235	ITGB1, ARF4, FRMPD4, FMR1, PTPRO, ITSN1, CTNND1, LRRC4, COMT, ARHGAP44, DOCK10, GRM5, EEF2K, PDE4B, NOS1, PRKACA, SYNPO, LZTS1, GRID2, KCND3, SORCS2, TANC2, TIAM1, ALS2, CTTN, SHANK2, RGS14, CAMK2A, SLC1A1, KCNA4, ASAP1, IGF2BP1, PTK2B, STX4, ASIC2, NTSR1, GRIA4, MPP2, NTRK2, GABBR1, HIP1R, ZNF804A, PTK2, GRIN1, SLC8A3, P2RX4, ABHD17A, SYT11, RGS10, APBA2, CPEB4	4132	168	20472	1.50405	0.911818	0.0551363	0.0527525
KEGG_PATHWAY	hsa04935:Growth hormone synthesis, secretion and action	41	0.950394	0.00194567	SHC4, ATF2, SHC3, SHC1, IRS4, PIK3CD, ITPR2, CACNA1D, IRS2, ITPR3, ADCY1, PIK3R1, GNAI2, ADCY5, CRKL, GHR, GHRHR, MAPK9, GNA11, AKT2, AKT3, CREB3L2, PLCG2, PRKACA, PRKACB, STAT5A, GHSR, STAT5B, MAP3K1, PRKCB, STAT1, PRKCA, IGF1, PTK2, GNAS, GRB2, RAF1, SOS1, PLCB2, BCAR1, CREB5	1783	119	8156	1.57602	0.487275	0.0669311	0.0607049
GOTERM_BP_DIRECT	GO:0042060~wound healing	35	0.811312	0.00201738	YAP1, NOTCH2, MACF1, FUT10, ITGB3, ALOX15, TNC, TGFA, EGFR, GLI3, EPB41L4B, ERBB3, NLRP6, FGFR1OP2, ITGB6, PDGFRB, SMAD2, TGFB2, SMAD4, SMAD3, DST, TPM1, NRG1, GRHL3, CFLAR, IGF1, TGFBR2, EREG, COL1A1, LOX, PTK7, SDC1, RAF1, PPARA, PPARD	3952	103	19256	1.65569	1	0.374387	0.373579
GOTERM_BP_DIRECT	GO:0043588~skin development	17	0.394066	0.00204324	ASCL4, TRAF3IP2, ITGA3, ARRDC3, DHCR24, ASPRV1, COL1A1, ADAMTS2, FRAS1, COL5A1, GJB3, SUFU, COL5A2, DACT2, ITGB6, ATP7A, SLC27A4	3952	38	19256	2.17979	1	0.374387	0.373579
GOTERM_BP_DIRECT	GO:0006281~DNA repair	82	1.90079	0.00221438	RPAIN, MDC1, SMG1, BTG2, FEN1, ANKLE1, RIF1, FMR1, UBE2D3, CEP164, NUDT1, BCCIP, BRCA1, PARK7, FOXM1, PRPF19, BACH1, NYNRIN, ALKBH3, HELB, SUMO1, EPC2, POLL, POLE, WDHD1, UPF1, RMI2, RFC3, PARP2, RFC2, DDX11, USP45, ATRX, NSMCE1, HUS1, DYRK1B, ACTR8, CSNK1E, REXO4, UCHL5, RAD51B, KIN, RAD51D, MSH2, FANCD2, CINP, TIMELESS, FAN1, OTUB1, IGHMBP2, ZBTB1, RAD51AP1, WRN, MRNIP, SLX4, HLTF, SWI5, EP400,…	3952	294	19256	1.35899	1	0.396524	0.395669
GOTERM_CC_DIRECT	GO:0030659~cytoplasmic vesicle membrane	41	0.950394	0.002323	GABRB3, GABRB2, RALA, C2CD5, GDE1, AQP7, HTT, ITPR2, ITPR3, SLC2A4, PKD2, RYR3, LAMP5, TRPM2, ZNRF2, NPC1L1, IYD, DSE, AP1S2, SH3BP5, AP1S1, SNX9, ZPLD1, KIF1B, SLC12A2, GABRA2, TOR1A, ANKRD27, ATG9A, SNX24, AGTRAP, LNPEP, NMNAT2, SNX22, CLIP1, MYO1C, SNX17, SCNN1B, MYO5B, SPIRE1, VOPP1	4132	129	20472	1.57469	0.945241	0.0632547	0.0605199
GOTERM_CC_DIRECT	GO:0055037~recycling endosome	42	0.973574	0.00232964	ITGB1, MCTP1, TFRC, HFE, ITSN1, MLC1, PLA2G3, ABCB11, CLCN3, EEA1, ARHGAP44, INPP5F, VPS53, TBC1D14, ENTR1, RAB11FIP3, ATP9A, PLEKHJ1, USP6, DENND2B, ATG9A, LMTK2, MYO5A, ATP11B, ATP11A, VAMP8, FIG4, NISCH, FCHSD2, RABEP1, SYT11, MYO5B, ADPRH, RELCH, ULK1, TPP1, TNIK, DENND6A, RAB17, AVL9, KCNK1, ABCG1	4132	133	20472	1.56458	0.945693	0.0632547	0.0605199
GOTERM_BP_DIRECT	GO:0006486~protein glycosylation	43	0.996755	0.0023734	ST6GALNAC1, GALNT14, GALNT15, TUSC3, FUT10, FUT11, FUT1, GALNT10, SERP2, FUT6, GOLGA2, FUT5, MAN2A2, GCNT2, MGAT1, UGGT2, POGLUT3, UGGT1, ST3GAL3, FKTN, GALNT7, ST6GAL1, ST6GAL2, CRPPA, ST8SIA1, GALNT2, GALNT1, ST8SIA3, PMM2, ALG2, ALG3, B3GALT6, C20ORF173, POMGNT1, GBGT1, EXT2, NPC1, B3GNT6, MGAT4B, TRIP11, B4GALT6, ALG10B, B4GALT5	3952	135	19256	1.55197	1	0.415557	0.41466
GOTERM_BP_DIRECT	GO:0006470~protein dephosphorylation	48	1.11266	0.00243362	PTPRT, PHLPP2, PTPRR, MTMR3, PTPRS, CTDP1, PPM1M, PTPRO, PTPN21, PTPRJ, PTPRK, STYXL2, MTMR6, PTPRF, PPM1F, PPM1G, PPP4R1, PDPR, PPP2R1B, ACP1, EPM2A, PTPN1, PTPN18, DUSP2, PPP1R12A, EYA2, FBXW11, STYX, PPP2R5D, SSH2, PTPN14, SSH3, SSH1, CTTNBP2NL, PTPRD, FAM220A, PTPRE, PTP4A3, PPP5C, PPM1B, PDP2, NCEH1, PTPRC, CTDSP2, PTPN7, PTPN4, CDKN3, PTPN3	3952	155	19256	1.50889	1	0.416837	0.415937
KEGG_PATHWAY	hsa04630:JAK-STAT signaling pathway	52	1.20538	0.0025886	CNTFR, EPO, IL23R, PIK3CD, IL5RA, PRL, GHR, CCND2, CCND1, AKT2, AKT3, LEPR, JAK3, IL13RA1, IL10, PIAS4, PDGFRB, IL4R, IL11RA, LIFR, OSMR, PRLR, IFNE, IFNK, RAF1, IL6ST, SOS1, STAM2, IRF9, IL9R, PDGFB, CSF2RB, PIK3R1, EGFR, IL21R, SOCS6, SOCS7, SOCS4, IFNA21, STAT5A, STAT5B, IL10RB, EGF, STAT1, IL10RA, LIF, OSM, IFNLR1, IL7, IL2RA, GRB2, IL7R	1783	162	8156	1.4683	0.58895	0.0809525	0.073422
GOTERM_CC_DIRECT	GO:0005856~cytoskeleton	137	3.17571	0.00263613	DGKG, RIPOR2, FAAH, FRMPD4, RAPH1, INPPL1, DIXDC1, FNBP1L, ARL6IP5, TNS4, LZTS2, TNS1, TMOD1, TPM1, TMOD2, DYRK1A, KAZN, TSC1, FRMD4A, KRT77, CYS1, ANK1, EML2, ERMN, EML4, PREPL, FRMD5, FRMD7, RNF128, FSCN3, TNIK, TLN2, TLN1, KANK4, RAI14, CDC42SE1, MACF1, EPB42, RHOBTB1, EPB41L5, EPB41L1, INPP5D, TTC21B, BBS2, TOR1A, DCLK2, FUZ, DHCR24, SYNJ2, ARHGAP26, SSH2, SSH3, PTK2, SSH1, FERMT1, CABYR, PAR…	4132	541	20472	1.25465	0.963001	0.0700537	0.067025
GOTERM_BP_DIRECT	GO:0043123~positive regulation of I-kappaB kinase/NF-kappaB signaling	57	1.32128	0.0026608	SLC35B2, CD40, EDA, TRAF3IP2, TFRC, IFIT5, LITAF, CX3CL1, TMEM101, TRIM6, CASP8, LGALS1, TFG, CASP10, CCR7, PIM2, TRIM22, WLS, PRKCB, PLEKHG5, SHISA5, TRAF2, ZDHHC17, TIRAP, TNFRSF1A, EDAR, TRAF5, PELI1, TRIM13, TRIM14, TERF2IP, UBE2V1, TLR6, ALPK1, BIRC2, TMEM106A, BIRC3, PRKN, CANT1, PELI2, BCL10, ZC3HAV1, INAVA, MTDH, DHX36, ABL1, RIPK1, APOL3, CD74, NEK6, CFLAR, PPP5C, PINK1, VAPA, CTH, F2RL1…	3952	192	19256	1.44651	1	0.446052	0.445089
GOTERM_CC_DIRECT	GO:0032991~macromolecular complex	173	4.0102	0.00273386	PATJ, CLSTN3, FRMPD4, ZFYVE9, UBE2D2, WWC1, DIXDC1, IRS2, IKZF1, AHR, F11R, PHB2, IPO4, CRKL, HOXA11, ATP5IF1, PYCARD, RASSF2, SCP2, FAM186B, AKT2, RCC1, EPPIN, VSIG4, CEP97, TP63, NOMO2, CXADR, PAM16, MAGI2, TSC1, HNF1A, GTF2F1, MAPK8IP2, AR, PCP4, RBP4, FKBP8, MTCP1, UBE2V1, FKBP4, PI4K2A, DGKH, KHDRBS3, MTMR8, ILDR1, CDCA8, SLC41A1, MTMR9, IQGAP1, PIK3R1, BCL10, STK4, RAD51AP1, SNX4, MIER3, ZN…	4132	703	20472	1.21924	0.967264	0.0711373	0.0680617
GOTERM_BP_DIRECT	GO:0006811~ion transport	44	1.01994	0.00278115	SLC24A1, SLC24A4, SLC26A2, SLC24A3, SLC26A1, CHRNA5, SLC1A1, SLC1A2, SLC5A12, MLC1, SLC9A1, CNNM1, SLC22A15, SLCO2B1, SLC17A5, SLC17A6, SLC17A8, KCNN3, SLC36A1, SLC12A2, CHRNB2, GABRP, SLC12A3, SLC12A4, SLC15A2, SLC36A2, SLC32A1, PLLP, ATP11B, OTOP3, SLC8A3, SLC22A23, CLDN10, SLC9A5, P2RX4, GLRB, FXYD3, P2RX1, FXYD6, SLC25A10, FXYD5, SLC26A9, SLC22A8, SLC24A5	3952	140	19256	1.53135	1	0.456515	0.45553
GOTERM_CC_DIRECT	GO:0035579~specific granule membrane	31	0.718591	0.00282755	TMEM63A, ATP8A1, PTPRJ, SLC2A3, FPR2, TRPM2, MMP25, RAP1A, CLEC5A, TOM1, MLEC, OLR1, CD177, HGSNAT, ATP8B4, CD93, CYBA, KCNAB2, ATP11A, TNFRSF1B, CKAP4, VAMP8, TSPAN14, CEACAM1, DNAJC5, P2RX1, VAMP1, DEGS1, CD47, LAMTOR1, LAMTOR3	4132	91	20472	1.6878	0.970888	0.0717607	0.0686582
GOTERM_CC_DIRECT	GO:0005905~clathrin-coated pit	23	0.533148	0.00287849	CUBN, DGKD, LRP1, TFRC, SORT1, ITSN1, HIP1R, OCRL, VLDLR, SLC2A4, EPN1, HSPD1, FCHSD2, CTTN, INPP5F, RAB35, FCHO2, AP1S2, NUMB, AP1S1, SH3BP4, EPS15, PICALM	4132	61	20472	1.86809	0.972688	0.0717607	0.0686582
GOTERM_BP_DIRECT	GO:0030183~B cell differentiation	30	0.69541	0.0029182	ITGB1, ZBTB1, PIK3CD, PTPRJ, PIK3R1, RBPJ, HDAC9, IKZF3, TNFSF13B, CD79B, PLCG2, JAK3, ZBTB7A, IFNA21, IL10, STAT5B, CR2, SYK, NFAM1, FZD9, YY1AP1, TSHR, AICDA, GON4L, PTPRC, MSH2, IFNE, SP3, IFNK, RABL3	3952	86	19256	1.6997	1	0.45985	0.458858
GOTERM_BP_DIRECT	GO:0000902~cell morphogenesis	30	0.69541	0.0029182	YAP1, EPB42, LST1, PTPRO, PRDM14, STK4, EGFR, CDH7, CDH6, SART3, CDH20, PDPN, ITGB6, WNT3, SLC39A3, CAP2, TGFB2, TBCCD1, DMRT1, HGF, SHROOM3, NRG1, SHROOM1, SSH1, ASXL1, RP2, NOX4, DCHS1, IL7R, CDH19	3952	86	19256	1.6997	1	0.45985	0.458858
GOTERM_CC_DIRECT	GO:0016607~nuclear speck	112	2.5962	0.00293018	MAML2, MAML1, INPPL1, GPATCH2, VIRMA, PNN, HABP4, ARL6IP4, OIP5, CCNL2, PRKACA, TRIM22, PSKH1, PPP1R16B, SFMBT2, DYRK1A, KAZN, DGKZ, ATXN2L, RUFY1, AR, PRPF4, FNDC1, THAP7, KAT6A, PPIE, AAGAB, MAML3, RAF1, CBLL1, RBM8A, EPAS1, CTR9, NUGGC, OSGEP, TAF5L, TERT, TBXA2R, DHX36, EP400, PIP5K1A, ZC3H13, RBM11, ATP6V0A1, CBX4, API5, NEK6, DNAJC11, ELL3, CLK3, SRPK1, CLK2, COPS4, SON, SPRTN, DZIP1, CDK13…	4132	432	20472	1.2845	0.9744	0.0717607	0.0686582
GOTERM_MF_DIRECT	GO:0008022~protein C-terminus binding	63	1.46036	0.00302685	TOP2A, MDC1, GPSM2, CNRIP1, CEP120, HSPB7, ATP2A2, PHB2, GRIP1, NIPBL, CCN2, KPNA3, PIAS4, MAGI1, CEP135, DST, AXIN1, LMO7, TERF1, HSPG2, DGKZ, EML2, HIC2, MSH2, PEX6, EFHC1, TAX1BP3, VGLL2, SHANK2, YAP1, PRKAA1, SRC, CTBP1, CACNA1B, FBLN1, BCL10, SLC9A3R2, NPAT, ATXN1, TERT, ABL1, PTK2B, TBL1X, MAP2K7, XRCC6, XRCC5, MID1IP1, PRRC2C, PEX10, ATP2B2, FOXN3, BAIAP2, TJP1, RAD51, MYO1C, TFCP2, DLG3, …	4050	208	18811	1.40681	0.999324	0.277414	0.27534
GOTERM_BP_DIRECT	GO:0032508~DNA duplex unwinding	27	0.625869	0.00305594	ERCC6L, DDX3X, MCMDC2, MCM8, MCM9, CHD7, IGHMBP2, CHD1, RAD54B, HELB, WRN, CHTF8, DHX36, G3BP1, NBN, UPF1, RFC3, XRCC6, ANXA1, RFC2, XRCC5, DDX11, ATRX, NAV2, ERCC8, ERCC6, RAD54L2	3952	75	19256	1.75409	1	0.463707	0.462706
GOTERM_BP_DIRECT	GO:0070588~calcium ion transmembrane transport	38	0.880853	0.00306038	SLC24A1, SLC24A4, SLC24A3, ATP2A2, CACNA1D, PKD2L2, PKD2, NALCN, RYR3, PANX1, CACNA1I, TRPM2, CACNG8, EDNRB, CHRNA10, TRPM8, ANXA9, CACNG4, SLC25A25, TRPM3, TRPM4, ASIC1, TRPC6, TRPC4, TRPV2, ATP2B4, ATP2B2, TRPC4AP, MCOLN2, TMC2, TMCO1, SLC8A3, TMEM37, P2RX4, ASPH, TRPV4, TRPV5, SLC24A5	3952	117	19256	1.58251	1	0.463707	0.462706
GOTERM_BP_DIRECT	GO:0015031~protein transport	115	2.66574	0.00314001	WASHC4, DGKD, PGAP1, NUP188, ITSN1, WASHC2C, MLC1, PHAX, GLE1, GOLGA2, CCDC91, DUOXA1, ARL6IP5, TOM1, SEC62, CUBN, RAB2B, SLC15A2, COG6, NUP210, ATG9A, ARRDC3, COG2, COG1, RUFY1, NUP93, TOM1L2, RAB35, TXNIP, AAGAB, NUP98, STAM2, TNKS, AGAP2, AGAP1, LIN7C, NUP160, SNX4, NUP88, AP4S1, RABGAP1L, ANKRD27, CAV1, RAB39A, MYO5A, FUZ, HOOK3, LRP1B, COL1A1, UEVLD, PARP11, TMEM115, HOOK1, MYO5B, PPT1, SPIR…	3952	439	19256	1.27639	1	0.466795	0.465788
GOTERM_MF_DIRECT	GO:0004896~cytokine receptor activity	23	0.533148	0.00322574	CD74, CNTFR, IL4R, IL10RB, IL11RA, IL10RA, IL23R, IL5RA, LIFR, IFNLR1, CSF2RB, OSMR, F3, PRLR, IL17RB, GHR, IL1RL1, LEPR, IL21R, IL6ST, IL7R, IL9R, IL13RA1	4050	58	18811	1.84186	0.999582	0.277414	0.27534
GOTERM_MF_DIRECT	GO:0000987~core promoter proximal region sequence-specific DNA binding	23	0.533148	0.00322574	SMAD2, ATF2, SMAD3, DMRT1, ELL, TIPARP, ESRRB, TCF12, HMGA1, HNF1B, AHR, FOXN3, KLF4, FOXN2, ELL3, TFCP2, SP3, ZNF516, E2F1, E2F2, MIXL1, ZNF322, NKX2-2	4050	58	18811	1.84186	0.999582	0.277414	0.27534
GOTERM_BP_DIRECT	GO:0006874~cellular calcium ion homeostasis	36	0.834492	0.00348709	SLC24A1, SLC24A4, CD40, SLC24A3, ATP2A2, GRIK2, PKD2, RYR3, PKHD1, CSRP3, PLN, CCL1, TRPM8, SLC37A4, DRD3, EDN2, GPR12, PRKCB, CAV1, ATP2B4, RMDN3, ATP2B3, ATP2B2, SYPL2, ATP2B1, TMCO1, TRDN, SLC8A3, XK, VAPB, TRPV4, CASQ2, ATP13A3, CALR, SLC24A5, CTRC	3952	110	19256	1.59463	1	0.508793	0.507695
GOTERM_CC_DIRECT	GO:0005765~lysosomal membrane	98	2.27167	0.00354934	LAMP5, ZFYVE26, LAMP1, AP1S2, ENPP1, AP1S1, ATP6V1E1, HLA-DOA, HLA-DOB, VPS18, CUBN, SLC30A2, TM4SF5, HLA-A, CYB561A3, ATP11A, MFSD12, WDR81, TMEM79, SPNS1, PI4K2A, TMEM63A, ABHD6, TRPM2, NEU1, ATP6V0A2, ATP6V1H, SLC38A9, ATP6V1C1, HLA-DQA1, ATP6V0A1, ATP6V1F, CD164, ABCA5, LRBA, CCZ1, M6PR, CYBRD1, LNPEP, OCLN, UBA1, SLC49A4, ITM2C, RNF13, SLC7A14, ECE1, VLDLR, LITAF, SLC2A6, RPTOR, MFSD8, PIP4P…	4132	373	20472	1.30172	0.988216	0.0843284	0.0806825
GOTERM_CC_DIRECT	GO:0009925~basal plasma membrane	20	0.463607	0.00357839	SLC12A2, SLC23A2, ACE, DST, CD81, C5AR2, ANK3, SLC1A5, PKD2, EGFR, BEST1, SLC7A5, CEACAM1, MYO1C, ERBB3, ERBB4, KCNQ4, TEK, MET, EPS15	4132	51	20472	1.94294	0.988637	0.0843284	0.0806825
GOTERM_CC_DIRECT	GO:0030175~filopodium	28	0.64905	0.00376446	ITGB1, RIPOR2, RAPH1, INPPL1, IQGAP2, DNALI1, SLC9A3R1, FGD4, PDPN, IGF2BP1, ACP3, CXADR, MYO10, UNC5C, BAIAP2, SRCIN1, DEF6, ERMN, ENAH, MYO1B, VAMP7, TRPV4, NOS1AP, FSCN3, CD302, LCP1, FGF13, RAPGEF3	4132	81	20472	1.71267	0.991001	0.0870705	0.0833061
KEGG_PATHWAY	hsa01521:EGFR tyrosine kinase inhibitor resistance	29	0.67223	0.00379456	SHC4, SHC3, SHC1, SRC, PDGFB, ARAF, PIK3CD, TGFA, PIK3R1, EGFR, BCL2L11, ERBB3, AKT2, PDGFD, AKT3, PLCG2, EIF4EBP1, PDGFRB, PRKCB, EGF, HGF, PRKCA, NRG1, IGF1, GRB2, RAF1, SOS1, MET, FGFR3	1783	79	8156	1.67918	0.728559	0.108778	0.0986587
GOTERM_BP_DIRECT	GO:0045595~regulation of cell differentiation	17	0.394066	0.00380734	APC2, PLEKHB2, PLEKHB1, LIF, LTBP4, KLF4, RUNX3, POU3F2, RUNX1, PTBP1, SPOCK2, ST7, SIK1, RAF1, BIRC2, HES5, TCFL5	3952	40	19256	2.0708	1	0.540442	0.539276
GOTERM_BP_DIRECT	GO:0007420~brain development	75	1.73853	0.0038412	ROBO2, HMX3, ARF4, ITSN1, CTNND1, IRS2, PHF8, NIPBL, RGS2, SIX3, NRCAM, BBS7, MACROD2, SOX6, GIT1, MFSD2A, EOMES, EMX1, SLC6A17, APAF1, NCOA6, SHROOM2, UNC5C, PROX1, HSPG2, TGFBR2, DNAJC30, ITGA8, AGTR2, SHANK2, HMX2, CX3CR1, RTN3, DLX2, NDRG4, PFKFB3, TUBGCP2, SLC1A1, CXCR4, ADCY1, SPATA5, PCDH18, WRN, BCL2L11, ATXN1, ATXN1L, S1PR1, JHY, BAK1, SLC17A8, HES5, BPTF, NKX2-2, ARNT2, GIT2, ZFHX3, XRC…	3952	270	19256	1.35346	1	0.540442	0.539276
GOTERM_CC_DIRECT	GO:0010008~endosome membrane	70	1.62262	0.00385274	ITGB1, STEAP3, TFRC, UBE2D3, ARHGAP1, GPR62, ANTXR1, SLC6A4, LAMP5, AP1G2, LAMP1, TMEM108, FFAR4, PMEPA1, HLA-DOA, HLA-DOB, CUBN, ANXA1, ATP6AP1, ABCC5, VPS13A, DIO3, HLA-A, DCSTAMP, TBC1D5, RAB35, NUMB, TLR7, ABCG4, ATP6V0C, STEAP2, PARM1, TYRP1, CLCN3, RHOBTB1, EGFR, GGA2, ZNRF2, RAP1A, GGA3, UBB, IRAK2, RAB23, VPS53, ATP6V0A2, ATP6V1H, RIPK1, PIP5K1C, RFFL, HLA-DQA1, ATP6V0A1, ATP6V1F, CD164, …	4132	253	20472	1.37081	0.991944	0.0874922	0.0837095
GOTERM_MF_DIRECT	GO:0000976~transcription regulatory region sequence-specific DNA binding	70	1.62262	0.00390788	KDM5A, FOXA1, RNF10, ZNF174, CCNT1, BNC2, BNC1, SUV39H1, GFI1, PRDM5, ARID4B, HOXC13, BRCA1, AHR, ETS1, ELK1, SOX17, SOX18, CREB3L2, ZNF568, SOX6, TP63, GABPA, NKX3-1, ATMIN, TCF12, SOX13, ARID5B, RFX3, HNF1A, PROX1, KLF15, RUNX1, AR, NCOR1, DDIT3, ATF7, MZF1, IRF9, YAP1, CEBPA, TCF7, GATA6, FOXK2, FOXK1, MACROH2A1, ERBB4, RBBP5, DHX36, PRDM16, ZNF746, TBL1X, ZBED4, EGR1, ZNF263, ZFHX3, XRCC6, SM…	4050	238	18811	1.36609	0.99992	0.315029	0.312674
GOTERM_MF_DIRECT	GO:0000981~RNA polymerase II transcription factor activity, sequence-specific DNA binding	315	7.30181	0.00392478	ZNF177, ATF2, ZNF174, FOXI2, RAX, RBPJ, BACH1, ELK1, BACH2, SPIB, ELK4, HOXA9, SOX17, SOX18, ZNF605, ZSCAN32, ZNF846, CREB3L2, MYB, BBX, HOXA1, SOX6, TP63, SP110, ZFP2, RFX2, SOX13, ZNF705A, RFX3, HNF1B, HNF1A, RFX1, ZNF12, RUNX3, RUNX1, THAP1, AR, HOXB9, DDIT3, ZSCAN22, RFX5, ZNF713, ZSCAN23, HOXB2, ATF7, ZSCAN29, ZNF398, ZNF397, ZNF154, ZNF396, ZNF274, ZNF324B, EPAS1, TSHZ2, GATA6, TWIST1, ZBTB…	4050	1279	18811	1.14392	0.999923	0.315029	0.312674
GOTERM_BP_DIRECT	GO:0009410~response to xenobiotic stimulus	68	1.57626	0.00400034	BCAR3, OXTR, TRAF3IP2, CCNT1, AHR, SLC6A2, ADRA1A, SLC6A4, RPTOR, CCND1, CDH1, TSPO, HADH, IL10, VAV3, EMX1, LHCGR, CPT1A, HSP90AA1, ITGA3, ITGA2, DNMT3A, HNF1B, CTPS1, CYBA, OXSR1, TERF1, TGFBR2, GNPAT, SFRP1, SFRP2, NPC1, LOX, SCNN1B, TXNIP, TOP1, SHANK2, CPB2, ADCYAP1R1, SRC, SLC1A1, GATA6, SLC1A2, TGFA, ADCY1, TYMS, LRP8, RAD54B, TBXA2R, GNA12, ABL1, PTK2B, BAK1, DRD3, PMS1, CBX7, TGFB2, ACE,…	3952	241	19256	1.3748	1	0.55296	0.551767
GOTERM_CC_DIRECT	GO:0005643~nuclear pore	31	0.718591	0.00406707	POM121, NUP188, TNKS, MVP, RGPD6, RGPD5, RGPD1, NUP160, RGPD3, GLE1, NPAP1, SUMO1, NUP42, TPR, NUP88, KPNA3, AGFG1, EIF5AL1, NUP133, NUP155, NUP210, MX2, RANBP17, NUP93, PARP11, MYO1C, NUP50, CHMP3, NUP98, CHMP7, NUP37	4132	93	20472	1.6515	0.993843	0.0907101	0.0867883
GOTERM_BP_DIRECT	GO:0010467~gene expression	30	0.69541	0.00425607	EDA, CUL3, SLC1A1, GATA6, LPAR3, FMN1, PRDM1, MLLT3, ELK1, HS2ST1, EDNRB, SOX17, ANKH, ENPP1, SVEP1, WNT3, EOMES, BBS2, MKKS, TCF12, KLHL3, HADHB, EXT2, GOLPH3, NPC1, SCNN1B, DDIT3, CNTN1, NOX4, IL7R	3952	88	19256	1.66107	1	0.566272	0.56505
GOTERM_MF_DIRECT	GO:0005262~calcium channel activity	26	0.602689	0.00449337	SLC24A1, SLC24A4, SLC24A3, CACNA1D, ITPR3, PKD2L2, PKD2, PANX1, TRPM2, CACNG8, CHRNA10, TRPM8, ANXA9, TRPM3, TRPC6, TRPC4, CACNA2D1, TRPV2, TRPC4AP, MCOLN2, GRIN1, TMCO1, TMEM37, TRPV4, TRPV5, SLC24A5	4050	70	18811	1.72517	0.99998	0.332788	0.330301
GOTERM_BP_DIRECT	GO:0043117~positive regulation of vascular permeability	8	0.185443	0.00453116	PTP4A3, TRPV4, PDE2A, CXCR2, TACR2, PDE3A, TACR1, FGFBP3	3952	12	19256	3.24831	1	0.566272	0.56505
GOTERM_BP_DIRECT	GO:0038063~collagen-activated tyrosine kinase receptor signaling pathway	8	0.185443	0.00453116	DDR1, COL1A1, MUSK, SYK, COL4A2, COL4A3, COL4A6, DDR2	3952	12	19256	3.24831	1	0.566272	0.56505
GOTERM_CC_DIRECT	GO:0045211~postsynaptic membrane	47	1.08948	0.00455018	GABRB3, SHC4, CHRM2, CHRNA1, GABRB2, CHRM1, DAGLA, CLSTN2, COL13A1, CHRNA5, CLSTN3, FMR1, ITGB3, CHRNA6, CLSTN1, GRIK4, GRIK2, COMT, GPHN, GRIP1, ERBB4, LRRTM4, CHRNA10, GABRE, SRGAP2, LZTS1, GRIA4, CHRNB2, GABRA2, GABRP, GABBR2, GRID2, GABBR1, MUSK, KCND3, IQSEC3, LHFPL4, ANK3, SHISA9, ANK1, GRIN1, GRIN2D, SHISA6, GLRB, DAGLB, SHANK2, PICALM	4132	158	20472	1.47381	0.996641	0.0988045	0.0945327
GOTERM_MF_DIRECT	GO:0010314~phosphatidylinositol-5-phosphate binding	11	0.254984	0.00455785	JPH2, OBSCN, SH3PXD2A, SESTD1, RUBCNL, LANCL2, PLEKHA5, SNX24, PLA2G4A, WASHC2C, WIPI2	4050	20	18811	2.55458	0.999983	0.332788	0.330301
GOTERM_MF_DIRECT	GO:0003707~steroid hormone receptor activity	12	0.278164	0.00456064	PGRMC2, PAQR7, NR4A3, ABHD2, OR51E2, ESRRB, PGR, NR2E1, PPARA, ESR2, NR3C2, PPARD	4050	23	18811	2.42332	0.999983	0.332788	0.330301
GOTERM_CC_DIRECT	GO:0031012~extracellular matrix	71	1.6458	0.0045882	SNED1, ECM2, UCMA, NCAN, CRISP3, OLFML2A, LRRC32, ELFN2, HAPLN4, MMP21, HAPLN1, ADAMTSL1, MMP25, ADAMTS2, EFEMP2, ADAMTSL5, BMPER, LRRTM4, TIMP3, DGCR6, CCN2, COL27A1, VWF, COL23A1, KERA, RTN4RL2, MMP8, TGFBR3, MMP11, PHOSPHO1, COL4A2, LOX, MMP15, COL4A3, MMP17, COL4A6, MATN1, COL8A1, FBLN7, FBN2, COL15A1, COL13A1, LRRC17, LTBP4, NDNF, FBLN1, PRELP, ADAMTS10, CPN2, OC90, ADAMTS16, ADAMTS15, ADAMT…	4132	259	20472	1.35818	0.996798	0.0988045	0.0945327
GOTERM_BP_DIRECT	GO:0006468~protein phosphorylation	128	2.96708	0.00463571	GMFB, CCNT1, MAML1, ARAF, MYLK3, MYLK, MYLK4, PPP4R1, CCND1, AKT3, CDK20, PDK3, PIM2, NEK3, PRKACA, PRKACB, MAP3K4, PSKH1, ACVR1, CDKL3, PRKAB2, PRKCI, PRKCH, PRKCB, PAQR3, DYRK1A, HUS1, LMTK2, CASK, DYRK1B, VRK1, PRKCA, CSNK1E, HASPIN, RUNX3, OBSCN, SIK3, PRKD2, SIK1, ALPK3, PRKCQ, ULK1, TNIK, ERG, RAF1, ALPK1, CDKL1, BRSK2, CTBP1, PDGFB, CDCA8, CSF2RB, PIK3R1, STK4, NLK, TTBK1, GRK3, NUAK1, IRA…	3952	501	19256	1.24486	1	0.566272	0.56505
GOTERM_BP_DIRECT	GO:0030097~hemopoiesis	24	0.556328	0.00479018	IL10, NOTCH2, L3MBTL1, CD164, TGFB2, TIPARP, FUT10, GFI1, RTKN2, WBP1L, TTC7A, SOD2, RUNX3, ZFP36L2, ADD2, RUNX1, CUL4A, ASXL1, PINK1, MKNK2, CDK13, IL7R, OGT, PICALM	3952	66	19256	1.77181	1	0.566272	0.56505
GOTERM_BP_DIRECT	GO:0060021~palate development	24	0.556328	0.00479018	GABRB3, OSR2, BNC2, PRRX1, INSIG2, TIPARP, INSIG1, PAK1IP1, TWIST1, ARID5B, CPLANE1, VAX1, ACVR2B, GLI3, LRP6, SKI, FRAS1, SUMO1, ASPH, CDK20, SNAI1, BCOR, ANP32B, SOS1	3952	66	19256	1.77181	1	0.566272	0.56505
GOTERM_BP_DIRECT	GO:0043410~positive regulation of MAPK cascade	48	1.11266	0.00479972	BCAR3, FLT1, SHC1, CD81, WWC1, PELI2, PDGFB, LPAR3, PTPRJ, IQGAP1, ADRA1A, INAVA, CX3CL1, NDST1, GRM5, C1QTNF1, DHX33, PLCG2, SPAG9, TBX1, CD74, NTRK2, EGF, RYK, EPHA8, HGF, INSR, LIF, OSM, IGF2, IGF1, ADRA2C, MMP8, ADRA2B, AR, PTPRC, DOK5, DOK6, LAMTOR1, TEK, ROR2, RAF1, LAMTOR3, FGFR3, JCAD, TMEM106A, AVPI1, GSDME	3952	160	19256	1.46174	1	0.566272	0.56505
KEGG_PATHWAY	hsa00562:Inositol phosphate metabolism	27	0.625869	0.00480131	PI4K2B, MTMR1, MTMR3, INPPL1, MTMR8, PIK3CD, MTMR6, INPP5F, INPP5D, INPP5E, PLCG2, PIP5K1A, PIP5K1B, PIP5K1C, OCRL, SYNJ2, FIG4, INPP4A, ITPKB, ITPKC, PIKFYVE, ALDH6A1, PLCH1, PLCH2, PLCD4, PLCB2, PI4K2A	1783	73	8156	1.69187	0.808107	0.119414	0.108306
GOTERM_CC_DIRECT	GO:0005789~endoplasmic reticulum membrane	247	5.72554	0.0048691	ZNF177, PI4K2B, FAAH, PGAP1, LPGAT1, ARL6IP1, EMC10, ZFYVE27, STS, CREB3L2, ARL6IP5, BCAP29, PTGFRN, WLS, MFSD2A, NUP210, RSAD2, ACSL6, ALG2, ALG3, HLA-A, CTAGE1, SOAT1, TRIM13, ULK1, CDS1, POM121, SAR1B, FUT10, TGFA, UBE2J1, MTDH, HSD11B1, PTDSS2, CYP2B6, FLRT3, RDH10, VTI1A, MLEC, TRPM8, HMGCLL1, FDFT1, TMEM86B, TMEM50B, LRBA, SURF4, FZD9, EIF2AK3, ERLIN2, PAFAH2, GRIN2D, TMEM199, EXT2, GJB1, N…	4132	1052	20472	1.16327	0.997749	0.102628	0.0981905
GOTERM_BP_DIRECT	GO:0048008~platelet-derived growth factor receptor signaling pathway	15	0.347705	0.00487721	PDGFRB, NRP1, RGS14, TIPARP, ITGB3, PDGFB, ARID5B, PTPRJ, IQGAP1, SMPD3, NR4A3, PDGFD, ABL1, TXNIP, BCAR1	3952	34	19256	2.14962	1	0.566272	0.56505
GOTERM_BP_DIRECT	GO:0061028~establishment of endothelial barrier	11	0.254984	0.00492091	PPP1R16B, RAP1B, ROBO4, RAP1A, EDNRB, SOX18, PDE2A, MYADM, F2RL1, RAPGEF2, RAPGEF3	3952	21	19256	2.55225	1	0.566272	0.56505
GOTERM_CC_DIRECT	GO:0098686~hippocampal mossy fiber to CA3 synapse	16	0.370885	0.00493007	CTNND1, GRIK4, ADCY1, GRIK2, SYT9, YWHAZ, GRIN2D, PTPRD, EFNB3, VAMP7, RNF19A, LRRTM2, MAL2, SHANK2, NECTIN1, RAPGEF4	4132	38	20472	2.08611	0.997915	0.102628	0.0981905
GOTERM_MF_DIRECT	GO:0005546~phosphatidylinositol-4,5-bisphosphate binding	30	0.69541	0.00497085	AMER1, AMER2, AMER3, FRMPD4, ALOX15, WASHC2C, ASAP1, TULP1, SLC9A1, JPH2, SCIN, SH3PXD2A, FCHO2, ANXA9, GSDMD, GRAMD2A, GSDMA, HIP1R, SYT9, SNX20, TIRAP, MTSS2, MYO1B, SNX18, OBSCN, SESTD1, RAB35, CHMP3, GSDME, PICALM	4050	85	18811	1.6393	0.999994	0.352053	0.349421
GOTERM_BP_DIRECT	GO:0060749~mammary gland alveolus development	10	0.231803	0.00507113	DDR1, AR, CCND1, ERBB4, EGF, AGAP2, TGFA, PRLR, PHB2, AREG	3952	18	19256	2.70693	1	0.566272	0.56505
GOTERM_BP_DIRECT	GO:0009611~response to wounding	25	0.579509	0.00507402	CX3CR1, NRP1, ABHD2, TMPRSS4, PDGFB, SLC1A2, TNC, HOXB13, PHB2, ZFP36L2, ZFP36L1, FGFR1OP2, CREB3L2, CCN2, MAP2K7, BPTF, TGFB2, VWF, DST, PLLP, INHBB, VASH1, F2, DDIT3, F2RL2	3952	70	19256	1.74017	1	0.566272	0.56505
GOTERM_BP_DIRECT	GO:0051028~mRNA transport	30	0.69541	0.00509851	POM121, RBM8A, NUP188, TNKS, FMR1, MVP, NXT2, ZFP36L1, BCLAF1, KIF5C, NUP42, PEG10, KHSRP, IGF2BP1, IGF2BP3, NUP88, IGF2BP2, EIF5AL1, NUP210, NCBP2, MX2, RANBP17, UPF3B, QKI, NUP93, PARP11, MYO1C, NUP50, NUP98, NUP37	3952	89	19256	1.64241	1	0.566272	0.56505
KEGG_PATHWAY	hsa04022:cGMP-PKG signaling pathway	52	1.20538	0.00514618	ATF2, MYLK2, GUCY1B1, PDE3B, IRS4, ATP2A2, IRS2, ADRA1A, MYLK3, MYLK, MYLK4, RGS2, EDNRB, AKT2, AKT3, CREB3L2, BDKRB2, GUCY1A1, PPP1R12A, TRPC6, ATP1B2, ADRA2C, ADRA2B, KCNU1, PDE5A, VDAC1, RAF1, SLC25A4, PLCB2, CNGB1, CREB5, ITPR2, CACNA1D, ITPR3, ADCY1, GNAI2, ADCY5, PLN, GNA11, GNA12, KCNMB3, MEF2D, INSR, PDE2A, ATP2B4, NFATC2, ATP2B3, ATP2B2, ATP2B1, SLC8A3, PDE3A, CALM3	1783	167	8156	1.42434	0.829616	0.119414	0.108306
GOTERM_BP_DIRECT	GO:0031532~actin cytoskeleton reorganization	22	0.509968	0.00519715	PTPN1, NRP1, BRSK2, RALA, ANXA1, CXADR, SHC1, CDC42BPG, PLEK, ANTXR1, MKLN1, CTTN, PARVG, PTK7, CAPN10, TRPV4, S1PR1, PIP5K1A, MYH9, GRB2, RICTOR, TNIK	3952	59	19256	1.81685	1	0.566272	0.56505
GOTERM_BP_DIRECT	GO:0032456~endocytic recycling	22	0.509968	0.00519715	ANKRD27, EIPR1, DENND1A, VPS26C, LMTK2, WASHC2C, SNX4, EHD2, GGA3, SNX27, SNX17, VPS53, MICALL1, RAB35, EPG5, ENTR1, RAB17, EPS15, ANKRD50, RAB11FIP3, RAB11FIP4, RAB8B	3952	59	19256	1.81685	1	0.566272	0.56505
KEGG_PATHWAY	hsa04810:Regulation of actin cytoskeleton	65	1.50672	0.00520702	ITGB1, CHRM2, MYLK2, CHRM1, ITGB3, ARAF, PIK3CD, MYLK3, MYLK, MYLK4, CRKL, TMSB4X, BDKRB2, ITGB8, ITGB6, GIT1, PDGFRB, APC2, VAV3, ACTR3, PPP1R12A, ITGA3, ITGA2, F2, VAV2, ENAH, TIAM1, ITGA8, MYH9, ARHGEF4, RAF1, ARHGEF7, SOS1, DOCK1, ARHGEF6, SRC, PDGFB, CXCR4, LPAR2, PIK3R1, IQGAP1, IQGAP2, EGFR, SLC9A1, SCIN, PDGFD, GNA12, PIP5K1A, PIP5K1B, PIP5K1C, FGF23, MYH10, PAK2, EGF, LIMK2, GNG12, SSH2,…	1783	218	8156	1.3639	0.833152	0.119414	0.108306
GOTERM_BP_DIRECT	GO:0038165~oncostatin-M-mediated signaling pathway	6	0.139082	0.00524659	OSM, LIFR, IL6ST, OSMR, PRLR, IL13RA1	3952	7	19256	4.1764	1	0.566272	0.56505
GOTERM_BP_DIRECT	GO:0060544~regulation of necroptotic process	6	0.139082	0.00524659	CYLD, PELI1, CFLAR, OGT, BIRC2, BIRC3	3952	7	19256	4.1764	1	0.566272	0.56505
GOTERM_BP_DIRECT	GO:0072659~protein localization to plasma membrane	48	1.11266	0.00545636	RAB3B, SEC23A, C2CD5, CD81, ZDHHC23, ZDHHC22, F11R, LRP6, NKD2, SLC9A3R2, SLC9A3R1, RAP1A, ZFYVE27, SCP2, CDH1, AKT2, FCHO2, MAP7, ARL6IP5, PIP5K1A, GPR158, CLASP2, RAB8B, PPIL2, KCNIP4, MYO5A, EMP2, WDR72, TTC7A, ANK3, FAM126B, EFR3B, ANK1, TNFRSF1A, MRAP, EHD2, TSPAN14, PACS2, TSPAN17, WNK3, PKP2, MYADM, RAPGEF2, DCHS1, TNIK, FGF13, RAPGEF6, CRB3	3952	161	19256	1.45266	1	0.580955	0.579701
GOTERM_BP_DIRECT	GO:0032869~cellular response to insulin stimulus	35	0.811312	0.00557867	ERRFI1, GSK3A, C2CD5, INSIG2, SRC, INSIG1, PDE3B, IRS2, PIK3R1, SLC2A4, HDAC9, SLC9A1, ZFP36L1, GHR, GHRHR, EEF2K, AKT2, ENPP1, RAB8B, GHSR, PRKCI, PKLR, PDPK1, STAT1, RARRES2, INSR, MYO5A, INHBB, CFLAR, SORBS1, KAT2B, CEACAM1, TBC1D4, CAPN10, LPIN1	3952	109	19256	1.56455	1	0.586058	0.584794
GOTERM_CC_DIRECT	GO:0010494~cytoplasmic stress granule	29	0.67223	0.00558356	DYRK3, DDX3X, PRKAA2, STAU2, FMR1, ZFAND1, ELAVL1, RPTOR, RBM4, KHSRP, DHX36, G3BP1, HABP4, IGF2BP1, IGF2BP3, IGF2BP2, YTHDF1, YTHDF2, RBPMS, CIRBP, PRRC2C, RC3H1, LARP4B, EIF2S1, RC3H2, PUM2, ATXN2L, DDX19A, HNRNPK	4132	87	20472	1.6515	0.999082	0.114326	0.109383
GOTERM_BP_DIRECT	GO:0007264~small GTPase mediated signal transduction	38	0.880853	0.00568799	BCAR3, DOCK3, ARHGAP8, RASGRF2, DOCK7, RASGRF1, USO1, ARHGAP1, CHM, KNDC1, RND2, RND3, RASGRP1, RERG, RHOBTB1, RASGRP3, DOCK10, RASGEF1C, CHML, RALGPS1, VAV3, SH2D3A, ARHGEF18, VAV2, RUFY1, CCDC88A, TIAM1, ARHGAP31, ARHGAP30, CCDC88C, RAPGEF2, DOCK2, SOS1, DOCK1, PLCD4, RAPGEF6, RAPGEF3, RAPGEF4	3952	121	19256	1.5302	1	0.58968	0.588408
KEGG_PATHWAY	hsa04910:Insulin signaling pathway	44	1.01994	0.00571113	SHC4, PRKAA1, SHC3, PRKAA2, SHC1, PDE3B, IRS4, ARAF, INPPL1, PRKAG2, PIK3CD, IRS2, PIK3R1, SLC2A4, CBL, ELK1, HK2, PTPRF, HK1, CRKL, RPTOR, HK3, MAPK9, AKT2, AKT3, MKNK2, EIF4EBP1, PRKACA, PRKACB, SOCS4, PTPN1, PRKCI, PRKAB2, PKLR, PDPK1, INSR, TSC1, SORBS1, PHKA2, PPP1R3D, GRB2, CALM3, RAF1, SOS1	1783	137	8156	1.46912	0.859779	0.122789	0.111367
GOTERM_CC_DIRECT	GO:0031234~extrinsic component of cytoplasmic side of plasma membrane	24	0.556328	0.00586416	ERRFI1, YES1, GRAMD2A, DTNA, HIP1, SYK, SRC, TNK1, ALOX15, STAC3, ATP2A2, KCNAB2, IQGAP1, PTK2, FGR, TIAM1, CYLD, SNX18, MCF2L, PTK2B, SNX9, ESYT2, MYZAP, FERMT2	4132	68	20472	1.74865	0.999355	0.118135	0.113027
GOTERM_MF_DIRECT	GO:0070273~phosphatidylinositol-4-phosphate binding	14	0.324525	0.00601605	GSDMD, GSDMA, PLEKHA5, SNX24, PLA2G4A, WASHC2C, PLEKHA8, JPH2, GOLPH3, OBSCN, SH3PXD2A, SESTD1, LANCL2, RUBCNL	4050	30	18811	2.16752	1	0.413904	0.41081
GOTERM_BP_DIRECT	GO:0022008~neurogenesis	21	0.486787	0.00603598	DAGLA, NUP133, XRCC5, RYK, SLC1A1, CEP120, CXCR4, NAV1, NAV2, BTBD6, TRAK1, ETV6, TRAK2, KAT5, BTBD3, RARB, DCHS1, CHAC1, ERCC6, DAGLB, WNT2	3952	56	19256	1.82718	1	0.61763	0.616298
GOTERM_BP_DIRECT	GO:0018107~peptidyl-threonine phosphorylation	25	0.579509	0.00620173	DYRK4, ATF2, MYLK2, CAMK2D, GSK3A, DYRK3, TNKS, NLK, TTBK1, PRKACA, ACVR1, PDPK1, CDC42BPG, CSNK2A2, DYRK1A, LMTK2, DYRK1B, PRKCA, OXSR1, TGFBR2, WNK3, MAP3K10, PRKD2, ULK1, TAF1	3952	71	19256	1.71566	1	0.626454	0.625103
GOTERM_MF_DIRECT	GO:0003700~transcription factor activity, sequence-specific DNA binding	145	3.36115	0.00621819	FOXA1, ATF2, ZNF692, ZNF174, GFI1, PRDM5, RORC, IKZF1, PRDM1, AHR, IKZF2, RBPJ, IKZF3, BACH1, ETS1, CARF, ELK1, BACH2, NR3C2, SPIB, ELK4, HOXA9, CREB3L2, SOX6, ZNF322, TP63, EOMES, RFX2, SOX13, RFX3, HNF1B, HNF1A, RFX1, FOXP4, POU3F2, RUNX3, RUNX1, THAP1, MYCL, AR, HOXB9, ZNF93, DDIT3, ZFP42, RFX5, ATF7, PGR, ERG, MZF1, ZNF671, GCM1, DLX2, MAX, EPAS1, GATA6, CREBL2, CDKN2AIP, ZNF707, ZKSCAN3, ZKS…	4050	554	18811	1.21567	1	0.415928	0.412818
GOTERM_CC_DIRECT	GO:0031965~nuclear membrane	66	1.5299	0.00643335	RIF1, MRPS14, NUDT1, MRGPRF, ADRA1A, SYNE3, LMNB2, PHF8, GLE1, EDNRB, CCND2, SUMO1, CCND1, HABP4, SPIN1, RCC1, SEPHS1, EMD, LBR, DUSP2, LYPLA1, NUP210, NUP133, SHISA5, TMC8, PLRG1, TEX2, INPP4A, GCHFR, NUP93, DNAJC2, THAP7, NUP50, NOS1AP, NUP98, POM121, STAU2, TNKS, GATA6, ZBTB1, TXLNG, EGFR, MTDH, DNAJB2, SULT1E1, NLRP6, NUP42, TPR, LMNA, ABL1, ZBED1, H2BW1, SCAI, RAP1GAP2, TOR1A, NUP155, GCH1, …	4132	241	20472	1.35683	0.999684	0.127544	0.122029
GOTERM_BP_DIRECT	GO:0006898~receptor-mediated endocytosis	26	0.602689	0.00646475	LRP1, CLTC, AP4E1, VLDLR, CLEC9A, FPR2, EGFR, AP1G2, MICALL1, TMEM108, AP1S1, SNX9, FCGR1A, PDLIM7, CUBN, INSR, HIP1R, M6PR, HSPG2, LRP1B, TGFBR2, CTTN, SNX17, PPT1, PLA2R1, PICALM	3952	75	19256	1.68912	1	0.644757	0.643366
KEGG_PATHWAY	hsa04520:Adherens junction	26	0.602689	0.0066443	SRC, TCF7, CTNND1, PTPRJ, IQGAP1, NLK, PTPRF, EGFR, CDH1, CTNNA1, CTNNA3, ACP1, PTPN1, SMAD4, YES1, SMAD3, INSR, CSNK2A2, LMO7, SORBS1, BAIAP2, TGFBR2, TJP1, SNAI1, MET, NECTIN1	1783	71	8156	1.6751	0.898389	0.131677	0.119428
GOTERM_BP_DIRECT	GO:0098703~calcium ion import across plasma membrane	12	0.278164	0.00676556	SLC8A3, SLC24A1, TRPM2, SLC24A4, CACNA2D1, TRPV4, TRPV5, TRPV2, CACNA1B, ATP2B4, CACNA1D, NALF2	3952	25	19256	2.33879	1	0.666323	0.664886
GOTERM_BP_DIRECT	GO:0014068~positive regulation of phosphatidylinositol 3-kinase signaling	28	0.64905	0.00689317	PRR5, FLT1, NCF1, SRC, PDGFB, AGAP2, CBL, ERBB3, ERBB4, PDGFD, NKX3-1, PDGFRB, NTRK2, TGFB2, EGF, UNC5B, HGF, INSR, OSM, IGF1, F2, PTK2, FGR, F2RL1, PLXNB1, TEK, ROR2, PPARD	3952	83	19256	1.64372	1	0.67051	0.669063
GOTERM_BP_DIRECT	GO:0008285~negative regulation of cell proliferation	117	2.7121	0.00712518	PDCD5, INPPL1, ADARB1, RBPJ, ETS1, FGFRL1, RPS6KA2, PIM2, ARID2, LZTS2, MINAR1, MAGI2, TSC1, DLEC1, EREG, RNF41, AR, SFRP1, AZGP1, SFRP2, COL4A3, C18ORF54, ULK1, ROR2, RAF1, SKAP2, CTBP1, STK4, CYP27B1, SLC9A3R1, SCIN, NACC2, SMYD2, SMAD2, CD164, TGFB2, SMAD4, NIBAN2, SMAD3, FZD5, TNFRSF9, EIF2AK1, GLMN, HMGA1, LIF, FUZ, IFNLR1, DHCR24, CDK6, TMEM115, DLG3, DLG5, NOX4, PEMT, MDM4, GSDME, DDR1, AC…	3952	459	19256	1.242	1	0.675281	0.673824
GOTERM_BP_DIRECT	GO:0001701~in utero embryonic development	60	1.39082	0.00715378	ACVRL1, ITGB1, ATF2, PTPRR, ELL, CHD7, PLOD3, CMIP, GLI3, AMOT, SH3PXD2A, SOX18, TCTN1, ZNF568, ATP7A, PSPH, SLC39A3, ACVR1, EMX1, DNAAF2, AXIN1, OCRL, RPGRIP1L, ATP11A, UPB1, TANC2, EPN1, TGFBR2, AR, KAT2A, ARMC5, ALS2, MSH2, MYH9, NOTCH2, RRN3, GATA6, TWIST1, EPB41L5, NPAT, C5, BCL2L11, RDH10, GNA12, MGAT1, RBBP6, SMAD2, ARNT2, SMAD4, SMAD3, UBE2B, KIDINS220, WNT7B, IGF2, MIB1, CUL4A, GJB3, RUN…	3952	213	19256	1.37253	1	0.675281	0.673824
GOTERM_MF_DIRECT	GO:0019900~kinase binding	34	0.788132	0.00718464	PRKN, LRRC14, BCAR3, CEBPA, ERRFI1, DGKD, SRC, WWC1, WWC2, HTT, BCL10, PARK7, JAKMIP3, EGFR, AURKB, RASGRP3, WDCP, UBQLN1, RPS3, PIP5K1A, STRADA, EMP2, SGO1, MOB1B, PER1, TIAM1, CEACAM1, PER3, DLG3, SNAI1, FAS, PFKM, CNOT9, DGKH	4050	102	18811	1.54823	1	0.448689	0.445335
GOTERM_MF_DIRECT	GO:0031625~ubiquitin protein ligase binding	85	1.97033	0.00719078	YWHAE, CD40, WBP1L, UBE2L6, BRCA1, GRIK2, CASP8, SUMO1, CASP10, DBT, ELOB, PRKACA, PRKACB, PIAS4, HSP90AA1, CAMLG, AXIN1, TRAF2, TNFRSF1B, MID1, YWHAZ, TRAF3, TRAF5, TXNIP, ZNF675, ATP6V0C, BLZF1, OTUB1, PRKN, RALA, RALB, SRC, CUL3, CXCR4, BCL10, NLK, TANK, EGFR, HSPD1, UBE2J1, NKD2, DNAJB2, BAG5, ERBB3, UBB, BAG1, HLTF, PCBP2, ZNF746, PTK2B, RIPK1, SNX9, CKB, PATZ1, RFFL, SMAD2, MOAP1, SMAD3, UB…	4050	305	18811	1.29442	1	0.448689	0.445335
GOTERM_BP_DIRECT	GO:2000810~regulation of bicellular tight junction assembly	7	0.162262	0.00725576	TJP1, MYO1C, PRKCH, FZD5, SNAI1, F11R, PRKACA	3952	10	19256	3.41073	1	0.675281	0.673824
GOTERM_MF_DIRECT	GO:0001618~virus receptor activity	27	0.625869	0.00726698	ITGB1, TFRC, CD81, ITGB3, CXCR4, SLC1A5, F11R, PVR, EGFR, EFNB2, EFNB3, LAMP1, CLEC5A, NCAM1, ITGB6, HAVCR1, CD55, CR2, GPR15, CXADR, ITGA2, SLC52A1, PLSCR1, NPC1, CD209, CLEC4G, NECTIN1	4050	76	18811	1.65009	1	0.448689	0.445335
KEGG_PATHWAY	hsa05210:Colorectal cancer	30	0.69541	0.00727404	RALA, RALB, TCF7, ARAF, PIK3CD, TGFA, PIK3R1, AREG, EGFR, MAPK9, BCL2L11, CCND1, AKT2, AKT3, BAK1, SMAD2, APC2, TGFB2, SMAD4, SMAD3, DCC, EGF, AXIN1, TGFBR2, EREG, GADD45G, MSH2, GRB2, RAF1, SOS1	1783	86	8156	1.59569	0.918252	0.131677	0.119428
GOTERM_CC_DIRECT	GO:0071944~cell periphery	20	0.463607	0.00731663	MAGI1, SLC12A2, SLC24A3, MINDY2, ITGA3, FBLIM1, SLC2A13, SLC1A1, AXIN1, INHBB, ATP1B2, PHB2, NKD2, SLC9A3R1, FERMT1, PPP5C, MYO1B, MBP, NOS1, ARHGEF5	4132	54	20472	1.835	0.999896	0.141505	0.135387
GOTERM_CC_DIRECT	GO:0001725~stress fiber	25	0.579509	0.00736414	FBLIM1, SYNPO2, FHL3, LDB3, MYLK, AMOT, PDLIM1, LIMA1, ABLIM1, XIRP1, FLNB, SYNPO, PDLIM5, MYH10, PDLIM7, NEBL, TPM1, CYBA, SORBS1, PTK2, NOX4, MYH9, LCP1, TEK, FERMT2	4132	73	20472	1.69675	0.999902	0.141505	0.135387
GOTERM_BP_DIRECT	GO:0018108~peptidyl-tyrosine phosphorylation	42	0.973574	0.00744598	DYRK4, DYRK3, FLT1, EPHA10, SRC, PDGFB, TTBK1, EGFR, ERBB4, STK16, ABL1, PTK2B, ABL2, MAP2K7, JAK3, PDGFRB, EPHA5, NTRK2, EPHA6, YES1, SYK, MUSK, EGF, RYK, EPHA8, INSR, TNK1, DYRK1A, LMTK2, DYRK1B, CLK3, PTK2, CLK2, FGR, WEE1, PTPRC, TEK, ROR2, PTPN4, MET, FGFR3, DDR2	3952	139	19256	1.47226	1	0.675281	0.673824
GOTERM_BP_DIRECT	GO:0043552~positive regulation of phosphatidylinositol 3-kinase activity	14	0.324525	0.00752424	PDGFRB, VAV3, FLT1, SRC, EPHA8, PDGFB, PTK2, VAV2, FGR, ERBB4, PTK2B, CCR7, TEK, FGFR3	3952	32	19256	2.13171	1	0.675281	0.673824
GOTERM_BP_DIRECT	GO:0021766~hippocampus development	25	0.579509	0.00752836	YWHAE, PHLPP2, DLX1, DLX2, PTPRS, KIF14, GLI3, CRKL, MFSD2A, BBS2, NCOA1, KDM6B, EPHA5, EIF2B5, MKKS, EIF2B3, SLC32A1, ATP2B4, DCLK2, TSC1, NME1, RARA, OGDH, FGF13, EZH1	3952	72	19256	1.69183	1	0.675281	0.673824
GOTERM_CC_DIRECT	GO:0042995~cell projection	52	1.20538	0.00753712	FMR1, DENND1A, ITSN1, CLSTN1, SLC2A3, PKD2, RND2, RND3, CX3CL1, SH3PXD2A, MAGI1, PPP1R16B, ACTR3, DST, SLC6A17, PDPK1, SLC2A13, SPTB, ZDHHC17, ENAH, FCHSD2, RABEP2, NME9, SMCR8, ARHGEF5, MACF1, MRI1, TULP1, RHOBTB1, GRK3, ZNRF2, SCIN, PDPN, PDLIM5, DRD3, IMPG1, PROM2, SPTBN2, IMPG2, SLC12A2, RRM1, AFAP1L1, ODF2, MICAL3, FUZ, SYNJ2, COQ6, PTK2, TJP1, CYLD, HNRNPK, OGT	4132	183	20472	1.40784	0.999921	0.142634	0.136467
GOTERM_BP_DIRECT	GO:0035725~sodium ion transmembrane transport	34	0.788132	0.00754217	HCN4, SLC24A1, SLC24A4, SLC24A3, SLC41A1, SLC6A20, PKD2, SLC6A2, SLC4A4, NALCN, SLC4A5, SLC6A4, CACNA1I, TRPM2, SLC17A6, SLC17A8, ASIC2, SCN1B, SLC17A4, ASIC1, SCN1A, SLC12A2, SLC12A3, SLC6A17, SHROOM2, SLC9B1, TPCN1, SLC8A3, SLC6A8, SCNN1B, SCN8A, SCN4A, KCNK1, SLC24A5	3952	107	19256	1.54826	1	0.675281	0.673824
KEGG_PATHWAY	hsa04010:MAPK signaling pathway	83	1.92397	0.00764906	ATF2, PTPRR, FLT1, RASGRF2, RASGRF1, ARAF, ELK1, AREG, CRKL, ELK4, RPS6KA3, MECOM, RPS6KA2, AKT2, AKT3, PRKACA, PRKACB, MAP3K4, PDGFRB, DUSP2, PRKCB, IL1R1, HGF, CACNA2D1, PLA2G4A, TRAF2, PRKCA, MAPK8IP2, TGFBR2, EREG, TNFRSF1A, PPM1B, RASA1, DDIT3, RAPGEF2, RAF1, SOS1, MET, MAX, CACNA1B, PDGFB, TGFA, CACNA1D, STK4, NLK, RASGRP1, EGFR, RASGRP3, RAP1B, CACNA1I, MAPK9, CACNG8, RAP1A, ERBB3, ERBB4, …	1783	294	8156	1.29139	0.928189	0.131677	0.119428
GOTERM_BP_DIRECT	GO:0007043~cell-cell junction assembly	16	0.370885	0.0076684	CTNND2, CTNND1, CDH7, AMOT, TJP1, CDH6, ARVCF, PARD6B, CDH20, TRPV4, GJA4, PKP2, DCHS1, TLN2, TLN1, CDH19	3952	39	19256	1.99896	1	0.678869	0.677404
KEGG_PATHWAY	hsa04611:Platelet activation	40	0.927214	0.00791613	ITGB1, MYLK2, GUCY1B1, SRC, ITGB3, PIK3CD, ITPR2, ITPR3, ADCY1, PIK3R1, RASGRP1, MYLK3, GNAI2, MYLK, ADCY5, MYLK4, RAP1B, RAP1A, TBXA2R, AKT2, AKT3, PLCG2, PRKACA, PRKACB, PRKCI, GUCY1A1, PPP1R12A, SYK, VWF, ITGA2, PLA2G4A, F2, VAMP8, COL1A1, FCGR2A, P2RX1, GNAS, TLN2, TLN1, PLCB2	1783	124	8156	1.47558	0.934522	0.131677	0.119428
KEGG_PATHWAY	hsa04015:Rap1 signaling pathway	62	1.43718	0.0080384	ITGB1, FLT1, ITGB3, CTNND1, PIK3CD, SIPA1L2, CRKL, CDH1, AKT2, AKT3, MAGI1, PDGFRB, VAV3, PRKCI, PRKCB, HGF, MAGI3, MAGI2, PRKCA, VAV2, ENAH, TIAM1, RAPGEF2, PRKD2, TLN2, RAF1, TLN1, MET, RAPGEF6, PLCB2, RAPGEF3, RAPGEF4, RALA, RALB, RGS14, SRC, PDGFB, LPAR2, LPAR3, PIK3R1, ADCY1, EGFR, RASGRP3, GNAI2, ADCY5, RAP1B, PARD6B, RAP1A, PARD6A, CNR1, PDGFD, FGF23, EGF, INSR, VEGFC, IGF1, GRIN1, GNAS, C…	1783	210	8156	1.35051	0.937232	0.131677	0.119428
GOTERM_BP_DIRECT	GO:0008344~adult locomotory behavior	19	0.440427	0.00814994	TMOD1, PRKN, LGI4, ADAM22, TSC1, PARK7, SEZ6L2, CLCN3, TSHR, ARCN1, GRIN2D, CCND2, INPP5F, TBCE, PPT1, HOXD9, NTSR1, SHANK2, FOXA2	3952	50	19256	1.85154	1	0.711533	0.709997
GOTERM_BP_DIRECT	GO:0065003~macromolecular complex assembly	45	1.04312	0.00821798	YAP1, CD40, KMT2A, TUBGCP2, WIPF1, MAX, HFE, LAMC1, SPG7, NAPG, CLGN, ADD2, SLC9A3R2, SLC9A3R1, PARD6B, REPS2, PTK2B, ELOB, SNX9, KPNA3, MDN1, HES5, MAGI1, CD74, DMTN, GCH1, NUP210, ST13, MBD2, AXIN1, PDE4DIP, TRAF2, PEX14, PML, GCHFR, TIAM1, OCLN, DLG5, MDM2, MATN1, FAS, MDM4, SKAP2, PICALM, ATPAF1	3952	152	19256	1.44251	1	0.711533	0.709997
GOTERM_BP_DIRECT	GO:0001889~liver development	30	0.69541	0.00850162	PHF2, CEBPA, ATF2, ONECUT2, PRKCSH, GATA6, PKD2, ELK1, SLCO2B1, ATP7A, SEC63, CDKN2B, SMAD3, UGT1A1, CADM1, HGF, ARID5B, HNF1B, HNF1A, RPGRIP1L, PROX1, SOD2, BAAT, UPB1, TGFBR3, QDPR, ALDH1A2, SP3, RARA, MET	3952	92	19256	1.58885	1	0.721662	0.720105
GOTERM_BP_DIRECT	GO:0006812~cation transport	13	0.301344	0.00851816	HCN4, CHRNA1, TRPC6, TMEM63C, GRIN1, PANX1, ANO1, PANX2, PIEZO2, ANO10, TRPM8, TRPM3, CNGB1	3952	29	19256	2.18421	1	0.721662	0.720105
GOTERM_CC_DIRECT	GO:0044295~axonal growth cone	14	0.324525	0.0087845	HSP90AA1, LRP1, DCC, TRPV2, TRAK1, MYO9A, TRAK2, TIAM1, FLRT3, KIF5C, BOC, FKBP4, NEO1, CLASP2	4132	33	20472	2.10191	0.999984	0.163759	0.156679
GOTERM_BP_DIRECT	GO:0019933~cAMP-mediated signaling	15	0.347705	0.00881865	GLP1R, EPHA5, ADCYAP1R1, PDE2A, AHR, ADCY1, GHRHR, SLC9A3R1, PDE3A, EIF4EBP2, RAPGEF2, PDE7B, RAPGEF3, CAP2, RAPGEF4	3952	36	19256	2.0302	1	0.739171	0.737576
GOTERM_MF_DIRECT	GO:0035014~phosphatidylinositol 3-kinase regulator activity	5	0.115902	0.00887576	WDR81, WDR91, AGAP2, PIK3R1, KLF4	4050	5	18811	4.64469	1	0.521288	0.517392
GOTERM_MF_DIRECT	GO:0042030~ATPase inhibitor activity	5	0.115902	0.00887576	ATP5IF1, PLN, TSC1, FNIP1, FNIP2	4050	5	18811	4.64469	1	0.521288	0.517392
GOTERM_CC_DIRECT	GO:0045177~apical part of cell	26	0.602689	0.00901381	PATJ, EDA, LRP1, C5AR2, HFE, C5AR1, IFIT5, ITPR3, SLC7A11, SLC25A27, DYNC2LI1, EPB41L4B, DRD3, ATP6V1C1, ACVR1, SPECC1, ARHGEF18, EMP2, VASH1, EDAR, TJP1, MYO1B, CLCN5, ITGA8, NUMB, DCHS1	4132	78	20472	1.6515	0.999988	0.165562	0.158404
GOTERM_BP_DIRECT	GO:0033674~positive regulation of kinase activity	25	0.579509	0.00907867	DDR1, FLT1, EPHA10, BCL10, EGFR, ERBB3, ERBB4, NBN, PDGFRB, EPHA5, CD74, NTRK2, EPHA6, MUSK, RYK, EPHA8, INSR, PIFO, LMTK2, TEK, ROR2, LAMTOR3, MET, FGFR3, DDR2	3952	73	19256	1.66865	1	0.752956	0.751331
KEGG_PATHWAY	hsa04928:Parathyroid hormone synthesis, secretion and action	35	0.811312	0.0091545	GCM1, ATF2, ARAF, ITPR2, ITPR3, ADCY1, EGFR, LRP6, GNAI2, ADCY5, SLC9A3R1, CYP27B1, MMP25, GNA11, GNA12, CREB3L2, PDE4B, SOST, PRKACA, FGF23, MEF2D, PRKACB, KL, EGR1, PRKCB, PRKCA, MAFB, MMP15, MMP17, TRPV5, GNAS, RAF1, PLCB2, HBEGF, CREB5	1783	106	8156	1.51039	0.957338	0.142442	0.129192
GOTERM_MF_DIRECT	GO:0032266~phosphatidylinositol-3-phosphate binding	18	0.417246	0.00947719	HIP1, DENND1A, PLEKHA5, SNX24, PLA2G4A, WASHC2C, WIPI2, SNX20, SNX4, JPH2, ZFYVE26, OBSCN, SNX27, SH3PXD2A, SESTD1, RUFY4, LANCL2, RUBCNL	4050	45	18811	1.85788	1	0.543359	0.539297
KEGG_PATHWAY	hsa05225:Hepatocellular carcinoma	51	1.1822	0.00952373	ARAF, PIK3CD, ELK1, CCND1, AKT2, AKT3, ARID2, APC2, PRKCB, HGF, AXIN1, PRKCA, ARID1B, TGFBR2, RAF1, SOS1, MET, SHC4, SHC3, SHC1, TCF7, WNT8B, TGFA, PIK3R1, EGFR, LRP6, TERT, E2F1, PLCG2, E2F2, BAK1, WNT2, WNT3, GSTM4, SMAD2, GSTM3, WNT10B, GSTM2, TGFB2, SMAD4, SMAD3, FZD5, WNT7B, FZD9, IGF2, GADD45G, CDK6, GSTA4, GRB2, CSNK1A1L, GSTM5	1783	168	8156	1.38863	0.962458	0.142442	0.129192
GOTERM_BP_DIRECT	GO:0006325~chromatin organization	69	1.59944	0.00953913	PHF1, SUV39H1, CHD7, KDM8, SETD7, PRDM5, JMJD1C, ARID4B, IKZF1, ING1, PHF8, ALKBH4, KAT5, SPIN1, HMG20B, EPC2, UTY, BRD3, PRMT5, USP49, DTX3L, SFMBT1, PRKCB, STPG4, TET1, MSL3, ASH1L, HASPIN, JMJD6, DNAJC2, NCOR1, RCCD1, BCORL1, L3MBTL1, KDM3A, PRKAA1, PRKAA2, KMT2A, SATB1, ZNF518B, BRCC3, HDAC8, HDAC9, RBBP5, NSD1, NSD2, HLTF, METTL4, SMYD2, BRD9, ZNF304, MTA2, ZBTB7A, BANP, CBX7, BRPF1, CBX4, E…	3952	254	19256	1.32362	1	0.782904	0.781215
GOTERM_BP_DIRECT	GO:0007612~learning	22	0.509968	0.00981369	PRKN, CHRNB2, NTRK2, ARF4, YTHDF1, RGS14, ATP8A1, INSR, COMT, NPAS4, SLC8A3, GRM5, ATXN1, SYT11, ATXN1L, CHST10, VDAC1, FGF13, DRD3, NTSR1, SHANK2, STRA6	3952	62	19256	1.72894	1	0.797135	0.795415
GOTERM_MF_DIRECT	GO:0035064~methylated histone binding	26	0.602689	0.00996981	L3MBTL1, KDM5A, PHF2, SPIN4, PHF1, FMR1, KDM8, NCAPG2, CHD1, ING1, PHF8, RBBP5, SPIN1, CDY1B, BPTF, CBX4, CBX2, ATRX, MSL3, LRWD1, CDYL2, ZZEF1, PYGO1, THAP7, PHF13, NCAPD3	4050	74	18811	1.63192	1	0.555934	0.551779
GOTERM_MF_DIRECT	GO:0038023~signaling receptor activity	66	1.5299	0.0101613	ITGB1, NRP1, ROBO4, CD40, GUCY1B1, NPY2R, GRIK4, GRIK2, PVR, TREM1, ANTXR1, AMOT, ITGB8, ITGB6, SEC62, NEO1, OXGR1, CMKLR1, SEC63, PAQR9, CUBN, GUCY1A1, GRID2, PAQR7, CD93, PAQR3, RTN4RL2, GFRA3, JMJD6, GFRA4, EDAR, ATRN, NPC1, TNFRSF25, CD302, TLR6, PLA2R1, OR3A2, NOTCH2, ADCYAP1R1, LRP1, CSF2RB, FPR2, SLC1A5, PRTG, PKHD1, TMEM123, SLAMF8, PLXNA1, GRIA4, STRA6, IL10RB, IL10RA, TNFRSF9, REG4, OR5…	4050	231	18811	1.32705	1	0.555934	0.551779
KEGG_PATHWAY	hsa05226:Gastric cancer	46	1.0663	0.0102025	SHC4, SHC3, SHC1, TCF7, ARAF, PIK3CD, WNT8B, PIK3R1, EGFR, LRP6, CCND1, TERT, CDH1, AKT2, AKT3, E2F1, CTNNA1, E2F2, CTNNA3, BAK1, FGF23, WNT2, WNT3, SMAD2, APC2, WNT10B, TGFB2, CDKN2B, SMAD4, SMAD3, FZD5, EGF, HGF, REG4, WNT7B, FZD9, AXIN1, TGFBR2, GADD45G, CDK2, RARB, GRB2, RAF1, SOS1, MET, CSNK1A1L	1783	149	8156	1.4122	0.970324	0.146236	0.132633
GOTERM_MF_DIRECT	GO:0004714~transmembrane receptor protein tyrosine kinase activity	37	0.857673	0.0105827	DDR1, DYRK4, DYRK3, FLT1, EPHA10, SRC, EGFR, ERBB3, ERBB4, STK16, ABL1, PTK2B, ABL2, MAP2K7, JAK3, PDGFRB, EPHA5, NTRK2, EPHA6, YES1, SYK, MUSK, EPHA8, INSR, TNK1, DYRK1A, DYRK1B, CLK3, PTK2, CLK2, FGR, WEE1, TEK, ROR2, MET, FGFR3, DDR2	4050	116	18811	1.4815	1	0.555934	0.551779
GOTERM_MF_DIRECT	GO:0030296~protein tyrosine kinase activator activity	8	0.185443	0.01062	GRM5, AFAP1L2, ERBB3, ERBB4, NRG1, ERCC6, PAK2, EGFR	4050	13	18811	2.85827	1	0.555934	0.551779
GOTERM_BP_DIRECT	GO:0051932~synaptic transmission, GABAergic	11	0.254984	0.0106952	GABRB3, GABRA2, GABBR2, GABRB2, GABBR1, CLSTN3, GABRA4, SLITRK3, GABRE, CLCN3, HAPLN4	3952	23	19256	2.33031	1	0.859868	0.858013
GOTERM_BP_DIRECT	GO:0016567~protein ubiquitination	124	2.87436	0.0108588	UBE2D2, FBXO27, CCNF, UBE2D3, DCAF8, FBXO24, MARCHF10, UBE2Z, DCAF4, HERC4, CDC23, FBXO3, TRIM22, KCMF1, VPS18, ATG3, WSB2, ANAPC7, FBXW11, NSMCE1, LMO7, TRPC4AP, RNF41, MED7, TRIM17, RNF128, TRIM13, TRIM14, CBLL1, KLHL15, CUL3, MYCBP2, UBR3, UBR1, FBXO43, RNF214, RNF213, UBB, UBR7, RNF215, TMEM129, HLTF, RNF170, RNF175, SOCS6, SOCS7, LONRF2, SOCS4, HACE1, UBE2B, KLHL21, MEX3C, UBAC1, BSPRY, UVSS…	3952	496	19256	1.21812	1	0.864206	0.862341
GOTERM_BP_DIRECT	GO:0061098~positive regulation of protein tyrosine kinase activity	17	0.394066	0.0110192	PTPN1, AFAP1L2, ACE, PDGFB, NRG1, SRCIN1, LRP8, EGFR, GRM5, DLG3, ERBB3, ERBB4, DOK7, NOX4, ERCC6, FCGR1A, PAK2	3952	44	19256	1.88255	1	0.868203	0.86633
KEGG_PATHWAY	hsa04024:cAMP signaling pathway	64	1.48354	0.0110436	GLP1R, CHRM2, OXTR, CHRM1, PDE3B, PIK3CD, ATP2A2, HTR4, GLI3, AKT2, AKT3, CREB3L2, PDE4B, CNGA2, PRKACA, PRKACB, VAV3, GHSR, ABCC4, LHCGR, PPP1R12A, EDN2, ATP1B2, VAV2, TIAM1, ACOX3, RAF1, PPARA, RAPGEF3, RAPGEF4, CNGB1, CREB5, HCN4, CAMK2D, ADCYAP1R1, GIPR, PTGER2, LHB, CAMK2A, CACNA1D, PIK3R1, ADCY1, SLC9A1, GNAI2, ADCY5, RAP1B, MAPK9, MC2R, RAP1A, PLN, GRIA4, GABBR2, GABBR1, HTR1D, ATP2B4, ATP…	1783	221	8156	1.32469	0.977831	0.146483	0.132857
KEGG_PATHWAY	hsa04917:Prolactin signaling pathway	25	0.579509	0.0111184	SHC4, SHC3, SHC1, SRC, LHB, PIK3CD, PIK3R1, PRL, MAPK9, CCND2, CCND1, AKT2, AKT3, SOCS6, SOCS7, SOCS4, STAT5A, STAT5B, LHCGR, STAT1, PRLR, ESR2, GRB2, RAF1, SOS1	1783	70	8156	1.63368	0.978398	0.146483	0.132857
GOTERM_BP_DIRECT	GO:0001843~neural tube closure	27	0.625869	0.0113206	RALA, TWIST1, BCL10, SPINT2, LRP6, SUFU, CDK20, ABL1, PRKACA, CC2D2A, PRKACB, PHACTR4, TGFB2, APAF1, GLMN, SEMA4C, SHROOM3, FUZ, TSC1, GRHL3, SKI, KAT2A, VANGL2, LHX2, DLC1, RARA, CLUAP1	3952	82	19256	1.60435	1	0.883119	0.881214
GOTERM_MF_DIRECT	GO:0015297~antiporter activity	14	0.324525	0.0113411	SLC24A1, SLC47A1, SLC35D3, SLC35C2, CLCN3, TMEM241, LETM1, CLCN6, SLC7A5, CLCN5, SLC7A6, SLC25A10, SLC25A11, SLC35E2B	4050	32	18811	2.03205	1	0.581051	0.576708
GOTERM_BP_DIRECT	GO:0035264~multicellular organism growth	29	0.67223	0.0115906	NOTCH2, PLAG1, SLC1A2, ADARB1, ZFP36L1, SMPD3, SLITRK1, RBBP6, SLC25A25, SPTBN2, CTC1, ATRX, ARID5B, RC3H2, AR, KAT2A, H3-5, SP2, TAL2, SCNN1B, ERCC1, RARA, FKBP8, RARB, CCM2, ERCC6, SOS1, APBA2, STK40	3952	90	19256	1.57002	1	0.884328	0.88242
GOTERM_BP_DIRECT	GO:0038134~ERBB2-EGFR signaling pathway	6	0.139082	0.0116295	EGF, TGFA, AREG, EGFR, EREG, HBEGF	3952	8	19256	3.65435	1	0.884328	0.88242
GOTERM_MF_DIRECT	GO:0002020~protease binding	35	0.811312	0.0117328	ITGB1, CSTA, SERPINA1, LRP1, SERPINC1, ITGB3, BCL10, SERPINA5, PANX1, PYCARD, ATP5F1A, OS9, SH3PXD2A, BDKRB2, TIMP3, MBP, ANXA9, RFFL, ATP9A, CD177, NTRK2, VWF, ITGA3, IL1R1, SLC2A13, TRIP4, SERPINB9, CFLAR, F3, COL1A1, PINK1, THAP5, SELL, SEMG2, NDUFS7	4050	109	18811	1.49141	1	0.588597	0.584197
GOTERM_BP_DIRECT	GO:0010165~response to X-ray	10	0.231803	0.0117851	IKBIP, RAD51, ANXA1, CCND1, MSH2, XRRA1, ERCC1, ERCC8, BRCC3, ERCC6	3952	20	19256	2.43623	1	0.884328	0.88242
GOTERM_BP_DIRECT	GO:2000377~regulation of reactive oxygen species metabolic process	10	0.231803	0.0117851	PRKN, ARF4, PINK1, PDK3, PRCP, FOXM1, COQ7, BIRC2, PARL, RNF41	3952	20	19256	2.43623	1	0.884328	0.88242
GOTERM_CC_DIRECT	GO:0032045~guanyl-nucleotide exchange factor complex	7	0.162262	0.0121607	EIF2B3, RAP1A, PDE3B, KNDC1, SMCR8, DOCK1, RASGRP3	4132	11	20472	3.15286	1	0.220127	0.21061
KEGG_PATHWAY	hsa04360:Axon guidance	54	1.25174	0.0122193	ROBO2, ITGB1, NRP1, LRRC4, PIK3CD, BOC, PLXNC1, NEO1, EPHA5, EPHA6, TRPC6, UNC5B, PDPK1, TRPC4, DCC, EPHA8, UNC5C, PRKCA, UNC5D, ENAH, RASA1, RAF1, MET, CAMK2D, SEMA3D, SRC, CAMK2A, CXCR4, PIK3R1, NTN1, GNAI2, EFNB2, EFNB1, PARD6B, ABLIM1, EFNB3, PARD6A, ABL1, PLCG2, PLXNA2, PLXNA1, SLIT3, SRGAP2, PAK2, RYK, LIMK2, SEMA4C, NFATC2, SSH2, SSH3, PTK2, SSH1, PLXNB3, PLXNB1	1783	182	8156	1.35721	0.985258	0.146483	0.132857
KEGG_PATHWAY	hsa04068:FoxO signaling pathway	41	0.950394	0.0122775	PRKAA1, PRKAA2, SETD7, IRS4, ARAF, AGAP2, PRKAG2, PIK3CD, IRS2, PIK3R1, SLC2A4, STK4, NLK, EGFR, MAPK9, BCL2L11, CCND2, CCND1, AKT2, AKT3, S1PR1, IL10, TGFB2, CDKN2B, SMAD4, PRKAB2, SMAD3, EGF, PDPK1, INSR, IGF1, CSNK1E, SOD2, TGFBR2, GADD45G, CDK2, MDM2, GRB2, RAF1, IL7R, SOS1	1783	131	8156	1.43166	0.985553	0.146483	0.132857
KEGG_PATHWAY	hsa04912:GnRH signaling pathway	31	0.718591	0.0126858	CAMK2D, SRC, LHB, CAMK2A, ITPR2, CACNA1D, ITPR3, ADCY1, ELK1, EGFR, ADCY5, MAPK9, GNA11, PTK2B, MAP2K7, PRKACA, PRKACB, MAP3K4, MAP3K2, EGR1, MAP3K1, PRKCB, PLA2G4A, PRKCA, GNAS, GRB2, CALM3, RAF1, SOS1, PLCB2, HBEGF	1783	93	8156	1.52477	0.987463	0.146483	0.132857
GOTERM_BP_DIRECT	GO:0007162~negative regulation of cell adhesion	19	0.440427	0.0127064	ACVRL1, RIPOR2, CD164, ADAMDEC1, PDE3B, TNC, ADAM22, FBLN1, ERBB3, RASA1, DACT2, PLXNA2, PLXNB3, PLXNA1, CDH13, PLXNB1, TGFBI, PLXNC1, CBLL1	3952	52	19256	1.78033	1	0.918195	0.916214
GOTERM_BP_DIRECT	GO:0015012~heparan sulfate proteoglycan biosynthetic process	9	0.208623	0.0127391	HS3ST3B1, EXT2, NDST1, UGDH, GLCE, NDST4, DSE, XYLT1, B3GALT6	3952	17	19256	2.57954	1	0.918195	0.916214
GOTERM_BP_DIRECT	GO:0043951~negative regulation of cAMP-mediated signaling	9	0.208623	0.0127391	RNF157, PDE11A, RGS2, CRTC3, UBE2B, PDE2A, PDE3B, NPY2R, PDE3A	3952	17	19256	2.57954	1	0.918195	0.916214
GOTERM_BP_DIRECT	GO:0060065~uterus development	9	0.208623	0.0127391	HOXA10, TGFB2, HOXA9, LHCGR, SMAD4, RBP4, SRC, CYP19A1, HOXA11	3952	17	19256	2.57954	1	0.918195	0.916214
GOTERM_BP_DIRECT	GO:0033574~response to testosterone	16	0.370885	0.0128191	EPO, GBA, CFLAR, CBL, HOXB13, HOXA11, NME1, HOXA10, HOXA9, MTAP, PLN, TBXA2R, TSPO, CALR, PSPH, NKX3-1	3952	41	19256	1.90145	1	0.918195	0.916214
GOTERM_MF_DIRECT	GO:0003713~transcription coactivator activity	72	1.66898	0.0128406	KDM5A, RERE, PHF2, SETD3, MAML2, MAML1, WWC1, CITED4, SRA1, BRCA1, PARK7, MED16, MYSM1, PSMD9, MED14, MED13, KAT5, TRIM22, NCOA1, PRMT2, NCOA6, MRTFB, DYRK1A, DYRK1B, ARID5B, HCFC2, MED27, ARID1B, MED26, UTF1, SUPT7L, MED7, KAT2B, KAT2A, KAT6A, TRIM13, TRIM14, NUP98, MAML3, VGLL2, BIRC2, YAP1, CTBP1, BCL10, MED12L, TAF5L, MTDH, PDLIM1, NPAT, SERTAD2, PRDM16, ABL1, ZBED1, CAMTA2, MTA2, MTA3, NIBAN…	4050	258	18811	1.29619	1	0.631023	0.626306
KEGG_PATHWAY	hsa04666:Fc gamma R-mediated phagocytosis	32	0.741771	0.0131458	NCF1, ASAP3, INPPL1, PIK3CD, ASAP1, ASAP2, PIK3R1, PLA2G6, CRKL, FCGR3A, SCIN, AKT2, INPP5D, AKT3, PLCG2, PIP5K1A, PIP5K1B, PIP5K1C, FCGR1A, VAV3, ACTR3, SYK, MYO10, PRKCB, LIMK2, PLA2G4A, PRKCA, VAV2, PTPRC, FCGR2A, RAF1, DOCK1	1783	97	8156	1.50905	0.989315	0.146483	0.132857
KEGG_PATHWAY	hsa04934:Cushing syndrome	47	1.08948	0.0132005	ATF2, CAMK2D, KMT2A, TCF7, CAMK2A, KCNA4, WNT8B, ITPR2, CACNA1D, ITPR3, AHR, ADCY1, EGFR, GNAI2, ADCY5, RAP1B, CACNA1I, PDE11A, MC2R, RAP1A, CCND1, RBBP5, GNA11, CREB3L2, E2F1, E2F2, PDE8B, PRKACA, WNT2, PRKACB, WNT3, APC2, WNT10B, CDKN2B, FZD5, WNT7B, FZD9, AXIN1, MRAP, NCEH1, CDK6, ARMC5, CDK2, GNAS, AIPL1, PLCB2, CREB5	1783	155	8156	1.38705	0.989516	0.146483	0.132857
GOTERM_BP_DIRECT	GO:0031642~negative regulation of myelination	7	0.162262	0.0132109	FIG4, TMEM98, EIF2AK3, LPIN1, CTSC, TNFRSF21, JAM2	3952	11	19256	3.10066	1	0.924122	0.922128
GOTERM_BP_DIRECT	GO:2001238~positive regulation of extrinsic apoptotic signaling pathway	12	0.278164	0.0132291	PYCARD, CYLD, PTPRC, CAV1, RIPK1, TRAF2, BCL10, LTBR, AGTR2, PAK2, PML, ITM2C	3952	27	19256	2.16554	1	0.924122	0.922128
GOTERM_BP_DIRECT	GO:0017148~negative regulation of translation	27	0.625869	0.0133401	BTG2, DDX3X, FMR1, IREB2, TYMS, TOB1, RBM4, RGS2, DHX36, INPP5E, IGF2BP1, RPS3, IGF2BP3, IGF2BP2, PAIP2, NANOS1, IGFBP5, CIRBP, EIF2AK3, SAMD4B, GZMB, TSC1, DHFR, RARA, CALR, CPEB3, CNOT9	3952	83	19256	1.58502	1	0.924122	0.922128
GOTERM_BP_DIRECT	GO:0008015~blood circulation	14	0.324525	0.013371	HCN4, ACVRL1, GUCY1A1, GUCY1B1, EPO, STAT1, CHD7, TBC1D8, PLN, COL4A3, BDKRB2, SERPING1, OLR1, HOXB2	3952	34	19256	2.00631	1	0.924122	0.922128
GOTERM_BP_DIRECT	GO:0030324~lung development	29	0.67223	0.0135399	CEBPA, EPAS1, ELK1, PHEX, EGFR, GLI3, HSD11B1, ADAMTS2, PDPN, EIF4EBP1, NPHP3, CCN2, WNT2, STRA6, SMAD2, ITGA3, WNT7B, PROX1, TBX4, ACVR2B, YWHAZ, JMJD6, RBP4, LHX3, LOX, ALDH1A2, SP3, TIMELESS, CCDC40	3952	91	19256	1.55277	1	0.927657	0.925655
GOTERM_BP_DIRECT	GO:0001568~blood vessel development	17	0.394066	0.0139111	TBX1, AHR, ANTXR1, TGFBR2, CRKL, MIB1, COL1A1, FOXS1, CEACAM1, COL5A1, BMPER, ALDH1A2, GJA4, MDM2, RAPGEF2, ATP7A, STRA6	3952	45	19256	1.84071	1	0.944873	0.942834
GOTERM_MF_DIRECT	GO:0004679~AMP-activated protein kinase activity	6	0.139082	0.0143392	PRKAA1, PRKAB2, PRKAA2, PRKAG2, PRKACA, PRKACB	4050	8	18811	3.48352	1	0.690575	0.685413
GOTERM_BP_DIRECT	GO:0034220~ion transmembrane transport	40	0.927214	0.0143618	GABRB3, CHRNA1, GABRB2, TTYH3, ATP8A1, CHRNA5, CHRNA6, GRIK4, ATP2A2, GRIK2, NALCN, BEST1, ATP7B, ANO10, CHRNA10, TMEM109, GABRE, GRIA4, CHRNB2, GABRA2, GABRP, GRID2, GABRA4, HTR3E, ATP2B4, TMC8, ATP2B3, ATP11B, ATP2B2, ANO7, ATP2B1, SLC9B1, TPCN1, ANO1, CLCN6, CLCN5, P2RX4, GLRB, CHRFAM7A, SLC24A5	3952	136	19256	1.43308	1	0.967147	0.965061
KEGG_PATHWAY	hsa04072:Phospholipase D signaling pathway	45	1.04312	0.0146438	DGKG, SHC4, RALA, RALB, DGKD, SHC3, SHC1, PDGFB, LPAR2, PIK3CD, LPAR3, ADCY1, PIK3R1, AGPAT1, EGFR, ADCY5, GRM5, CYTH4, AKT2, PDGFD, AKT3, GNA12, CXCR2, PLCG2, PTK2B, PIP5K1A, PIP5K1B, PIP5K1C, PDGFRB, SYK, EGF, INSR, PLA2G4A, PRKCA, TSC1, F2, DGKZ, GNAS, GRB2, RAF1, SOS1, PLCB2, RAPGEF3, DGKH, RAPGEF4	1783	148	8156	1.39084	0.993654	0.148032	0.134262
GOTERM_BP_DIRECT	GO:0008333~endosome to lysosome transport	18	0.417246	0.0148452	VPS18, DTX3L, SORT1, TGFBRAP1, M6PR, DENND3, HOOK3, TRAK1, TRAK2, RNF157, UEVLD, HMGXB4, VAMP7, SNX27, SNX16, HOOK1, VPS41, EPG5	3952	49	19256	1.78989	1	0.989823	0.987688
KEGG_PATHWAY	hsa04150:mTOR signaling pathway	47	1.08948	0.0148632	PRR5, PRKAA1, PRKAA2, PIK3CD, WNT8B, PIK3R1, LRP6, RPTOR, RPS6KA3, AKT2, RPS6KA2, AKT3, EIF4EBP1, ATP6V1H, RICTOR, SLC38A9, FNIP1, ATP6V1E1, FNIP2, WNT2, ATP6V1C1, WNT3, EIF4B, ATP6V1F, WNT10B, MIOS, FZD5, PRKCB, STRADA, PDPK1, WNT7B, INSR, FZD9, PRKCA, TSC1, IGF1, TNFRSF1A, SLC7A5, CLIP1, TBC1D7, GRB2, ULK1, LAMTOR1, RAF1, LPIN1, SOS1, LAMTOR3	1783	156	8156	1.37816	0.994121	0.148032	0.134262
GOTERM_BP_DIRECT	GO:0071425~hematopoietic stem cell proliferation	11	0.254984	0.015022	CTC1, WNT10B, CEBPA, YTHDF2, SART3, SFRP2, MECOM, XRCC5, GBA, ETV6, RUNX1	3952	24	19256	2.23322	1	0.989823	0.987688
GOTERM_BP_DIRECT	GO:0043627~response to estrogen	24	0.556328	0.0150999	PDGFRB, GSTM3, HSP90AA1, IL4R, ABCC2, EPO, CAV1, GBA, CITED4, GATA6, BRCA1, COMT, ABCB11, GLI3, HSPD1, HOXA11, TGFBR2, HOXA10, GHRHR, CYP27B1, CCND1, RBBP5, CTNNA1, TEK	3952	72	19256	1.62416	1	0.989823	0.987688
GOTERM_MF_DIRECT	GO:0001784~phosphotyrosine binding	18	0.417246	0.01521	BCAR3, YES1, SHC3, SYK, SHC1, SH2D3A, PIK3R1, CBL, VAV2, CRKL, FGR, SHE, RASA1, PLCG2, ABL1, ABL2, GRB2, PTPN3	4050	47	18811	1.77882	1	0.699082	0.693856
KEGG_PATHWAY	hsa04919:Thyroid hormone signaling pathway	38	0.880853	0.0152348	PFKFB2, NOTCH2, THRB, SRC, ITGB3, ATP2A2, PIK3CD, PIK3R1, MED16, MED12L, SLC9A1, MED14, PLN, MED13, CCND1, AKT2, AKT3, PLCG2, PRKACA, PRKACB, NCOA1, PRKCB, PDPK1, STAT1, DIO3, PRKCA, SLC16A10, ATP1B2, MED27, KAT2B, KAT2A, NCOR1, TBC1D4, MDM2, RAF1, PLCD4, PLCB2, PFKM	1783	121	8156	1.43656	0.994835	0.148032	0.134262
KEGG_PATHWAY	hsa04750:Inflammatory mediator regulation of TRP channels	32	0.741771	0.0153109	CAMK2D, SRC, PTGER2, CAMK2A, PIK3CD, ITPR2, ITPR3, ADCY1, PIK3R1, PLA2G6, ADCY5, MAPK9, PLCG2, BDKRB2, TRPM8, ASIC2, PRKACA, PRKACB, ASIC1, PRKCH, PRKCB, IL1R1, TRPV2, PLA2G4A, PRKCA, IGF1, TRPV4, GNAS, F2RL1, PRKCQ, CALM3, PLCB2	1783	98	8156	1.49365	0.99497	0.148032	0.134262
GOTERM_BP_DIRECT	GO:0032148~activation of protein kinase B activity	13	0.301344	0.0154522	PDPK1, SRC, INSR, SLC1A1, PDGFB, NRG1, PARK7, IGF1, ADRA2C, ADRA2B, DYNAP, CCDC88A, PINK1	3952	31	19256	2.04329	1	0.989823	0.987688
GOTERM_BP_DIRECT	GO:0071480~cellular response to gamma radiation	13	0.301344	0.0154522	YAP1, EGR1, XRCC6, XRCC5, CYBA, ELK1, GTF2H5, WRN, RAD51, MDM2, TMEM109, NOX4, TSPYL5	3952	31	19256	2.04329	1	0.989823	0.987688
GOTERM_BP_DIRECT	GO:0050772~positive regulation of axonogenesis	13	0.301344	0.0154522	ROBO2, NTRK2, DIXDC1, TRAK1, TIAM1, SLITRK1, STK25, PLXNA2, PLXNB3, MAP6, PLXNA1, PLXNB1, PLXNC1	3952	31	19256	2.04329	1	0.989823	0.987688
GOTERM_MF_DIRECT	GO:0005547~phosphatidylinositol-3,4,5-trisphosphate binding	16	0.370885	0.0154541	PLEKHB2, MYO10, HIP1R, WASHC2C, ASAP1, ARAP1, IQGAP1, IQGAP2, ADAP1, JPH2, MYO1B, OBSCN, ZFYVE16, FCHSD2, OGT, FERMT2	4050	40	18811	1.85788	1	0.699082	0.693856
GOTERM_MF_DIRECT	GO:0008094~DNA-dependent ATPase activity	16	0.370885	0.0154541	TOP2A, XRCC6, RFC3, XRCC5, DDX11, IGHMBP2, INO80, RAD51B, RAD51D, RAD51, MSH2, HLTF, DHX36, MYO18A, ERCC6, BPTF	4050	40	18811	1.85788	1	0.699082	0.693856
KEGG_PATHWAY	hsa05165:Human papillomavirus infection	90	2.08623	0.0154917	ITGB1, PATJ, MAML2, MAML1, ITGB3, TNC, PIK3CD, LAMC1, RBPJ, CASP8, CCND2, PPP2R1B, CCND1, AKT2, AKT3, CREB3L2, TNR, ITGB8, ITGB6, ATP6V1E1, PRKACA, PRKACB, MAGI1, PDGFRB, APC2, PRKCI, ATP6AP1, VWF, ITGA3, ITGA2, AXIN1, PPP2R5D, TSC1, HLA-A, TNFRSF1A, COL4A2, TRAF3, NFX1, COL4A3, COL4A6, ITGA8, MAML3, RAF1, SOS1, ATP6V0C, IRF9, CREB5, NOTCH2, TCF7, WNT8B, PIK3R1, THBS2, EGFR, SLC9A3R1, PARD6B, PAR…	1783	331	8156	1.24377	0.995277	0.148032	0.134262
GOTERM_CC_DIRECT	GO:0030425~dendrite	113	2.61938	0.0156417	CHRM2, CHRM1, NCF1, CLSTN2, CLSTN3, FMR1, CTNND2, ZDHHC5, KNDC1, HNRNPR, COMT, HTR4, CYP46A1, ELK1, ARHGAP44, GRIP1, ZFYVE27, ATCAY, LAMP1, SACS, KIF21B, DIP2B, MAF1, TP63, KCNH1, EPM2A, EPHA5, MAGI2, DYRK1A, UNC5C, CYBA, ANK3, DICER1, SRCIN1, DMWD, RIN3, ROR2, IL6ST, PI4K2A, RBM8A, MAX, SLC1A1, SAV1, INPP5F, DHX36, HRH4, ABL1, MAP6, N4BP3, MARK4, BPTF, FZD5, HTR1D, RAB27A, PPT1, FAT3, CPEB3, FGF…	4132	460	20472	1.21708	1	0.279093	0.267026
GOTERM_MF_DIRECT	GO:0003729~mRNA binding	68	1.57626	0.0160313	PIWIL2, DDX3X, FMR1, HDLBP, CELF5, HNRNPR, PARK7, ADARB1, ELAVL1, EDC3, NYNRIN, RBM4, ZC3H12C, PTBP1, RAVER1, PEG10, ZC3H12B, KHSRP, SNIP1, DENR, RBM5, NANOS1, HSP90AA1, CLUH, RBFOX2, NCBP2, RC3H1, RC3H2, ESRP1, PPIE, NUP98, SF1, KHDRBS3, RBM8A, STAU2, CSTF2T, TYMS, ZFP36L1, BCLAF1, RBM15B, DHX33, TPR, G3BP1, PCBP2, IGF2BP1, RPS3, IGF2BP3, IGF2BP2, PAIP2, SPEN, RBM38, YTHDF1, YTHDF2, RBPMS, MBD2,…	4050	244	18811	1.29442	1	0.699082	0.693856
GOTERM_BP_DIRECT	GO:0030155~regulation of cell adhesion	21	0.486787	0.0168334	YTHDF2, PPP1R12A, EPHA8, KIF14, TNC, CXCR4, PTPRJ, LMO7, PRKX, PRLR, FUT1, PTK2, PML, PKHD1, NUAK1, S1PR1, ABL1, PTK2B, ABL2, CYTIP, CBLL1	3952	61	19256	1.67741	1	1	0.997969
KEGG_PATHWAY	hsa05212:Pancreatic cancer	26	0.602689	0.0168624	RALA, RALB, ARAF, PIK3CD, TGFA, PIK3R1, EGFR, MAPK9, CCND1, AKT2, AKT3, E2F1, E2F2, BAK1, SMAD2, TGFB2, SMAD4, SMAD3, EGF, STAT1, TGFBR2, GADD45G, RAD51, CDK6, RAF1, ARHGEF6	1783	76	8156	1.5649	0.997071	0.156775	0.142191
GOTERM_CC_DIRECT	GO:0005819~spindle	42	0.973574	0.0169117	INVS, DIDO1, CTDP1, RGS14, PINX1, DCTN3, CLTC, CRMP1, KIF11, PRPF19, SPATA5, CCAR2, AURKB, ZNF207, RPS3, SPIN1, CEP170, FAM83D, EMD, RAB11FIP4, ANAPC7, SEPTIN2, NDE1, MICAL3, MTUS1, SEPTIN6, VRK1, KIF23, INO80, TERF1, HASPIN, MID1, EML2, SIRT2, CYLD, ANKFN1, MAP7D3, KATNAL2, INCENP, SPECC1L, MYH9, PIN4	4132	148	20472	1.40601	1	0.297503	0.284641
GOTERM_MF_DIRECT	GO:0004842~ubiquitin-protein transferase activity	70	1.62262	0.0171385	RNF13, UBE2D2, UBE2D3, UBE2L6, FBXO24, BRCA1, PRPF19, HERC4, CDC23, RNF19A, FBXO3, DTX3L, FBXW11, NSMCE1, RC3H1, RNF208, TRAF2, LMO7, PJA2, RC3H2, RNF41, PJA1, RNF169, TRIM17, TRAF3, TRAF5, TRIM13, CBLL1, BIRC2, BIRC3, OBI1, PRKN, UHRF2, CUL3, UBR3, RNF4, CBL, RNF214, RMND5A, RNF213, HECTD3, HECTD4, MARCHF8, RBBP6, MARCHF4, TRIM45, HACE1, PPIL2, UBE2B, FANCL, KLHL21, UBE2G1, PML, MIB1, CUL4A, ITC…	4050	253	18811	1.28509	1	0.699082	0.693856
GOTERM_MF_DIRECT	GO:0001223~transcription coactivator binding	17	0.394066	0.0172775	SMAD4, CCNT2, SMAD3, THRB, EPAS1, STAT1, GATA6, AHR, HNF1A, AR, TERT, RARA, ATF7, PGR, PPARA, VGLL4, PPARD	4050	44	18811	1.79454	1	0.699082	0.693856
GOTERM_MF_DIRECT	GO:0015299~solute:proton antiporter activity	8	0.185443	0.017341	CLCN5, SLC9A5, SLC47A1, CLCN3, SLC9C1, SLC9C2, SLC9B1, SLC9A1	4050	14	18811	2.65411	1	0.699082	0.693856
GOTERM_MF_DIRECT	GO:0017154~semaphorin receptor activity	8	0.185443	0.017341	NELL2, NRP1, PLXNA2, PLXNB3, PLXNA1, PLXNB1, PLXNC1, MET	4050	14	18811	2.65411	1	0.699082	0.693856
GOTERM_BP_DIRECT	GO:0030100~regulation of endocytosis	14	0.324525	0.0173618	PTPN1, HIP1, HIP1R, SYNJ2BP, RUFY1, ZFYVE16, SNX17, ABL1, CDH13, ABL2, RAB17, RAB5A, CD177, PICALM	3952	35	19256	1.94899	1	1	0.997969
GOTERM_BP_DIRECT	GO:0045930~negative regulation of mitotic cell cycle	14	0.324525	0.0173618	IL10, CDKN1C, BTG2, SMAD3, ANGEL2, DGKZ, EGFR, PML, SLC9A3R1, TRIM35, ABL1, HECA, PTPN3, NKX3-1	3952	35	19256	1.94899	1	1	0.997969
GOTERM_MF_DIRECT	GO:0019838~growth factor binding	15	0.347705	0.0174691	PDGFRB, NRP1, FLT1, EPHA8, HTRA1, LIFR, OSMR, ACVR2B, NKD2, GHR, GHRHR, ERBB3, TEK, FGFBP3, IL6ST	4050	37	18811	1.88298	1	0.699082	0.693856
GOTERM_MF_DIRECT	GO:0005509~calcium ion binding	187	4.33472	0.0175469	DGKG, CLSTN2, CLSTN3, ITSN1, CLSTN1, PCDH11X, PRF1, PKD2L2, CLGN, CDH7, CDH6, EFEMP2, CDH4, CAPNS2, CDH1, ENPP1, SVEP1, PCDHAC2, RPTN, HABP2, PCDHAC1, CUBN, CD93, GLCE, VWDE, PCDHA12, HSPG2, PCDHA11, PCDHA10, RUNX1, SELENON, PCP4, FKBP7, MASP2, MASP1, FKBP9, PADI1, FBLN7, FBN2, NOTCH2, MACF1, CAPSL, PEF1, PCDH10, CACNA1B, LTBP4, ITPR2, ITPR3, FBLN1, IQGAP1, NID1, NID2, RASGRP1, PCDH18, RASGRP3, T…	4050	752	18811	1.155	1	0.699082	0.693856
GOTERM_BP_DIRECT	GO:0001954~positive regulation of cell-matrix adhesion	12	0.278164	0.0178302	FERMT1, SFRP1, CDK6, ITGB3, CDH13, PTK2B, CCR7, EMP2, DISC1, FUT1, CCL28, CX3CL1	3952	28	19256	2.0882	1	1	0.997969
GOTERM_BP_DIRECT	GO:0051894~positive regulation of focal adhesion assembly	12	0.278164	0.0178302	EPB41L5, NRP1, SFRP1, SMAD3, ABL1, TSC1, PTPRJ, FMN1, TEK, IQGAP1, FERMT2, PPM1F	3952	28	19256	2.0882	1	1	0.997969
GOTERM_MF_DIRECT	GO:0004672~protein kinase activity	100	2.31803	0.0178787	ARAF, MYLK, RPS6KA3, RASSF2, CCND1, RPS6KA2, AKT2, AKT3, STK16, CDK20, PDK3, PIM2, NEK3, PRKACA, MAP3K4, ACVR1, CDKL3, PRKCI, EPHA6, PRKCH, PRKCB, CSNK2A2, DYRK1A, CASK, DYRK1B, VRK1, PRKCA, CSNK1E, HASPIN, OBSCN, SIK3, ULK3, PRKD2, SIK1, PRKCQ, TNIK, ROR2, RAF1, CDKL1, CSNK1G1, BRSK2, EPHA10, STK4, NLK, TTBK1, GRK3, NUAK1, IRAK2, ABL1, ABL2, RIPK1, MARK4, MAP2K7, NEK6, EIF2AK1, NEK7, EIF2AK3, DC…	4050	379	18811	1.22551	1	0.699082	0.693856
GOTERM_MF_DIRECT	GO:0045296~cadherin binding	85	1.97033	0.0179996	ITGB1, YWHAE, PTPRT, LAD1, DDX3X, CTNND2, PTPRO, CTNND1, ARHGAP1, HDLBP, PTPRJ, PARK7, F11R, FNBP1L, CDH7, CRKL, CDH6, GOLGA2, CDH4, MPRIP, CDH1, EFHD2, EMD, CAST, ACVR1, TRPC4, MRTFB, EPS15L1, ANK3, YWHAZ, ATXN2L, CTTN, PKP2, NUMB, MYH9, EXOC3, CDH13, TLN1, PHLDB2, CDH19, MACF1, TXNDC9, SRC, USO1, ASAP1, IQGAP1, ZC3HAV1, CBL, EGFR, SLC9A3R2, LIMA1, ARVCF, PUF60, CDH20, COBLL1, MICALL1, RPL14, CT…	4050	316	18811	1.24936	1	0.699082	0.693856
KEGG_PATHWAY	hsa05213:Endometrial cancer	21	0.486787	0.0182139	APC2, PDPK1, EGF, TCF7, ARAF, AXIN1, PIK3CD, PIK3R1, ELK1, EGFR, GADD45G, CCND1, CDH1, AKT2, AKT3, CTNNA1, GRB2, CTNNA3, BAK1, RAF1, SOS1	1783	58	8156	1.65622	0.998173	0.164884	0.149546
GOTERM_BP_DIRECT	GO:0007204~positive regulation of cytosolic calcium ion concentration	45	1.04312	0.0184682	CX3CR1, GLP1R, OXTR, LRP1, GIPR, C5AR2, PTGER2, NPY2R, C5AR1, LPAR2, CXCR4, LPAR3, ITPR3, FPR2, PLA2G6, PKD2, ADRA1A, LRP6, ADCY5, CYSLTR1, C1QTNF1, EDNRB, TBXA2R, HRH4, CXCR2, ABL1, BDKRB2, FFAR4, PTK2B, ABL2, CHRNA10, CCL1, CCR7, S1PR3, JAK3, CD55, TRPM4, CMKLR1, PTGDR, EDN2, TRPC6, TACR1, TRPV4, F2RL1, CCL28	3952	159	19256	1.379	1	1	0.997969
GOTERM_BP_DIRECT	GO:0072655~establishment of protein localization to mitochondrion	5	0.115902	0.0185875	RALA, PINK1, DDIT3, HK2, HK1	3952	6	19256	4.06039	1	1	0.997969
GOTERM_BP_DIRECT	GO:0071321~cellular response to cGMP	5	0.115902	0.0185875	HCN4, PDE2A, PDE3A, RAPGEF2, SLC6A4	3952	6	19256	4.06039	1	1	0.997969
GOTERM_BP_DIRECT	GO:0042492~gamma-delta T cell differentiation	5	0.115902	0.0185875	STAT5B, PTPRC, SYK, TCF7, SOX13	3952	6	19256	4.06039	1	1	0.997969
GOTERM_BP_DIRECT	GO:0035791~platelet-derived growth factor receptor-beta signaling pathway	5	0.115902	0.0185875	PDGFRB, PTPN1, LOX, ABL1, CLASP2	3952	6	19256	4.06039	1	1	0.997969
GOTERM_MF_DIRECT	GO:0044325~ion channel binding	42	0.973574	0.0187009	YWHAE, CAMK2D, PRKCSH, SRC, FMR1, ATP2A2, HTT, ITPR2, PKD2, SLC5A3, PANX1, PYCARD, RIMS4, RIMS3, PDE4B, TSPO, BAK1, NOS1, SCN1B, KCNH1, TRAPPC2, MPP2, HSP90AA1, YES1, KCNIP2, KCND3, CAV1, ABCC9, KCNAB2, ANK3, KCNAB3, ANK1, YWHAZ, TRDN, DIAPH1, PACS2, ASPH, RNF207, PKP2, CALM3, VDAC1, FGF13	4050	140	18811	1.39341	1	0.714789	0.709446
GOTERM_BP_DIRECT	GO:1903428~positive regulation of reactive oxygen species biosynthetic process	9	0.208623	0.0188735	PLCG2, RAB27A, CYBA, PARK7, TLR6, MMP8, CLCN3, SLC5A3, GRIN1	3952	18	19256	2.43623	1	1	0.997969
GOTERM_BP_DIRECT	GO:0051489~regulation of filopodium assembly	9	0.208623	0.0188735	PPP1R16B, TRPM2, DMTN, MYO10, STAU2, DAAM2, FMR1, RAB17, RAB5A	3952	18	19256	2.43623	1	1	0.997969
KEGG_PATHWAY	hsa04144:Endocytosis	70	1.62262	0.0188857	WASHC4, ARF4, TFRC, ZFYVE9, WIPF1, CLTC, WIPF3, WASHC2C, EEA1, ZFYVE27, KIF5C, PSD3, GIT1, ACTR3, PRKCI, PDCD6IP, EPS15L1, HLA-A, ARAP1, ARFGAP3, EPN1, TGFBR2, RNF41, RUFY1, ACAP3, ZFYVE16, RABEP1, RAB35, CHMP3, CHMP7, STAM2, SRC, ASAP3, AGAP2, CXCR4, AGAP1, AGAP4, ASAP1, ASAP2, VPS26B, CBL, EGFR, SNX4, PARD6B, GRK3, PARD6A, CYTH4, CXCR2, PIP5K1A, PIP5K1B, PIP5K1C, EPS15, RAB11FIP3, RAB11FIP4, SN…	1783	251	8156	1.2757	0.998555	0.166582	0.151086
GOTERM_CC_DIRECT	GO:0001650~fibrillar center	42	0.973574	0.0188952	FOXA1, RPAIN, KDM5D, ZNF174, RNMT, FBLIM1, CDCA7L, HEATR1, USO1, TIMM13, MRI1, RERG, IPO4, WDR43, MTDH, HERC4, NUAK1, ZNRF2, DSN1, ORC6, TCOF1, SNRPB2, IP6K2, SPECC1, RSAD2, DDX11, FOXJ2, PLRG1, MRPL23, TERF1, YY1AP1, BTBD10, PEX14, THAP1, EIF3L, NFIC, SNAI1, POLR1E, TAX1BP3, POLR1G, TOP1, RAI14	4132	149	20472	1.39657	1	0.325807	0.311721
GOTERM_BP_DIRECT	GO:0098742~cell-cell adhesion via plasma-membrane adhesion molecules	15	0.347705	0.0189762	UNC5D, FGFRL1, CDH7, CDH6, IGSF11, CDH4, CEACAM1, CDH1, FLRT3, CDH20, CDH13, DCHS1, CDH26, CDH19, CD177	3952	39	19256	1.87403	1	1	0.997969
GOTERM_CC_DIRECT	GO:0042470~melanosome	31	0.718591	0.0190424	ITGB1, YWHAE, TFRC, ITGB3, TYRP1, CLTC, SLC1A5, GANAB, LAMP1, ATP6V0A1, CTSB, HSP90AA1, PDCD6IP, ANKRD27, TRPV2, MYO5A, RAB27A, MYRIP, TYR, PDIA6, YWHAZ, MFSD12, GCHFR, GPR143, DNAJC5, RAB35, SGSM2, TPP1, RAB17, SLC24A5, RAB5A	4132	103	20472	1.49116	1	0.325807	0.311721
KEGG_PATHWAY	hsa04213:Longevity regulating pathway - multiple species	22	0.509968	0.0194512	PRKAA1, PRKAB2, PRKAA2, CLPB, INSR, HSPA6, IRS4, PIK3CD, PRKAG2, IRS2, ADCY1, PIK3R1, IGF1, SOD2, ADCY5, RPTOR, AKT2, AKT3, EIF4EBP2, PRKACA, PRKACB, FOXA2	1783	62	8156	1.62314	0.998814	0.167281	0.15172
GOTERM_CC_DIRECT	GO:0016235~aggresome	14	0.324525	0.0194595	PRKN, KLHL14, SFMBT2, EDEM1, HSPB7, ZDHHC17, FGR, PRDM16, UBQLN1, PRKCQ, HOXD3, EPS15, CARD14, TRIM66	4132	36	20472	1.92675	1	0.328444	0.314244
GOTERM_MF_DIRECT	GO:0042169~SH2 domain binding	16	0.370885	0.0196307	AFAP1L2, SYK, SRC, CTR9, INPPL1, AFAP1, NLK, SYNGR3, PTK2, GHR, RUFY1, CCDC88A, TRPV4, DLC1, ABL1, PAG1	4050	41	18811	1.81256	1	0.738606	0.733085
GOTERM_BP_DIRECT	GO:0006886~intracellular protein transport	84	1.94715	0.0198627	USP6NL, ARF4, IPO11, CSE1L, CLTC, AP4E1, CHM, IPO4, RPGR, AP1G2, AP1S2, TMED3, AP1S1, BCAP29, TBC1D22A, TBC1D22B, WLS, VPS18, USP6, ARL14, PAM16, TBC1D8, TIMM23, MYRIP, ARFGAP3, SYTL4, SORCS2, COPZ1, TOM1L2, TBC1D1, TBC1D3, TBC1D4, CTTN, TBC1D5, ADPRH, RABL3, TBC1D25, TSNARE1, TBC1D26, SEC23A, SAR1B, STX18, USO1, TGFBRAP1, ARL1, VPS26C, VPS26B, NAPG, STX10, GGA2, ARL17B, GGA3, SNX27, RAB23, RAB24…	3952	328	19256	1.24783	1	1	0.997969
GOTERM_BP_DIRECT	GO:0035115~embryonic forelimb morphogenesis	13	0.301344	0.0202091	OSR2, TWIST1, RPGRIP1L, HOXA11, HOXA9, NIPBL, RDH10, ALDH1A2, RSPO2, HOXD9, WNT3, TP63, LNPK	3952	32	19256	1.97944	1	1	0.997969
GOTERM_BP_DIRECT	GO:0046856~phosphatidylinositol dephosphorylation	13	0.301344	0.0202091	MTMR1, MTMR3, INPPL1, MTMR8, MTMR9, OCRL, SYNJ2, MTMR6, FIG4, PIP4P2, INPP5F, INPP5D, INPP5E	3952	32	19256	1.97944	1	1	0.997969
GOTERM_BP_DIRECT	GO:0001707~mesoderm formation	13	0.301344	0.0202091	EOMES, MESP2, SMAD2, CRB2, ACVR1, SMAD3, EXT2, POFUT2, ARMC5, SNAI1, PRKACA, WNT3, WLS	3952	32	19256	1.97944	1	1	0.997969
GOTERM_BP_DIRECT	GO:0017015~regulation of transforming growth factor beta receptor signaling pathway	11	0.254984	0.0205262	SMAD2, TGFBR3, SMAD4, ZEB1, SMAD3, LATS2, LOX, ITGA3, ZNF703, LTBP4, TRIM33	3952	25	19256	2.14389	1	1	0.997969
GOTERM_BP_DIRECT	GO:1904862~inhibitory synapse assembly	8	0.185443	0.0206547	GABRB3, NPAS4, GABRA2, GABRB2, PLXNB1, FGF13, SRGAP2, HAPLN4	3952	15	19256	2.59865	1	1	0.997969
GOTERM_BP_DIRECT	GO:0032956~regulation of actin cytoskeleton organization	26	0.602689	0.0211837	LRP1, STAU2, ITGB3, DIXDC1, ARHGAP17, IQGAP1, RND2, F11R, IQGAP2, RND3, RHOBTB1, ARHGAP44, SH3BP1, ABL1, RICTOR, CLASP2, PDGFRB, EPHA5, SIGLEC15, DMTN, HIP1R, GRHL3, BAIAP2, CCDC88A, DLC1, ARHGEF5	3952	82	19256	1.54493	1	1	0.997969
GOTERM_BP_DIRECT	GO:0098655~cation transmembrane transport	17	0.394066	0.0214302	TMEM63A, ATP8A1, TMEM63C, ABCC9, GRIN1, ANO1, TRPM2, PEX5L, P2RX1, PIEZO2, CNGA2, ANO10, TRPM8, ATP13A3, TRPM3, CNGB1, TRPM4	3952	47	19256	1.76238	1	1	0.997969
GOTERM_MF_DIRECT	GO:0001227~transcriptional repressor activity, RNA polymerase II transcription regulatory region sequence-specific binding	88	2.03987	0.0215696	ZNF177, ZNF692, ZNF491, GFI1, PRDM5, ZBTB21, RORC, ZC3H8, NR2E1, PRDM1, BACH1, BACH2, JPH2, TRPS1, ZNF846, ZNF85, ZNF404, NKX3-2, TGIF1, ZBTB39, ZNF440, ZNF560, PEG3, ZFP69B, SOX13, ZNF705A, ZBTB34, ZBTB33, PROX1, FOXP4, KLF16, ETV6, THAP1, ETV7, HIC2, ZEB1, NFX1, ZNF439, ATF7, ZNF436, ZNF557, ZNF875, ZNF599, ZNF555, MZF1, PPARA, ZNF674, ZNF596, ZNF398, PPARD, HMX1, SATB1, MAX, ZBTB1, FOXK2, FOXK…	4050	331	18811	1.23484	1	0.782075	0.776229
GOTERM_BP_DIRECT	GO:0060840~artery development	6	0.139082	0.0217783	ACVRL1, LUZP1, DDIT3, HOXA1, ACVR2B, GLI3	3952	9	19256	3.24831	1	1	0.997969
GOTERM_BP_DIRECT	GO:0010042~response to manganese ion	6	0.139082	0.0217783	TFRC, ADAM9, TSPO, D2HGDH, SOD2, ATP7A	3952	9	19256	3.24831	1	1	0.997969
GOTERM_BP_DIRECT	GO:0070997~neuron death	6	0.139082	0.0217783	SLC25A27, BAG5, ABL1, PJVK, CBL, SLC9A1	3952	9	19256	3.24831	1	1	0.997969
GOTERM_BP_DIRECT	GO:0048861~leukemia inhibitory factor signaling pathway	6	0.139082	0.0217783	LIF, LIFR, IL6ST, OSMR, PRLR, IL13RA1	3952	9	19256	3.24831	1	1	0.997969
GOTERM_BP_DIRECT	GO:0061744~motor behavior	7	0.162262	0.0218906	PRKAA1, GBA, SLC1A1, ORMDL1, ATP1B2, ADARB1, MFSD2A	3952	12	19256	2.84227	1	1	0.997969
GOTERM_BP_DIRECT	GO:0001946~lymphangiogenesis	7	0.162262	0.0218906	ACVRL1, SOX18, PDPN, CLEC14A, PROX1, PTPN14, ACVR2B	3952	12	19256	2.84227	1	1	0.997969
GOTERM_MF_DIRECT	GO:0003677~DNA binding	307	7.11637	0.0219916	ATF2, RAX, IKZF1, RBPJ, BACH1, BACH2, ELK4, PNN, HOXA9, SOX17, PEG10, MYB, BBX, HOXA1, SOX6, TP63, AGFG1, HEMK1, WDHD1, SP110, DDX11, RFX2, SOX13, RFX3, HNF1B, HNF1A, RFX1, DICER1, RUNX3, RC3H2, RUNX1, THAP3, AR, THAP6, THAP5, HOXB9, THAP7, DDIT3, RFX5, HOXB2, FLYWCH1, ZNF274, EPAS1, TSHZ2, GATA6, PIK3R1, BAZ2B, CHTF8, HMGXB4, TERT, RAD21, HLTF, HOXC4, ZBED1, PATZ1, ZBTB7A, BANP, STAT5A, CDT1, EG…	4050	1286	18811	1.1088	1	0.782075	0.776229
GOTERM_MF_DIRECT	GO:0004923~leukemia inhibitory factor receptor activity	5	0.115902	0.0220852	LIFR, IL6ST, OSMR, PRLR, IL13RA1	4050	6	18811	3.87058	1	0.782075	0.776229
GOTERM_MF_DIRECT	GO:0004924~oncostatin-M receptor activity	5	0.115902	0.0220852	LIFR, IL6ST, OSMR, PRLR, IL13RA1	4050	6	18811	3.87058	1	0.782075	0.776229
GOTERM_BP_DIRECT	GO:0007160~cell-matrix adhesion	32	0.741771	0.0233173	ITGB1, SNED1, EDA, ECM2, COL13A1, ITGB3, NID1, NID2, ADAMTS13, BCL2L11, ITGB8, CCN2, ITGB6, ITGA3, ITGA2, TSC1, EMP2, SORBS1, TIMM10B, MKLN1, TIAM1, FERMT1, PARVG, ADAM15, STRC, ANGPTL3, ITGA8, ITGBL1, ADAM9, HOXD3, FREM1, FERMT2	3952	107	19256	1.45719	1	1	0.997969
KEGG_PATHWAY	hsa01100:Metabolic pathways	367	8.50719	0.0234091	PI4K2B, PANK2, AHCYL2, PGAP1, CERK, XYLT1, GBA2, GCSH, NDST1, C1GALT1C1, HYKK, LIPC, STS, SCP2, NDST4, CHAC1, DHRS4L2, ATP6V1E1, SEPHS1, MCCC2, PDHX, GSTK1, ST6GAL1, ST6GAL2, SDS, GLCE, ACSL6, ALG2, ALG3, UPB1, GBGT1, PISD, INPP4A, MTAP, MTHFD2, MTHFD2L, IDO2, ALG10B, PI4K2A, GNE, CDS1, MTMR1, GCDH, MTMR3, MTMR8, PLA2G3, ADH7, PLA2G6, GNS, PLA2G7, ADH5, MTMR6, ADH6, HSD11B1, CYP27B1, PTDSS2, CYP2…	1783	1539	8156	1.09082	0.999704	0.196408	0.178137
GOTERM_BP_DIRECT	GO:0046329~negative regulation of JNK cascade	12	0.278164	0.0235209	PRKN, PER1, CYLD, ITCH, PINK1, NCOR1, MECOM, F2RL1, AIDA, ZNF675, KLHL31, FKTN	3952	29	19256	2.01619	1	1	0.997969
GOTERM_BP_DIRECT	GO:0060038~cardiac muscle cell proliferation	10	0.231803	0.023545	TGFBR3, NDRG4, TGFB2, CXADR, TENM4, GATA6, ARID2, DIPK2A, WNT2, SAV1	3952	22	19256	2.21476	1	1	0.997969
GOTERM_BP_DIRECT	GO:0030879~mammary gland development	10	0.231803	0.023545	HOXA9, BCL2L11, HOXB9, CAV1, ITGA2, IRS2, NRG1, PRL, HOXD9, CYP19A1	3952	22	19256	2.21476	1	1	0.997969
GOTERM_BP_DIRECT	GO:0048286~lung alveolus development	15	0.347705	0.0238176	ERRFI1, ACE, EDN2, IGFBP5, LIF, SLC7A11, RC3H2, SMPD3, SELENON, ATXN1L, PGR, ITGB6, ATP7A, STK40, STRA6	3952	40	19256	1.82718	1	1	0.997969
GOTERM_BP_DIRECT	GO:0007368~determination of left/right symmetry	21	0.486787	0.0240087	TBX1, ACVR1, MKKS, ODAD2, CCDC103, RPGRIP1L, PCSK6, PKD2, PCSK5, ACVR2B, MMP21, BICC1, DYNC2LI1, DAAM2, NPHP3, RTTN, BBS7, CC2D2A, DNAI1, NKX3-2, PSKH1	3952	63	19256	1.62416	1	1	0.997969
GOTERM_BP_DIRECT	GO:0000281~mitotic cytokinesis	22	0.509968	0.0243023	PDCD6IP, CKAP2, CDCA8, SEPTIN6, KIF23, ANK3, AURKB, ZFYVE26, SNX18, SON, ESPL1, INCENP, RASA1, RAB35, EFHC1, TRIM36, EXOC3, SNX9, LZTS2, MYH10, MAP9, EXOC2	3952	67	19256	1.59992	1	1	0.997969
GOTERM_BP_DIRECT	GO:0043087~regulation of GTPase activity	28	0.64905	0.0243054	RASAL1, IQGAP1, IQGAP2, FGD2, RASGRP3, PYCARD, ARHGAP44, FGD4, FGD6, CHN1, PLXNA2, PLXNA1, RICTOR, PLXNC1, TBC1D15, PROM2, VAV3, EPHA5, NTRK2, OCRL, ADAP1, PTK2, VAV2, ALS2, PLXNB3, PLXNB1, RAPGEF6, ARHGEF5	3952	91	19256	1.49922	1	1	0.997969
GOTERM_BP_DIRECT	GO:0016197~endosomal transport	23	0.533148	0.0244915	WASHC4, ZFYVE9, ITSN1, ARHGAP1, AGAP2, WASHC2C, EPS15L1, SRL, EHD2, SNX18, ZFYVE16, SNX27, ALS2, SNX17, MYO5B, RAB35, REPS2, TOM1, SNX9, TMCC1, LAMTOR1, EPS15, PICALM	3952	71	19256	1.57841	1	1	0.997969
GOTERM_MF_DIRECT	GO:0005261~cation channel activity	16	0.370885	0.0246099	TRPC6, TRPV2, ABCC9, PKD2, NALCN, MCOLN2, TRPM2, TRPV4, SCN8A, P2RX1, PIEZO2, SCN4A, TRPM8, TRPM3, TRPM4, SCN1A	4050	42	18811	1.76941	1	0.858851	0.852431
KEGG_PATHWAY	hsa04151:PI3K-Akt signaling pathway	94	2.17895	0.024836	ITGB1, CHRM2, YWHAE, ATF2, FLT1, CHRM1, EPO, ITGB3, TNC, PIK3CD, BRCA1, LAMC1, PRL, AREG, GHR, RPTOR, CCND2, PPP2R1B, CCND1, AKT2, AKT3, MYB, CREB3L2, TNR, ITGB8, ITGB6, JAK3, MAGI1, PDGFRB, HSP90AA1, IL4R, VWF, SYK, PDPK1, ITGA3, HGF, ITGA2, MAGI2, PPP2R5D, PRKCA, TSC1, OSMR, YWHAZ, PRLR, EREG, COL4A2, COL4A3, COL4A6, ITGA8, MTCP1, RAF1, SOS1, MET, CREB5, PHLPP2, PRKAA1, PRKAA2, PDGFB, LPAR2, TG…	1783	354	8156	1.21465	0.999821	0.203419	0.184496
GOTERM_MF_DIRECT	GO:0005518~collagen binding	23	0.533148	0.0250045	DDR1, ACHE, SMAD4, SMAD3, PCOLCE2, MUSK, VWF, ITGA3, ITGA2, PDGFB, PODN, NID1, ANTXR1, NID2, COCH, C1QTNF1, LOX, CTSL, SERPINH1, ADAM9, TGFBI, CTSB, DDR2	4050	68	18811	1.571	1	0.860155	0.853726
GOTERM_BP_DIRECT	GO:0043507~positive regulation of JUN kinase activity	16	0.370885	0.0251346	PTPN1, SYK, FZD5, AXIN1, TRAF2, FGD2, TIAM1, RPS3, MAP3K10, PTK2B, ROR2, TLR6, MAP2K7, MAP3K13, ARHGEF5, MAP3K4	3952	44	19256	1.77181	1	1	0.997969
GOTERM_BP_DIRECT	GO:0045494~photoreceptor cell maintenance	16	0.370885	0.0251346	BBS2, TUB, CRB2, IQCB1, MKKS, USP45, ESRRB, LCA5, ATP1B2, TULP1, CLCN3, BBS12, CDHR1, NPHP3, ERCC6, CNGB1	3952	44	19256	1.77181	1	1	0.997969
GOTERM_CC_DIRECT	GO:0030667~secretory granule membrane	30	0.69541	0.025217	SERPINB10, MOXD1, C5AR1, ICA1, ITPR2, SLC2A3, ITPR3, IQGAP1, IQGAP2, RAB26, RAB24, CXCR2, CD55, ATP6V0A1, CD177, RPH3AL, CD93, RAB27A, SYT9, VAMP8, DIAPH1, CLEC4C, PTPRC, FCGR2A, DOK3, VAMP7, SELL, P2RX1, EXOC3, RAB9B	4132	101	20472	1.47163	1	0.419947	0.401791
KEGG_PATHWAY	hsa04530:Tight junction	49	1.13584	0.0258139	ITGB1, PATJ, PRKAG2, F11R, AMOT, EPB41L4B, CLDN20, PPP2R1B, CCND1, CLDN23, PRKACA, SYNPO, PRKACB, RAB8B, MAGI1, ACTR3, PRKAB2, PRKCI, ARHGEF18, RUNX1, TIAM1, CLDN10, CTTN, CLDN8, CLDN18, MYH9, RAPGEF2, RAPGEF6, PRKAA1, PRKAA2, SRC, CACNA1D, CD1E, ARHGAP17, SLC9A3R1, MAPK9, PARD6B, RAP1A, PARD6A, MAP2K7, MYH10, JAM2, MAP3K1, TJAP1, TJP1, OCLN, PPP2R2C, DLG3, CRB3	1783	169	8156	1.32628	0.999873	0.206512	0.187301
GOTERM_BP_DIRECT	GO:0040018~positive regulation of multicellular organism growth	13	0.301344	0.0259723	BBS2, GHSR, STAT5B, MKKS, CHD7, IGF2, DIO3, POU3F2, TSHR, GHR, GHRHR, FOXS1, NIPBL	3952	33	19256	1.91946	1	1	0.997969
GOTERM_BP_DIRECT	GO:0032355~response to estradiol	33	0.764951	0.0260397	FOXA1, OXTR, ADCYAP1R1, WNT8B, TFPI, ETS1, CYP19A1, AREG, SLC6A4, GHR, CASP8, CCND1, RBBP8, CCN2, CSN1S1, NCOA1, PDGFRB, GHSR, MBD4, STAT5B, ARNT2, ABCC2, ANXA1, MBD1, MBD2, DNMT3A, TACR1, COL1A1, MMP15, ALDH1A2, RARA, TXNIP, CALR	3952	112	19256	1.43564	1	1	0.997969
GOTERM_MF_DIRECT	GO:0005080~protein kinase C binding	20	0.463607	0.0262571	TOP2A, PRKCB, PRKCSH, SRC, ITGB3, PLEK, LDB3, HDAC9, TIRAP, NELL2, CCDC88A, PARD6B, PARD6A, TRPV4, DACT2, PKP2, ABL1, ADAM9, PRKD2, PDLIM5	4050	57	18811	1.62972	1	0.890521	0.883864
GOTERM_BP_DIRECT	GO:0045777~positive regulation of blood pressure	9	0.208623	0.0268541	GLP1R, OXTR, TBXA2R, CNR1, OR51E2, TACR1, F11R, ADRA2B, ADH5	3952	19	19256	2.30801	1	1	0.997969
GOTERM_BP_DIRECT	GO:0030705~cytoskeleton-dependent intracellular transport	9	0.208623	0.0268541	CCDC88A, MYO10, HOOK1, KIF5C, CCDC88C, MAP6, KIF1C, KIF1B, HOOK3	3952	19	19256	2.30801	1	1	0.997969
GOTERM_BP_DIRECT	GO:0006913~nucleocytoplasmic transport	18	0.417246	0.0270007	POM121, NUP133, RGS14, NUP188, NUP210, NUP155, AXIN1, UPF3B, NXT2, NUP160, GLE1, NUP93, NUP42, NUP50, TPR, NUP88, NUP98, NUP37	3952	52	19256	1.68662	1	1	0.997969
GOTERM_BP_DIRECT	GO:0001782~B cell homeostasis	11	0.254984	0.0273642	DOCK10, SASH3, BCL2L11, CAMLG, TRAF3IP2, RC3H1, BAK1, IL7R, SOS1, RC3H2, TNFSF13B	3952	26	19256	2.06143	1	1	0.997969
GOTERM_BP_DIRECT	GO:0008104~protein localization	41	0.950394	0.0277535	YWHAE, CCDC68, CD81, ITSN1, AP4E1, PLOD3, PRPF19, LYST, CEP128, AMOT, NIPBL, ODR4, DUOXA1, CTNNA1, MGAT3, AP4S1, NRCAM, BBS7, TNS4, IMPG2, BBS2, GRID2, ODF2, USP9X, SEPTIN2, CAV1, LRBA, VPS13A, SEPTIN6, CASK, DHCR24, CSNK1E, YWHAZ, ARMCX3, AHI1, LATS2, ALS2, RAB35, ULK1, LAMTOR1, LAMTOR3	3952	146	19256	1.3683	1	1	0.997969
GOTERM_CC_DIRECT	GO:0031233~intrinsic component of external side of plasma membrane	4	0.0927214	0.0278786	LHCGR, F10, ADAM9, F3	4132	4	20472	4.9545	1	0.45265	0.43308
GOTERM_BP_DIRECT	GO:0060173~limb development	14	0.324525	0.0279496	CHD7, RAX, KREMEN1, IFT80, SLC7A11, RC3H2, KAT2B, KAT2A, RSPO2, RARA, BBS7, FERMT2, LNPK, SLC39A3	3952	37	19256	1.84364	1	1	0.997969
GOTERM_BP_DIRECT	GO:0032570~response to progesterone	14	0.324525	0.0279496	NCOA1, YAP1, TGFB2, OXTR, PTGER2, ABHD2, CAV1, TACR1, TYMS, TSPO, TXNIP, MBP, CSN1S1, NKX2-2	3952	37	19256	1.84364	1	1	0.997969
GOTERM_CC_DIRECT	GO:0070821~tertiary granule membrane	23	0.533148	0.0280239	HGSNAT, MGAM, ATP8B4, SIGLEC14, TMEM63A, CD93, SLC2A3, CYBA, KCNAB2, ATP11A, FPR2, VAMP8, TRPM2, CLEC4C, TSPAN14, CEACAM1, CLEC5A, OLR1, VAMP1, CD47, LAMTOR3, ATP6V0C, CD177	4132	73	20472	1.56101	1	0.45265	0.43308
GOTERM_BP_DIRECT	GO:0030509~BMP signaling pathway	27	0.625869	0.0281281	ACVRL1, NOTCH2, ATF2, HFE, SMPD3, BMPER, ABL1, SOST, HES5, ACVR1, SMAD2, EGR1, TGFB2, SMAD4, SMAD3, USP9X, USP9Y, GDF6, ACVR2B, TGFBR3, SFRP1, SFRP2, FKBP8, PDCD4, ROR2, DSG4, MEGF8	3952	88	19256	1.49496	1	1	0.997969
GOTERM_BP_DIRECT	GO:0030168~platelet activation	21	0.486787	0.0283723	DGKG, VAV3, CD40, DGKD, SYK, VWF, SRC, ITGB3, F2, ADRA2C, DGKZ, ADRA2B, VAV2, C1GALT1C1, PLSCR1, ADAMTS13, P2RX1, PDPN, PLCG2, F2RL2, DGKH	3952	64	19256	1.59878	1	1	0.997969
GOTERM_CC_DIRECT	GO:0072686~mitotic spindle	39	0.904033	0.0283881	PHLPP2, CUL3, NEXMIF, CLTC, KIF11, PKD2, PKHD1, GOLGA2, TPR, CXCR2, RPS3, TOGARAM1, CEP170, TPPP, TBL1X, FAM83D, MAP9, CLASP2, IQCB1, TRAT1, LIMK2, CKAP2, KIF23, CCDC117, KNSTRN, EML2, SIRT2, IL17RB, AGBL5, EML4, WRAP73, DIAPH1, KAT2B, KAT2A, NCOR1, ESPL1, FAM161A, EFHC1, PTPN7	4132	140	20472	1.38018	1	0.45265	0.43308
GOTERM_BP_DIRECT	GO:0051301~cell division	95	2.20213	0.0283893	GPSM2, ERCC6L, DYRK3, CCNT2, CCNT1, CETN1, CDCA7L, CCNF, CLTC, NCAPG2, CEP164, KIF14, KIF11, SMC2, CDC23, CCND2, ZNRD2, CCND1, NUF2, CDK20, ZNF207, RCC1, OIP5, NEK3, LZTS2, ANAPC7, VRK1, TEX14, PRPF40A, ACTR8, HAUS5, TERF1, KNSTRN, SIRT2, HAUS2, EML4, SGO1, SGO2, LATS2, CCNY, SPECC1L, CINP, TIMELESS, ANAPC1, RALA, BRSK2, RALB, CTDP1, RGS14, TNKS, CDCA4, CDCA5, MIS12, CDCA7, CDCA8, BRCC3, AURKB, S…	3952	382	19256	1.21174	1	1	0.997969
KEGG_PATHWAY	hsa04310:Wnt signaling pathway	49	1.13584	0.0285719	INVS, CTNND2, CCND2, SOX17, CCND1, RSPO2, SOST, PRKACA, PRKACB, RSPO4, APC2, PRKCB, FBXW11, CTNNBIP1, CSNK2A2, AXIN1, PRKCA, CSNK1E, SFRP1, SFRP2, DAAM2, ROR2, PLCB2, PPARD, CAMK2D, CTBP1, TCF7, CAMK2A, WNT8B, NLK, NKD2, LRP6, MAPK9, TBL1X, WNT2, WNT3, WNT10B, SMAD4, SMAD3, FZD5, RYK, WNT7B, FZD9, NFATC2, VANGL2, CCDC88C, NOTUM, CSNK1A1L, LGR4	1783	170	8156	1.31848	0.999952	0.223381	0.202601
GOTERM_BP_DIRECT	GO:0007059~chromosome segregation	24	0.556328	0.0286053	TOP2A, CDT1, DDX3X, RGS14, USP9X, NDE1, NEK6, MIS12, BRCA1, KNSTRN, SRPK1, SKA2, SGO1, DSN1, INCENP, NUF2, RPS3, RCC1, PHF13, OIP5, CENPN, TOP1, NUP37, NEK11	3952	76	19256	1.53867	1	1	0.997969
GOTERM_CC_DIRECT	GO:0055038~recycling endosome membrane	30	0.69541	0.0286304	CD274, PLEKHB2, TFRC, SLC1A1, ABCB11, LAMP5, ZFYVE27, GGA3, MICALL1, RFFL, RAB11FIP3, RAB11FIP4, ATP9A, RAB8B, SLC36A2, ATG9A, ATP11B, HLA-A, SORCS2, MCOLN2, TPCN1, VAMP8, INPP4A, EHD2, SNX18, ABHD17A, SYT11, RAB35, ATP13A3, RAB17	4132	102	20472	1.45721	1	0.45265	0.43308
GOTERM_MF_DIRECT	GO:0008270~zinc ion binding	212	4.91423	0.0286908	ADAMDEC1, PGLYRP2, ALKBH8, ZDBF2, TRIM29, PEG10, TRIM22, PRKCB, RC3H1, PRKCA, THAP1, AR, TRIM17, PAPPA, TRIM13, TRIM14, SF1, L3MBTL1, AARS1, MYCBP2, GATA6, ADH7, ADH5, ADH6, ADAMTS15, ADAMTS13, ERI2, HLTF, APOBEC3D, EGR1, ACE, DTNA, PDE2A, TRIP4, LNPEP, PHC3, THAP11, CYLD, BHMT, NAPEPLD, CALR, RBAK, PHF2, TUT7, SUV39H1, ZFAND2B, BRCA1, LITAF, MMP21, PHEX, PHF8, IFIH1, EEA1, TRIM6, MMP25, ZMYM6, R…	4050	873	18811	1.12792	1	0.959549	0.952376
GOTERM_BP_DIRECT	GO:0070374~positive regulation of ERK1 and ERK2 cascade	60	1.39082	0.0290355	NRP1, ARHGAP8, EPO, ITGB3, ADRA1A, PHB2, CX3CL1, CRKL, PYCARD, BMPER, GLIPR2, FFAR4, CCR7, CCN2, PDGFRB, ATP6AP1, DENND2B, NRG1, PRKCA, TIRAP, RAPGEF2, PRKD2, DDR2, NOTCH2, NDRG4, LRP1, SRC, SHC1, C5AR2, C5AR1, ALOX15, PDGFB, FPR2, RASGRP1, EGFR, GNAI2, RAP1B, RAP1A, ERBB4, PDGFD, ABL1, GCNT2, PTK2B, CCL1, MAP2K7, FGF23, CCL17, CD74, CCL22, CFLAR, IGF1, MFHAS1, PTPRC, TRPV4, GPR183, NOX4, F2RL1, …	3952	228	19256	1.28223	1	1	0.997969
GOTERM_CC_DIRECT	GO:0097060~synaptic membrane	13	0.301344	0.0291512	ANXA1, SRC, ITGA3, PDE2A, HIP1R, BAIAP2, GPHN, GRIN1, CALB2, RIMS4, NDUFS7, FLRT3, KCNK1	4132	34	20472	1.89437	1	0.453558	0.433949
GOTERM_BP_DIRECT	GO:1990086~lens fiber cell apoptotic process	4	0.0927214	0.0292211	SIX3, E2F1, E2F2, TGFBR2	3952	4	19256	4.87247	1	1	0.997969
GOTERM_BP_DIRECT	GO:0051048~negative regulation of secretion	4	0.0927214	0.0292211	ERBB3, EGF, NPY2R, NRG1	3952	4	19256	4.87247	1	1	0.997969
GOTERM_BP_DIRECT	GO:0034334~adherens junction maintenance	4	0.0927214	0.0292211	TJP1, FERMT2, INAVA, MTSS1	3952	4	19256	4.87247	1	1	0.997969
GOTERM_BP_DIRECT	GO:0048592~eye morphogenesis	4	0.0927214	0.0292211	NIPBL, COL5A1, STAU2, COL5A2	3952	4	19256	4.87247	1	1	0.997969
GOTERM_BP_DIRECT	GO:0090311~regulation of protein deacetylation	4	0.0927214	0.0292211	SPRED3, SPRED2, SPRED1, CCAR2	3952	4	19256	4.87247	1	1	0.997969
GOTERM_CC_DIRECT	GO:0005783~endoplasmic reticulum	257	5.95735	0.0294141	AHCYL2, PGAP1, LPGAT1, MLC1, EMC10, HNRNPR, IFIT2, ZFYVE27, STS, SCP2, CREB3L2, SEC62, WLS, SEC63, CUBN, ST6GAL1, RSAD2, ACSL6, ALG3, PRKCA, HLA-A, ANK3, CPED1, RNF128, SOAT1, CLDN8, MXRA7, ALG10B, RNF122, CDS1, SAR1B, SLC35D3, FUT10, MTMR9, MTMR6, MTDH, PKHD1, PCDHA1, SERPINH1, MLEC, PSMF1, HMGCLL1, NTSR1, TRPM4, FDFT1, HACE1, TMEM50B, LRBA, EDEM1, PDE2A, SURF4, EIF2AK3, MYO5A, ERLIN2, SRPK1, TM…	4132	1142	20472	1.11498	1	0.453558	0.433949
GOTERM_BP_DIRECT	GO:0071479~cellular response to ionizing radiation	15	0.347705	0.0295205	KDM4D, HUS1, BRCA1, BRCC3, INO80, TANK, NET1, RAD51AP1, RAD51, FIGNL1, SWI5, GRB2, ITGB6, RHNO1, RAD9A	3952	41	19256	1.78261	1	1	0.997969
GOTERM_MF_DIRECT	GO:0035091~phosphatidylinositol binding	33	0.764951	0.0295584	HIP1, NCF1, ITPR2, ITPR3, PITPNC1, GGA2, SNX4, SNX29, GGA3, SNX27, SH3PXD2A, MCF2L, FCHO2, TOM1, HS1BP3, SNX9, SNX6, GRAMD2A, HIP1R, SNX24, SNX22, NISCH, TOM1L2, CCDC88A, SH3YL1, SNX18, SNX16, SNX17, PITPNM2, ESYT2, AIDA, TLN1, STAM2	4050	108	18811	1.41921	1	0.975022	0.967733
GOTERM_CC_DIRECT	GO:0005884~actin filament	28	0.64905	0.0298753	WIPF1, SRC, WIPF3, LMOD1, FMN1, IQGAP1, AMOT, PSTPIP2, COTL1, TMOD1, APC2, VPS18, YES1, ANXA1, DMTN, TPM1, MYO5A, TSC1, GNG12, MYO9A, DIAPH1, MYO1B, CTTN, ACTBL2, GAS2, LCP1, TEK, GAS7	4132	94	20472	1.47581	1	0.455052	0.435378
GOTERM_BP_DIRECT	GO:0090263~positive regulation of canonical Wnt signaling pathway	32	0.741771	0.0299037	AMER1, YAP1, EDA, DDX3X, TNKS, SRC, LYPD6, CCAR2, EGFR, TTC21B, RSPO2, FAM53B, TBL1X, TRPM4, WLS, WNT10B, SMAD3, UBE2B, EGF, CAV1, FZD9, CSNK1E, COL1A1, SFRP1, PPM1B, SFRP2, DAAM2, PTK7, ROR2, LGR4, RNF220, CSNK1G1	3952	109	19256	1.43045	1	1	0.997969
GOTERM_BP_DIRECT	GO:0045725~positive regulation of glycogen biosynthetic process	8	0.185443	0.0303413	EPM2AIP1, AKT2, INSR, ESRRB, IGF2, IRS2, SORBS1, IGF1	3952	16	19256	2.43623	1	1	0.997969
GOTERM_BP_DIRECT	GO:0001736~establishment of planar polarity	8	0.185443	0.0303413	VANGL2, DLG3, PTK7, CPLANE1, FUZ, GRHL3, RPGRIP1L, TP63	3952	16	19256	2.43623	1	1	0.997969
GOTERM_BP_DIRECT	GO:0061024~membrane organization	12	0.278164	0.0304268	CCDC88A, GNPAT, PRKCI, FCHSD2, SAR1B, DHCR24, OCRL, MBP, PMP2, PIP5K1C, SYNJ2, MTSS2	3952	30	19256	1.94899	1	1	0.997969
GOTERM_MF_DIRECT	GO:0019955~cytokine binding	16	0.370885	0.0304735	CD74, CNTFR, NRP1, IL11RA, IL23R, TNFRSF9, CXCR4, IL5RA, LIFR, PARK7, OSMR, PRLR, GHR, LEPR, IL6ST, IL13RA1	4050	43	18811	1.72826	1	0.991624	0.984211
GOTERM_BP_DIRECT	GO:0070534~protein K63-linked ubiquitination	16	0.370885	0.0307464	PRKN, TRAF3IP2, UBE2B, TRAF2, BFAR, UBE2G1, PRPF19, RNF4, RNF126, ITCH, RNF213, TRAF3, UBE2T, TRAF5, PELI1, UBE2V1	3952	45	19256	1.73243	1	1	0.997969
GOTERM_BP_DIRECT	GO:0009411~response to UV	16	0.370885	0.0307464	RPAIN, PRKAA1, UBE2B, CIRBP, HUS1, UBE4B, GTF2H2, TYR, CCAR2, PML, UVSSA, USP1, SPRTN, ERCC8, ERCC6, MAP2K7	3952	45	19256	1.73243	1	1	0.997969
GOTERM_CC_DIRECT	GO:0012505~endomembrane system	39	0.904033	0.0315116	POGLUT2, LPGAT1, SLC2A4, SLC6A4, STX10, SLC9A3R2, SLC9A3R1, BCL2L11, PGRMC2, RAB23, MCF2L, RAB24, MAL2, PIP5K1B, STX4, STX2, POGLUT3, SEC23B, WLS, DMTN, ASPSCR1, AIG1, TMEM199, RNF145, TMX4, PITPNM2, CDC42EP3, JMY, FKBP8, RABL3, RAB19, TMCC3, CDC42EP1, RAB17, TMCC1, TSNARE1, RAB5A, RNF122, RAPGEF3	4132	141	20472	1.37039	1	0.474193	0.453691
GOTERM_MF_DIRECT	GO:0043565~sequence-specific DNA binding	86	1.99351	0.0317739	RERE, THRB, ZNF174, FOXE1, PRDM5, ZBTB21, RORC, FOXM1, RBPJ, IKZF3, ETS1, ELK1, MEOX1, NR3C2, SPIB, ELK4, TRPS1, HOXA1, GABPA, NKX3-1, EOMES, OSR2, JMJD4, FOXD1, SOX13, ETV1, ZBTB33, FOXL1, FOXP4, ETV6, THAP1, SIRT3, AR, RFX5, RARA, RARB, HOXB2, PGR, ERG, PPARA, FOXD4L1, PPARD, MTPN, ZNF274, SATB1, EPAS1, NR1I2, FOXK2, HOXB13, ZBTB4, CUX1, HSF2, NSD2, PRDM16, ZKSCAN3, E2F1, E2F2, PLAGL2, CAMTA1, …	4050	328	18811	1.21782	1	0.993967	0.986537
GOTERM_BP_DIRECT	GO:0060252~positive regulation of glial cell proliferation	10	0.231803	0.0318057	SLC7A5, PRKCI, PRKCH, PLAG1, MYB, E2F1, VEGFC, TSPO, NTN1, EGFR	3952	23	19256	2.11847	1	1	0.997969
GOTERM_BP_DIRECT	GO:0006338~chromatin remodeling	47	1.08948	0.032074	RERE, FOXA1, KDM5A, ERCC6L, KDM5C, KDM5D, SATB1, CHD7, ZBTB1, BAZ2B, MLLT3, CHD1, MYSM1, BICRA, RAD54B, HLTF, MYB, EP400, BRD9, MTA2, ARID2, ZBTB7A, MTA3, MORC2, TP63, BPTF, EOMES, BRD3, KDM6B, KDM4B, KDM4C, KDM4D, ATRX, MBD2, HNF1A, ACTR8, INO80, ASH1L, HCFC2, ARID1B, UCHL5, KAT2B, KAT2A, ERCC6, RAD54L2, TOP1, EZH1	3952	173	19256	1.32373	1	1	0.997969
GOTERM_MF_DIRECT	GO:0004712~protein serine/threonine/tyrosine kinase activity	12	0.278164	0.0327399	MAPK9, DYRK4, DYRK3, PRKAA2, RPS6KA2, DYRK1A, DYRK1B, PRKACA, ACVR2B, AURKB, CLK3, CLK2	4050	29	18811	1.92194	1	0.993967	0.986537
GOTERM_MF_DIRECT	GO:0019903~protein phosphatase binding	29	0.67223	0.0327492	YWHAE, PTPRT, MTMR3, MVP, CLEC12B, MTMR9, IRS2, PIK3R1, IQGAP1, EGFR, GHR, PPP6R1, PPP6R3, MAP2K7, JAK3, HSP90AA1, ANAPC7, EIF2AK3, TRAF2, GTF2F1, ANK1, MYO16, PTK2, KAT2A, CEACAM1, DLG3, TRAF3, GRB2, MET	4050	93	18811	1.44834	1	0.993967	0.986537
GOTERM_BP_DIRECT	GO:0051497~negative regulation of stress fiber assembly	13	0.301344	0.0328458	ARHGEF18, PIK3R1, ARAP1, F11R, TJP1, FRMD7, DLC1, RHPN1, S1PR1, PAK2, MET, PHLDB2, CLASP2	3952	34	19256	1.863	1	1	0.997969
GOTERM_BP_DIRECT	GO:0001938~positive regulation of endothelial cell proliferation	24	0.556328	0.0330987	IL10, PPP1R16B, STAT5A, ACVRL1, NRP1, EGF, ITGB3, PDGFB, VEGFC, PIK3CD, PRKCA, EMC10, CYBA, PROX1, F3, RPTOR, AKT3, PLXNB3, AGGF1, CDH13, PRKD2, RICTOR, TEK, WNT2	3952	77	19256	1.51869	1	1	0.997969
GOTERM_CC_DIRECT	GO:0099056~integral component of presynaptic membrane	21	0.486787	0.0331563	CHRM2, CHRNB2, CADM3, GABBR1, CHRM1, PTPRS, CHRNA6, SLC1A2, ATP2B3, GRIK4, ATP2B1, ADRA1A, SLC6A4, EFNB2, PTPRD, EFNB3, ERBB4, CNR1, ADAM23, FXYD6, KCNH1	4132	66	20472	1.57643	1	0.493003	0.471689
GOTERM_MF_DIRECT	GO:0044877~macromolecular complex binding	106	2.45712	0.0331706	DCLRE1B, ATF2, GUCY1B1, TFRC, MLC1, PARK7, HELB, CCND1, SALL2, KCNH1, CHRNB2, HGF, COG2, HNF1B, TSC1, MAPK8IP2, PSG9, NPAS4, RBP4, ULK1, VDAC1, RAF1, MAX, CDCA5, FBLN1, IQGAP1, BCL10, RAP1B, SLC9A3R1, RAP1A, NACC2, RIPK1, NTSR1, XRCC6, FZD5, XRCC5, ST13, INSR, CAV1, PPP5C, MAFB, GRB2, RNF185, CDKN1C, RPAIN, ITGB1, YWHAE, SLC25A3, MCM9, PINX1, C8A, PTPRF, RPTOR, CASP8, NUF2, CNGA2, DLGAP1, GIT1, N…	4050	414	18811	1.18922	1	0.993967	0.986537
GOTERM_BP_DIRECT	GO:0030335~positive regulation of cell migration	66	1.5299	0.0334224	ITGB1, FLT1, ONECUT2, ATP8A1, PIK3CD, IRS2, VSIR, MYLK, PREX1, AKT2, PDGFRB, ACVR1, HGF, PRKCA, F3, FGR, TIAM1, MYADM, ANGPTL3, NUMB, ADAM9, CDH13, ROR2, CBLL1, HBEGF, CD274, SEMA3D, SYNPO2, PDGFB, PIK3R1, EGFR, PPM1F, GNAI2, DDRGK1, PDCD10, MGAT5, PDGFD, PDPN, ZNF703, GCNT2, S1PR1, PTK2B, STX4, ZNF304, SPAG9, SMAD3, F10, EGF, ARHGEF39, INSR, CAV1, SEMA4C, IGF1, ELP5, SSH2, SOD2, ELP6, PTK2, TJP1…	3952	256	19256	1.25618	1	1	0.997969
GOTERM_MF_DIRECT	GO:0004687~myosin light chain kinase activity	4	0.0927214	0.0334349	MYLK2, MYLK3, MYLK4, MYLK	4050	4	18811	4.64469	1	0.993967	0.986537
GOTERM_MF_DIRECT	GO:0043532~angiostatin binding	4	0.0927214	0.0334349	ATP5IF1, ATP5F1A, ATP5F1B, AMOT	4050	4	18811	4.64469	1	0.993967	0.986537
GOTERM_MF_DIRECT	GO:0004396~hexokinase activity	4	0.0927214	0.0334349	HK3, HOOK3, HK2, HK1	4050	4	18811	4.64469	1	0.993967	0.986537
GOTERM_BP_DIRECT	GO:0030850~prostate gland development	7	0.162262	0.0337198	HOXA10, HOXA9, ANXA1, RARA, FKBP4, GLI3, HOXA11	3952	13	19256	2.62364	1	1	0.997969
GOTERM_BP_DIRECT	GO:0030198~extracellular matrix organization	45	1.04312	0.0338329	COL15A1, ECM2, COL13A1, NDNF, FBLN1, NR2E1, OLFML2A, ADAMTS10, MMP21, ADAMTS16, ADAMTSL1, ADAMTS15, MMP25, ADAMTS2, ADAMTS13, ADAMTSL5, ADAMTS18, SPOCK2, ATXN1L, NPHP3, TNR, ATP7A, IMPG1, IMPG2, COL28A1, COL27A1, COL23A1, MMP8, SERPINB5, COLQ, COL1A1, MMP11, COL4A2, COL5A1, MMP15, COL4A3, COL5A2, MMP17, ST7, ITGA8, COL4A6, MATN1, COL8A1, TGFBI, MATN4	3952	165	19256	1.32886	1	1	0.997969
GOTERM_CC_DIRECT	GO:0032580~Golgi cisterna membrane	28	0.64905	0.033947	CANT1, SAR1B, FUT10, FUT11, ASAP2, FUT1, FUT6, GOLGA2, FUT5, CHSY1, INPP5E, TMED3, ST3GAL3, CSGALNACT1, ST6GAL1, ST6GAL2, HACE1, SORT1, GALNT2, GALNT1, B3GALT6, ARAP1, GOLGA6A, GOLGA8B, GOLPH3, TMEM115, B4GALT6, B4GALT5	4132	95	20472	1.46027	1	0.498821	0.477255
GOTERM_MF_DIRECT	GO:0019902~phosphatase binding	18	0.417246	0.0343536	SMAD2, DTNA, PPP1R27, SMAD3, SYK, ELL, MAGI2, NFATC2, TRPC4AP, SLC9A3R2, SLC9A3R1, SH3YL1, SPRED1, DLG3, TERF2IP, PPARA, SFI1, CTSC	4050	51	18811	1.6393	1	1	0.992937
GOTERM_CC_DIRECT	GO:0046581~intercellular canaliculus	5	0.115902	0.034354	TJP1, ABCC2, STARD10, ABCB11, MTDH	4132	7	20472	3.53893	1	0.498931	0.47736
GOTERM_BP_DIRECT	GO:0051225~spindle assembly	14	0.324525	0.0347265	TNKS, TUBGCP2, NEK6, NEK7, INO80, HAUS5, HAUS2, GOLGA2, GOLGA8B, NCOR1, TUBGCP5, RPS3, RCC1, MAP9	3952	38	19256	1.79512	1	1	0.997969
GOTERM_BP_DIRECT	GO:0045907~positive regulation of vasoconstriction	14	0.324525	0.0347265	FAAH, OXTR, ACE, CAV1, TACR1, ADRA2C, WDR35, ADRA1A, EGFR, CYSLTR1, TBXA2R, ABL1, SMTNL2, TRPM4	3952	38	19256	1.79512	1	1	0.997969
KEGG_PATHWAY	hsa01524:Platinum drug resistance	24	0.556328	0.0350526	GSTM4, TOP2A, GSTM3, GSTM2, ABCC2, APAF1, PDPK1, PIK3CD, BRCA1, PIK3R1, CASP8, ATP7B, MSH2, GSTA4, AKT2, ERCC1, AKT3, MDM2, FAS, BAK1, ATP7A, BIRC2, GSTM5, BIRC3	1783	73	8156	1.50388	0.999995	0.263141	0.238663
KEGG_PATHWAY	hsa03013:Nucleocytoplasmic transport	33	0.764951	0.0352246	POM121, IPO11, RBM8A, NUP188, CSE1L, PHAX, NXT2, IPO4, NUP160, GLE1, PNN, IPO9, SUMO1, NUP42, TPR, KPNA6, NUP88, KPNA2, TNPO2, KPNA3, TNPO3, UPF1, NUP133, NUP155, NUP210, NCBP2, RANBP17, UPF3B, NUP93, DDX19A, NUP50, NUP98, NUP37	1783	108	8156	1.39771	0.999995	0.263141	0.238663
GOTERM_BP_DIRECT	GO:0010608~posttranscriptional regulation of gene expression	11	0.254984	0.0356789	NANOS1, PER1, EPB41L5, NUDT21, ACE, ZC3H7B, CAV1, GCNT2, RC3H1, RC3H2, PUM2	3952	27	19256	1.98508	1	1	0.997969
GOTERM_BP_DIRECT	GO:1904754~positive regulation of vascular associated smooth muscle cell migration	11	0.254984	0.0356789	NR4A3, IGFBP5, LRP1, TERT, DOCK7, MDM2, PDGFB, IQGAP1, ATP7A, SSH1, DDR2	3952	27	19256	1.98508	1	1	0.997969
GOTERM_BP_DIRECT	GO:0036120~cellular response to platelet-derived growth factor stimulus	11	0.254984	0.0356789	PDGFRB, ERRFI1, YES1, SRC, PDGFD, ITGB3, PDGFB, IQGAP1, CBL, ATP7A, MTSS2	3952	27	19256	1.98508	1	1	0.997969
KEGG_PATHWAY	hsa05100:Bacterial invasion of epithelial cells	25	0.579509	0.0359524	SHC4, ITGB1, SHC3, SHC1, SRC, CLTC, PIK3CD, PIK3R1, CBL, CRKL, CDH1, CTNNA1, CTNNA3, ACTR3, SEPTIN2, CAV1, SEPTIN6, PTK2, ARHGAP10, CTTN, ELMO2, ELMO3, DOCK1, MET, BCAR1	1783	77	8156	1.48517	0.999996	0.263141	0.238663
GOTERM_BP_DIRECT	GO:0007049~cell cycle	89	2.06305	0.0359725	CDKN1C, PRR5, LIN54, MDC1, ERCC6L, STEAP3, DYRK3, CCNT2, CCNT1, RIF1, CCNH, MCM8, SUV39H1, CEP164, BRCA1, AHR, IKZF1, KIF11, ING1, CCAR2, SMC2, RPS6KA3, NIPBL, RGS2, RASSF2, NUF2, CDK20, SPIN1, HMG20B, OIP5, RIOK2, LZTS2, TP63, TSPYL2, STRADA, CSNK2A2, TM4SF5, PRPF40A, ACTR8, VASH1, TERF1, THAP1, KAT2B, THAP5, DDIT3, TRNP1, SPECC1L, CINP, GAS2, TXNIP, SIK1, MCM6, ANAPC1, AVPI1, RHNO1, RALA, RALB,…	3952	359	19256	1.20794	1	1	0.997969
GOTERM_BP_DIRECT	GO:0000724~double-strand break repair via homologous recombination	28	0.64905	0.0361553	FEN1, ANKLE1, MCM8, MCM9, BRCA1, RAD54B, RAD51AP1, ZFYVE26, WRN, SLX4, KAT5, SWI5, RBBP8, POLL, NBN, GEN1, RMI2, KDM4D, TOP3A, NSMCE1, HUS1, INO80, RAD51B, MMS22L, RAD51D, RAD51, RFWD3, FAN1	3952	94	19256	1.45137	1	1	0.997969
GOTERM_BP_DIRECT	GO:0051252~regulation of RNA metabolic process	6	0.139082	0.0363009	NOVA1, RASA1, PCBP2, IGF2BP1, IGF2BP3, IGF2BP2	3952	10	19256	2.92348	1	1	0.997969
GOTERM_BP_DIRECT	GO:0043583~ear development	6	0.139082	0.0363009	DDR1, BCL2L11, RDH10, SHROOM2, ECE1, STRA6	3952	10	19256	2.92348	1	1	0.997969
GOTERM_BP_DIRECT	GO:0001783~B cell apoptotic process	6	0.139082	0.0363009	TRAF3IP2, BAK1, BCL10, FNIP1, TNFRSF21, CRKL	3952	10	19256	2.92348	1	1	0.997969
GOTERM_BP_DIRECT	GO:0051963~regulation of synapse assembly	6	0.139082	0.0363009	CHRNB2, GHSR, RAB17, PDLIM5, NTN1, NECTIN1	3952	10	19256	2.92348	1	1	0.997969
GOTERM_BP_DIRECT	GO:0086100~endothelin receptor signaling pathway	6	0.139082	0.0363009	BCAR3, EDNRB, GNA11, PTK2B, BCAR1, CRKL	3952	10	19256	2.92348	1	1	0.997969
GOTERM_BP_DIRECT	GO:0060576~intestinal epithelial cell development	6	0.139082	0.0363009	YAP1, SRC, YIPF6, PRDM1, IL6ST, NKX3-2	3952	10	19256	2.92348	1	1	0.997969
GOTERM_BP_DIRECT	GO:0034141~positive regulation of toll-like receptor 3 signaling pathway	5	0.115902	0.0363754	CAV1, WDFY1, PELI1, F2RL1, TIRAP	3952	7	19256	3.48034	1	1	0.997969
GOTERM_BP_DIRECT	GO:0034137~positive regulation of toll-like receptor 2 signaling pathway	5	0.115902	0.0363754	MFHAS1, F2RL1, CYBA, TIRAP, PJA2	3952	7	19256	3.48034	1	1	0.997969
GOTERM_BP_DIRECT	GO:0007077~mitotic nuclear envelope disassembly	5	0.115902	0.0363754	PRKCB, NEK6, VRK1, PRKCA, LPIN1	3952	7	19256	3.48034	1	1	0.997969
GOTERM_BP_DIRECT	GO:1903721~positive regulation of I-kappaB phosphorylation	5	0.115902	0.0363754	CX3CR1, DDRGK1, PLCG2, TRAF2, CX3CL1	3952	7	19256	3.48034	1	1	0.997969
GOTERM_BP_DIRECT	GO:0006814~sodium ion transport	27	0.625869	0.0367086	SLC23A2, SLC5A12, SLC9C1, SLC4A4, SLC5A3, SLC9C2, SLC17A6, SLC17A8, SLC13A5, SCN1B, SLC17A4, ASIC1, SCN1A, SLC12A2, SLC13A1, SLC12A3, SLC38A1, SLC13A4, ATP1B2, SLC9B1, SLC5A9, SLC9A5, FXYD3, SCNN1B, SCN8A, SCN4A, FGF13	3952	90	19256	1.46174	1	1	0.997969
GOTERM_BP_DIRECT	GO:0035329~hippo signaling	9	0.208623	0.0369002	MOB1B, YAP1, LATS2, DCHS1, STK4, PJA2, SAV1, PJA1, AMOT	3952	20	19256	2.19261	1	1	0.997969
GOTERM_BP_DIRECT	GO:0051899~membrane depolarization	9	0.208623	0.0369002	CHRNB2, P2RX4, KMT2A, CAV1, CHRNA6, CHRNA10, PARK7, SCN1B, CNGB1	3952	20	19256	2.19261	1	1	0.997969
GOTERM_BP_DIRECT	GO:0031018~endocrine pancreas development	9	0.208623	0.0369002	ANXA1, ONECUT2, GIPR, EIF2AK3, RFX3, HNF1B, BAK1, HNF1A, FOXA2	3952	20	19256	2.19261	1	1	0.997969
GOTERM_BP_DIRECT	GO:0003351~epithelial cilium movement	9	0.208623	0.0369002	CABYR, SPEF2, DNAAF2, SPAG6, CCDC103, SPA17, DNAI1, KIF27, CCDC40	3952	20	19256	2.19261	1	1	0.997969
GOTERM_BP_DIRECT	GO:0009968~negative regulation of signal transduction	16	0.370885	0.0372236	RGS18, ACVR1, PTPN1, RIPOR2, GSK3A, PAK1IP1, RGS5, ERBB3, INPP5D, RGS10, RGS12, RGS11, SOCS6, SOCS7, SOCS4, RGS6	3952	46	19256	1.69477	1	1	0.997969
GOTERM_MF_DIRECT	GO:0005216~ion channel activity	16	0.370885	0.037299	GABRB3, CHRNA1, GABRA2, GABRB2, GABRP, CHRNA5, TRPV2, CACNA1D, SLC9C1, KCNU1, P2RX4, TRPV4, P2RX1, TRPV5, CNGA2, TRPM8	4050	44	18811	1.68898	1	1	0.992937
GOTERM_CC_DIRECT	GO:0034451~centriolar satellite	33	0.764951	0.0376542	PATJ, C2CD5, TMEM63A, NLRC3, PLA2G6, GPR174, PARD6A, CYTH4, KIAA0753, CEP97, FNIP2, RAB11FIP3, CEP68, SPAG9, IL4R, YTHDF2, TRAT1, CCDC57, CDC42BPG, NEK6, RASSF7, UPF3B, HOOK3, KNSTRN, MID1, IL17RB, NUDT21, LATS2, PRKCQ, TEK, ALDOB, DZIP1, CEP20	4132	117	20472	1.39742	1	0.535724	0.512563
GOTERM_CC_DIRECT	GO:0030285~integral component of synaptic vesicle membrane	14	0.324525	0.0377452	GABRA2, PTPRS, SLC32A1, SLC6A17, ATP2B1, SYT9, CLCN3, STX10, VAMP7, LAMP1, MAL2, VAMP1, SLC17A6, SLC17A8	4132	39	20472	1.77854	1	0.535724	0.512563
GOTERM_MF_DIRECT	GO:0022857~transmembrane transporter activity	48	1.11266	0.0377632	SLC35B3, SLC23A3, SLC35B2, SLC47A1, SLC35F2, SLC43A1, SLC5A12, SLC41A1, SLCO5A1, SLC35F1, SLC2A3, SLC4A4, SLC2A6, SLC7A2, SLC4A5, SLC25A27, MFSD8, MFSD4A, MFSD6, CNNM1, SLC22A15, UCP3, SLC17A5, SLC17A6, SLC17A8, SLC13A5, CNNM2, SLC37A4, SLC25A45, SLC37A3, SLC25A47, SLC17A4, SLC18A3, SLC13A1, SLC12A4, SLC13A4, SLC2A13, ABCC9, SLC22A23, SLC7A5, SLC7A6, SLC5A9, SPNS1, SLC25A10, SLC22A8, SLC18B1, SLC…	4050	171	18811	1.30377	1	1	0.992937
GOTERM_BP_DIRECT	GO:0006493~protein O-linked glycosylation	17	0.394066	0.0379798	GALNT7, GALNT14, GALNT15, GALNT2, GALNT1, PLOD3, TET1, TRAK1, POMGNT1, GALNT10, TRAK2, FUT6, FUT5, C1GALT1C1, POMK, OGT, FKTN	3952	50	19256	1.65664	1	1	0.997969
GOTERM_CC_DIRECT	GO:0030139~endocytic vesicle	21	0.486787	0.0385734	CUBN, RALA, PLEKHG5, LPAR2, TIRAP, MTSS1, AMOT, EHD2, OCLN, RABEP1, RAB24, FFAR4, RAPGEF2, RIN3, RAB17, RAB5A, STAM2, DRD3, RAPGEF6, RAB11FIP3, RAB11FIP4	4132	67	20472	1.5529	1	0.541328	0.517924
GOTERM_BP_DIRECT	GO:0090090~negative regulation of canonical Wnt signaling pathway	40	0.927214	0.0385984	PRKN, AMER1, INVS, AMER2, GSK3A, CTNND1, PTPRO, STK4, MLLT3, GLI3, NKD2, SLC9A3R1, SOX17, G3BP1, NPHP3, SOST, LZTS2, EMD, APC2, EGR1, CAV1, CTNNBIP1, KREMEN1, SOX13, AXIN1, FUZ, MCC, BICC1, SHISA6, CYLD, FERMT1, SFRP1, SFRP2, LATS2, DDIT3, CCDC88C, NOTUM, ROR2, CSNK1A1L, RBMS3	3952	145	19256	1.34413	1	1	0.997969
GOTERM_MF_DIRECT	GO:0031005~filamin binding	8	0.185443	0.038652	SMAD4, CEACAM1, NEBL, FBLIM1, SYNPO2, HSPB7, RFLNB, CRMP1	4050	16	18811	2.32235	1	1	0.992937
GOTERM_MF_DIRECT	GO:0004115~3',5'-cyclic-AMP phosphodiesterase activity	8	0.185443	0.038652	PDE11A, PDE2A, PDE3B, PDE3A, PDE4B, ENPP1, PDE7B, PDE8B	4050	16	18811	2.32235	1	1	0.992937
GOTERM_BP_DIRECT	GO:0035633~maintenance of permeability of blood-brain barrier	12	0.278164	0.0386628	ITGB1, TJP1, SLC12A2, OCLN, WNK3, SLC1A1, CLDN12, MBP, LAMC1, F11R, JAM2, MFSD2A	3952	31	19256	1.88612	1	1	0.997969
KEGG_PATHWAY	hsa05033:Nicotine addiction	15	0.347705	0.038955	GABRB3, CHRNB2, GABRA2, GABRB2, GABRP, SLC32A1, GABRA4, CHRNA6, CACNA1B, GRIN1, GRIN2D, SLC17A6, SLC17A8, GABRE, GRIA4	1783	40	8156	1.71537	0.999999	0.269766	0.244672
GOTERM_CC_DIRECT	GO:0016529~sarcoplasmic reticulum	16	0.370885	0.0391463	GSTM2, CACNA2D1, ATP2A2, ITPR2, ITPR3, ANK3, SLC2A4, ANK1, RYR3, HK2, TRDN, JPH2, PLN, CASQ2, NOS1, CALR	4132	47	20472	1.68664	1	0.543264	0.519776
KEGG_PATHWAY	hsa04390:Hippo signaling pathway	45	1.04312	0.0392102	YWHAE, YAP1, CRB2, PATJ, WWC1, TCF7, WNT8B, AREG, SAV1, NKD2, AMOT, PARD6B, PARD6A, CCND2, PPP2R1B, CCND1, CDH1, CTNNA1, CTNNA3, CCN2, WNT2, WNT3, SMAD2, APC2, WNT10B, TGFB2, PRKCI, SMAD4, SMAD3, FZD5, FBXW11, WNT7B, FZD9, AXIN1, CSNK1E, GDF6, YWHAZ, TGFBR2, MOB1B, LATS2, DLG3, PPP2R2C, DLG5, BIRC2, BIRC3	1783	157	8156	1.31111	0.999999	0.269766	0.244672
KEGG_PATHWAY	hsa05160:Hepatitis C	45	1.04312	0.0392102	YWHAE, CD81, ARAF, PIK3CD, PIK3R1, EGFR, CLDN20, CASP8, PPP2R1B, CCND1, AKT2, AKT3, CLDN23, E2F1, E2F2, RIPK1, BAK1, IFNA21, RSAD2, APAF1, EGF, STAT1, EIF2AK1, MX2, EIF2AK3, TRAF2, CFLAR, EIF2S1, YWHAZ, TNFRSF1A, CLDN10, OCLN, CDK6, PPP2R2C, OAS2, TRAF3, CLDN8, CDK2, CLDN18, FAS, GRB2, RAF1, PPARA, SOS1, IRF9	1783	157	8156	1.31111	0.999999	0.269766	0.244672
GOTERM_BP_DIRECT	GO:0006974~cellular response to DNA damage stimulus	70	1.62262	0.0397003	DCLRE1B, TOP2A, ATF2, BTG2, RIF1, MCM8, PHF1, FMR1, SUV39H1, MCM9, SETD7, MCM10, BRCA1, CCAR2, ALKBH8, RPTOR, NIPBL, HELB, KAT5, CCND1, MACROD2, TP63, ZNF385A, VAV3, ATMIN, DTX3L, NCOA6, DDX11, HUS1, VRK1, ZDHHC16, GNL1, KIN, RNF169, DDIT3, TIMELESS, OTUB1, YAP1, ZBTB1, CBL, TANK, ZBTB4, CDKN2AIP, ZBTB40, RAD51AP1, NUAK1, WRN, MRNIP, OARD1, RBBP5, ABL1, RPS3, RBBP6, UBQLN4, MORC2, CTC1, UBE2B, FA…	3952	276	19256	1.23577	1	1	0.997969
GOTERM_BP_DIRECT	GO:0006979~response to oxidative stress	34	0.788132	0.0404329	PRKN, SLC23A2, SRXN1, RGS14, PON2, NUDT1, PARK7, ABCB11, EPX, PDLIM1, DUOX1, TRPM2, WRN, PSMB5, CA3, ABL1, HAO1, TOR1A, ABCC2, RBPMS, GPX3, DHCR24, HNF1A, OXSR1, IPCEF1, PRDX6, ATRN, PINK1, ALS2, STK25, ERCC1, ERCC8, NCOA7, ERCC6	3952	120	19256	1.38053	1	1	0.997969
GOTERM_CC_DIRECT	GO:0005874~microtubule	80	1.85443	0.0406266	INVS, GSK3A, KIF14, KIF11, ARHGAP4, TPGS2, PYCARD, GOLGA2, RASSF3, KIF5C, ZNF207, KIF1C, CEP170, KIF1B, KIF21B, LZTS2, NINL, EMD, APC2, DST, MTUS1, CKAP2, SHROOM2, SHROOM3, MTUS2, KIF23, NAV1, SHROOM1, KCNAB2, KIF7, MID1, SIRT2, KIF27, EML2, EML4, TIAM1, CLIP1, KATNAL2, INCENP, TTLL11, ROR2, FKBP4, DNAH3, MACF1, RGS14, STAU2, TUBGCP2, DCTN3, TUBD1, IQGAP1, IQGAP2, KLC1, DYNC2LI1, MAP7, NPHP3, MAP…	4132	326	20472	1.21583	1	0.557611	0.533503
GOTERM_BP_DIRECT	GO:0030032~lamellipodium assembly	13	0.301344	0.0409243	ITGB1, VAV3, DMTN, PTPRO, VAV2, CCDC88A, ABLIM1, GOLPH3, S1PR1, CDH13, ARHGEF4, ARHGEF7, ARHGEF6	3952	35	19256	1.80977	1	1	0.997969
GOTERM_BP_DIRECT	GO:0000070~mitotic sister chromatid segregation	13	0.301344	0.0409243	NCAPG2, MIS12, CDCA8, KIF11, INO80, KNSTRN, SGO1, WRAP73, SGO2, DSN1, ESPL1, INCENP, ZNF207	3952	35	19256	1.80977	1	1	0.997969
GOTERM_CC_DIRECT	GO:0005911~cell-cell junction	50	1.15902	0.0417864	ITGB3, CTNND1, AQP7, PTPRJ, PTPRK, F11R, PKD2, AQP3, PNN, MAGI1, ACTR3, PRKCH, CXADR, TRPC4, MAGI3, PLEKHG5, MAGI2, CASK, RPGRIP1L, TIAM1, CEACAM1, OBSCN, MYADM, PKP2, RAPGEF2, DSG2, DSG4, COL13A1, PIK3R1, LIN7C, SAV1, RAP1B, FLRT3, PERP, CTNNA1, PAK2, MPP2, CADM3, CADM1, PLEKHA7, IGSF11, AHI1, PIKFYVE, PCDHGA12, OCLN, VANGL2, DES, PTK7, GRB2, TEK	4132	192	20472	1.29023	1	0.567296	0.542769
GOTERM_BP_DIRECT	GO:0043473~pigmentation	10	0.231803	0.0418759	EDAR, FIG4, ATRN, EDA, HPS5, TYR, ATP7A, MYSM1, LYST, ARCN1	3952	24	19256	2.0302	1	1	0.997969
GOTERM_BP_DIRECT	GO:0048854~brain morphogenesis	10	0.231803	0.0418759	BBS2, EMX1, MKKS, SPEF2, FANCD2, FBXW11, AKT3, GBA, CTNNA1, SLC6A4	3952	24	19256	2.0302	1	1	0.997969
GOTERM_BP_DIRECT	GO:0035024~negative regulation of Rho protein signal transduction	10	0.231803	0.0418759	ITGB1, RIPOR2, ARHGAP42, ITGA3, CUL3, DLC1, ABL2, ADRA1A, MET, SCAI	3952	24	19256	2.0302	1	1	0.997969
GOTERM_MF_DIRECT	GO:0030165~PDZ domain binding	28	0.64905	0.0422517	PRKN, SDC2, KIF14, GRIK2, CLCN3, LIN7C, F11R, SLC9A3R1, MPP2, GRID2, DTNA, CXADR, CADM1, KIDINS220, ATP2B4, ATP2B3, ATP2B2, ATP2B1, SHISA9, BAIAP2, GNG12, SHISA6, TGFBR3, DLG3, CCDC88C, RAPGEF2, SNTB1, LNX2	4050	91	18811	1.42914	1	1	0.992937
GOTERM_MF_DIRECT	GO:0004725~protein tyrosine phosphatase activity	32	0.741771	0.0424743	PTPRT, MTMR1, PTPRR, MTMR3, PTPRS, PTPRO, MTMR8, PTPN21, PTPRJ, PTPRK, MTMR6, PTPRF, ACP3, ACP1, EPM2A, PTPN1, PTPN18, DUSP2, EYA2, SSH2, PTPN14, SSH3, PTK2, SSH1, PTPRD, PTPRE, PTP4A3, PTPRC, PTPN7, PTPN4, CDKN3, PTPN3	4050	107	18811	1.38907	1	1	0.992937
GOTERM_BP_DIRECT	GO:0030177~positive regulation of Wnt signaling pathway	14	0.324525	0.0426016	MACF1, MBD2, DIXDC1, SKI, DEPDC1B, SFRP1, TERT, RSPO2, SPIN1, DISC1, ATP6V0C, RSPO4, WNT3, WLS	3952	39	19256	1.74909	1	1	0.997969
GOTERM_BP_DIRECT	GO:0010634~positive regulation of epithelial cell migration	14	0.324525	0.0426016	TGFB2, SRC, ITGA3, ITGA2, IRS2, TACR1, PPM1F, TGFBR2, EPB41L5, GLIPR2, CAPN7, PLCG2, DOCK1, CLASP2	3952	39	19256	1.74909	1	1	0.997969
GOTERM_BP_DIRECT	GO:0030326~embryonic limb morphogenesis	14	0.324525	0.0426016	NOTCH2, FBN2, TGFB2, PRRX1, PBX2, HNF1A, TBX4, HOXA11, LRP6, SKI, HOXA10, CYP26B1, FRAS1, MEGF8	3952	39	19256	1.74909	1	1	0.997969
GOTERM_BP_DIRECT	GO:0046326~positive regulation of glucose import	14	0.324525	0.0426016	PRKCI, INSR, SLC1A2, CREBL2, IRS2, PIK3R1, SORBS1, IGF1, KLF15, OCLN, RAP1A, TERT, CAPN10, AKT2	3952	39	19256	1.74909	1	1	0.997969
GOTERM_BP_DIRECT	GO:0014066~regulation of phosphatidylinositol 3-kinase signaling	8	0.185443	0.0426628	PPP1R16B, CEACAM1, PIP5K1A, PIP5K1B, PIP5K1C, DIPK2A, RASGRP1, EGFR	3952	17	19256	2.29293	1	1	0.997969
GOTERM_MF_DIRECT	GO:0022829~wide pore channel activity	5	0.115902	0.0428212	GSDMD, PANX1, PANX2, PRF1, GSDME	4050	7	18811	3.31764	1	1	0.992937
GOTERM_MF_DIRECT	GO:0000182~rDNA binding	5	0.115902	0.0428212	TSPYL2, DHX33, BNC2, BNC1, MACROH2A1	4050	7	18811	3.31764	1	1	0.992937
GOTERM_MF_DIRECT	GO:0034485~phosphatidylinositol-3,4,5-trisphosphate 5-phosphatase activity	5	0.115902	0.0428212	FIG4, INPP5D, INPP5E, INPPL1, OCRL	4050	7	18811	3.31764	1	1	0.992937
GOTERM_CC_DIRECT	GO:0016342~catenin complex	12	0.278164	0.0434082	APC2, CDH6, CDH4, CDH1, CDH20, CTNND1, CTNNA1, CDH13, DCHS1, CDH26, CDH19, CDH7	4132	32	20472	1.85794	1	0.582976	0.557772
GOTERM_BP_DIRECT	GO:0007566~embryo implantation	15	0.347705	0.043806	DDR1, HMX3, EPO, ITGB3, MST1, LIF, PRDM14, FBLN1, EMP2, PCSK5, PRLR, TGFBR2, H3-5, FKBP4, PPARD	3952	43	19256	1.6997	1	1	0.997969
KEGG_PATHWAY	hsa05168:Herpes simplex virus 1 infection	125	2.89754	0.0438359	ZNF177, ZNF571, ZFP30, ZNF606, ZNF605, AKT2, AKT3, ZSCAN32, ZNF846, ZNF85, ZNF845, ZNF568, HLA-DOA, HLA-DOB, ZNF440, ZNF561, ZNF682, ZNF560, ZNF680, ZFP69B, ZNF705A, TSC1, ZNF99, HLA-A, ZNF12, HCFC2, ZNF93, ZNF439, ZNF317, ZNF713, ZNF557, ZNF436, ZNF677, ZNF555, ZNF675, ZNF674, ZNF432, ZNF398, ZNF671, ZNF154, ZNF324B, PIK3R1, ZNF25, ZNF708, C5, ZNF707, ZNF823, EIF4EBP1, ZNF547, ZNF426, ZNF546, ZN…	1783	495	8156	1.15513	1	0.282665	0.256371
KEGG_PATHWAY	hsa04925:Aldosterone synthesis and secretion	30	0.69541	0.044111	ATF2, CAMK2D, DAGLA, CAMK2A, ITPR2, CACNA1D, ITPR3, ADCY1, ADCY5, CACNA1I, MC2R, GNA11, CREB3L2, PRKACA, PRKACB, PRKCB, PDE2A, ATP2B4, ATP2B3, PRKCA, ATP2B2, ATP1B2, ATP2B1, CYP11B2, GNAS, PRKD2, CALM3, DAGLB, PLCB2, CREB5	1783	98	8156	1.4003	1	0.282665	0.256371
KEGG_PATHWAY	hsa01522:Endocrine resistance	30	0.69541	0.044111	SHC4, NOTCH2, SHC3, SHC1, SRC, ARAF, PIK3CD, ADCY1, PIK3R1, ABCB11, EGFR, ADCY5, MAPK9, CCND1, AKT2, AKT3, E2F1, E2F2, PRKACA, PRKACB, IGF1, PTK2, ESR2, NCOR1, GNAS, MDM2, GRB2, RAF1, SOS1, HBEGF	1783	98	8156	1.4003	1	0.282665	0.256371
GOTERM_BP_DIRECT	GO:0032091~negative regulation of protein binding	23	0.533148	0.0441909	ACE, RALB, CAV1, DDX11, CTNNBIP1, STYX, PDGFB, TMC8, TEX14, CSNK1E, PARK7, GTF2F1, PEX14, TTBK1, AURKB, IFIT2, DNAJB2, GOLGA2, EPB41L5, FRMD7, XIRP1, DISC1, PPARA	3952	75	19256	1.49422	1	1	0.997969
GOTERM_BP_DIRECT	GO:0006511~ubiquitin-dependent protein catabolic process	71	1.6458	0.0442217	RNF13, UBE2D2, UBE2D3, UBE2L6, UBE3B, UBE2Z, PSMD9, HERC4, CDC23, RNF19A, RNF150, USP30, UBL7, USP49, USP6, DTX3L, USP4, USP45, RC3H1, UBE4B, UCHL3, TRPC4AP, RC3H2, UCHL5, RNF126, WDR81, RNF128, USP40, PRKN, KLHL15, CUL3, UBR3, CBL, C18ORF25, RNF213, OS9, RNF215, UBQLN1, USP1, USP51, RBBP6, PSMF1, DISC1, RFFL, UBQLN4, USP24, HACE1, UBE2B, USP9X, USP22, USP9Y, KLHL3, UBE2G1, BFAR, MIB1, CUL4A, CYL…	3952	282	19256	1.22676	1	1	0.997969
GOTERM_BP_DIRECT	GO:0007568~aging	51	1.1822	0.0443644	GSK3A, TFRC, EPO, NPY2R, NUDT1, ADRA1A, LITAF, CX3CL1, EDNRB, TSPO, CCN2, CTSC, IL10, PDGFRB, TRPC6, SLC32A1, IGFBP5, APAF1, DNMT3A, GLRX2, TNFRSF1B, KMO, TGFBR2, SIRT3, COL4A2, SERPING1, LRP1, TYMS, AURKB, WRN, ATP5F1A, CNR1, UCP3, CTNNA1, MBP, BAK1, SLC12A2, CTC1, EIF2B5, KL, CDKN2B, SMAD4, KRTAP4-9, ACE, MBD1, MBD2, ATP2B1, SOD2, EIF2S1, NAPEPLD, GRB2	3952	194	19256	1.28091	1	1	0.997969
KEGG_PATHWAY	hsa04915:Estrogen signaling pathway	40	0.927214	0.0443718	SHC4, ATF2, SHC3, SHC1, SRC, PIK3CD, ITPR2, TGFA, ITPR3, ADCY1, PIK3R1, KRT20, EGFR, GNAI2, ADCY5, AKT2, AKT3, CREB3L2, PRKACA, PRKACB, NCOA1, GABBR2, GABBR1, HSP90AA1, HSPA6, KRT13, KRT32, ESR2, GNAS, RARA, GRB2, CALM3, PGR, RAF1, FKBP4, SOS1, PLCB2, HBEGF, FKBP5, CREB5	1783	138	8156	1.32589	1	0.282665	0.256371
GOTERM_BP_DIRECT	GO:0055085~transmembrane transport	61	1.414	0.0449657	SLC35B3, TUSC3, SLC35F2, PRF1, SLC35F1, CYB561D1, SLC2A6, SLC4A4, ABCC12, SLC4A5, MFSD8, PANX2, SLC22A15, SLCO2B1, GJA4, SLC25A43, SLC25A45, SLC12A8, SLC25A47, MFSD2A, SLC18A3, ABCC3, ABCC4, ABCC2, ABCC5, SLC2A13, NIPA1, ABCC9, ANO7, CYB561A3, SLC22A23, ANO1, ABCA10, SPNS1, SLC18B1, ABCG4, ABCG1, SLC47A1, ABCB7, ABCB5, SLCO5A1, ABCB8, ABCB11, TMEM241, CNNM1, ANKH, SLC19A3, ANO10, GPR155, SLC25A25…	3952	238	19256	1.24883	1	1	0.997969
GOTERM_BP_DIRECT	GO:1902476~chloride transmembrane transport	29	0.67223	0.0452277	GABRB3, GABRB2, CLIC5, SLC26A2, TTYH3, SLC26A1, SLC1A1, CLCN3, BEST3, BEST1, ANO10, SLC17A6, SLC17A8, GABRE, SLC12A8, SLC12A2, GABRA2, GABRP, SLC12A3, SLC12A4, GABRA4, ANO7, ANO1, CLCN6, CLCN5, GLRB, FXYD3, SLC26A9, PCYOX1	3952	100	19256	1.41302	1	1	0.997969
GOTERM_BP_DIRECT	GO:0045860~positive regulation of protein kinase activity	20	0.463607	0.0453087	XRCC6, XRCC5, AXIN1, AGAP2, VEGFC, PRKAG2, VLDLR, IQGAP1, PTK2, EREG, RASSF2, MRNIP, RAP1A, PTPRC, ALS2, PTK2B, RAPGEF2, SNX9, CCR7, DDR2	3952	63	19256	1.54682	1	1	0.997969
GOTERM_BP_DIRECT	GO:0033209~tumor necrosis factor-mediated signaling pathway	18	0.417246	0.0453888	TRAF3IP2, STAT1, TRAF2, TNFRSF1B, COMMD7, TNFSF13B, TNFRSF1A, PYCARD, TRAF3, TMSB4X, TRAF5, FAS, PTK2B, RIPK1, TNFRSF25, CARD14, BIRC2, BIRC3	3952	55	19256	1.59463	1	1	0.997969
GOTERM_CC_DIRECT	GO:0031253~cell projection membrane	7	0.162262	0.0455494	SLC12A2, NDRG4, DMTN, RAB35, ASAP1, FSCN3, ATP1B2	4132	14	20472	2.47725	1	0.60306	0.576987
GOTERM_BP_DIRECT	GO:0070050~neuron cellular homeostasis	11	0.254984	0.0455949	NELL2, DNAJB2, CHRNA1, PRKN, PRKAA1, CA7, ATP2A2, DISC1, SLC6A2, CX3CL1, TMEM175	3952	28	19256	1.91418	1	1	0.997969
GOTERM_CC_DIRECT	GO:0030864~cortical actin cytoskeleton	19	0.440427	0.0458692	PLEKHH2, SHROOM2, SHROOM3, PJVK, MYRIP, SHROOM1, IQGAP1, SPTB, MTSS2, CTTN, CDH1, TRPV4, DLC1, LANCL2, MYADM, COTL1, MYZAP, RAPGEF3, SPTBN2	4132	60	20472	1.56893	1	0.60306	0.576987
GOTERM_MF_DIRECT	GO:0000977~RNA polymerase II regulatory region sequence-specific DNA binding	93	2.15577	0.0471072	ZNF177, HMX3, ATF2, ZNF491, PRDM5, PRDM1, FOXM1, GLI3, ZNF80, SALL2, TRPS1, ZNF846, BBX, ZNF404, TP63, NCOA1, OSR2, ZNF440, ZNF560, PEG3, ZFP69B, ZNF705A, ZNF57, KLF15, RUNX3, ETV6, RUNX1, NME1, ETV7, NPAS4, KAT2B, ZFP41, NFX1, ZNF439, RFX5, RARA, ZNF436, ZNF557, ZNF875, ZNF599, ZNF555, ZNF510, ZNF674, HMX2, ZNF596, ZNF398, HMX1, DLX1, DLX2, ASCL4, SATB1, MAX, EPAS1, ZNF518B, NR1I2, ZBTB43, PRDM1…	4050	364	18811	1.18669	1	1	0.992937
GOTERM_BP_DIRECT	GO:0000209~protein polyubiquitination	46	1.0663	0.0472089	PRKN, TNKS, CUL3, UBE2D2, PELI2, UBE2D3, UBE2L6, BRCA1, UBE3B, PRPF19, CBL, UBE2J1, C10ORF90, TRIM6, RMND5A, RNF19A, TMEM129, MARCHF8, TRIM22, PPIL2, HACE1, WSB2, NHLRC3, UBE2B, FBXW11, FBXL17, AXIN1, RC3H1, BFAR, UBE2G1, UBE4B, LNPEP, RC3H2, RNF41, ITCH, UBOX5, UBE2T, PELI1, MDM2, ERCC8, TRIM14, TRIP12, UBE2V1, BIRC2, FBXL7, TAF1	3952	173	19256	1.29557	1	1	0.997969
KEGG_PATHWAY	hsa04923:Regulation of lipolysis in adipocytes	19	0.440427	0.0481902	INSR, PDE3B, IRS4, AQP7, PIK3CD, IRS2, ADCY1, PIK3R1, TSHR, ADCY5, GNAI2, AKT2, AKT3, GNAS, PLIN1, PRKACA, PRKACB, MGLL, PNPLA2	1783	56	8156	1.552	1	0.301408	0.27337
GOTERM_BP_DIRECT	GO:0060828~regulation of canonical Wnt signaling pathway	12	0.278164	0.048329	AMER1, PRKN, AMER2, AMER3, CCNY, PTK7, DAAM2, CTNND2, ZNF703, KREMEN1, FAM53B, EMD	3952	32	19256	1.82718	1	1	0.997969
GOTERM_BP_DIRECT	GO:0021915~neural tube development	12	0.278164	0.048329	NUP133, SALL2, KAT5, ALDH1A2, PLXNA2, PLOD3, DCHS1, FUZ, PROX1, PKD2, HES5, ZFP36L1	3952	32	19256	1.82718	1	1	0.997969
GOTERM_BP_DIRECT	GO:0030036~actin cytoskeleton organization	48	1.11266	0.048459	AGAP2, FHL3, LDB3, CXCL1, RND3, EHBP1, FGD2, AMOT, ADD2, PDLIM1, SLC9A3R1, FGD4, CSRP3, FGD6, ABL1, FLNB, PIP5K1C, PDLIM5, PDLIM7, SPTBN2, PHACTR4, SPECC1, DMTN, IQSEC1, PDPK1, LIMK2, STARD8, IQSEC3, ARHGEF18, PDE4DIP, SSH2, ARHGAP26, SSH3, SPTB, MTSS1, SSH1, FMNL3, NISCH, DIAPH1, INF2, DAAM2, DLC1, EHBP1L1, SPECC1L, SPIRE1, DOCK2, SMTNL2, ARHGEF5	3952	182	19256	1.28505	1	1	0.997969
GOTERM_BP_DIRECT	GO:0055119~relaxation of cardiac muscle	7	0.162262	0.0490015	CAMK2D, GSTM2, RGS2, P2RX4, PLN, ATP2A2, PDE5A	3952	14	19256	2.43623	1	1	0.997969
GOTERM_BP_DIRECT	GO:0033169~histone H3-K9 demethylation	7	0.162262	0.0490015	PHF2, KDM4B, KDM3A, KDM4C, KDM4D, JMJD1C, PHF8	3952	14	19256	2.43623	1	1	0.997969
GOTERM_BP_DIRECT	GO:0097049~motor neuron apoptotic process	7	0.162262	0.0490015	CNTFR, ATF2, ERBB3, SLC1A1, FAS, ADARB1, RAPSN	3952	14	19256	2.43623	1	1	0.997969
GOTERM_BP_DIRECT	GO:0045947~negative regulation of translational initiation	7	0.162262	0.0490015	RBM4, FMR1, TPR, EIF4EBP1, EIF4EBP2, EIF4EBP3, PAIP2	3952	14	19256	2.43623	1	1	0.997969
GOTERM_BP_DIRECT	GO:0060322~head development	7	0.162262	0.0490015	OSR2, IL11RA, FLRT3, LIMK2, AXIN1, CCDC32, STRA6	3952	14	19256	2.43623	1	1	0.997969
GOTERM_BP_DIRECT	GO:0010524~positive regulation of calcium ion transport into cytosol	7	0.162262	0.0490015	ADCYAP1R1, LHCGR, P2RX4, ASPH, CAV1, BAK1, GRIN1	3952	14	19256	2.43623	1	1	0.997969
GOTERM_CC_DIRECT	GO:0030424~axon	87	2.01669	0.0491031	ROBO2, NRP1, ROBO4, GSK3A, PTPRS, FMR1, PTPRO, DOCK7, PARK7, COMT, PHB2, GLDN, MYPN, ZFYVE27, ATCAY, BOC, SACS, TMEM108, KIF1C, NRCAM, KIF1B, DIP2B, NEK3, EMB, MAF1, ATP7A, SCN1B, SCN1A, EPHA5, SLC38A1, DST, DCC, PLEKHG5, DYRK1A, NRG1, RTN4RL2, KCNAB2, SRCIN1, TANC2, ACTBL2, SCN8A, RIN3, SCN4A, ULK1, TNFRSF21, HCN4, MTPN, PRKAA1, PRKAA2, STAU2, MYCBP2, SLC1A1, IGHMBP2, ADAM22, KCNA4, HTT, LPAR3, …	4132	361	20472	1.19402	1	0.638852	0.611232
GOTERM_MF_DIRECT	GO:0051213~dioxygenase activity	14	0.324525	0.04917	KDM5A, EGLN1, KDM6B, PHF2, KDM3A, KDM5C, KDM4B, KDM5D, KDM4D, JMJD1C, PHF8, ALKBH3, ASPHD2, UTY	4050	38	18811	1.7112	1	1	0.992937
GOTERM_BP_DIRECT	GO:0043401~steroid hormone mediated signaling pathway	9	0.208623	0.0491876	PGRMC2, PAQR7, NR4A3, ABHD2, OR51E2, ESRRB, NR2E1, PPARA, PPARD	3952	21	19256	2.0882	1	1	0.997969
GOTERM_BP_DIRECT	GO:0032924~activin receptor signaling pathway	9	0.208623	0.0491876	SMAD2, ACVR1, ACVRL1, SMAD4, SMAD3, INHBB, GDF6, ACVR2B, TGFBR2	3952	21	19256	2.0882	1	1	0.997969
GOTERM_BP_DIRECT	GO:1900181~negative regulation of protein localization to nucleus	9	0.208623	0.0491876	MFHAS1, TRIM40, LATS2, TMEM98, TRIM29, CTNNA1, DCLK2, CLDN18, LZTS2	3952	21	19256	2.0882	1	1	0.997969
GOTERM_BP_DIRECT	GO:0038096~Fc-gamma receptor signaling pathway involved in phagocytosis	9	0.208623	0.0491876	VAV3, FGR, YES1, SYK, SRC, ABL1, PLA2G6, PTK2, VAV2	3952	21	19256	2.0882	1	1	0.997969
GOTERM_BP_DIRECT	GO:0021772~olfactory bulb development	9	0.208623	0.0491876	EOMES, SKI, DLX2, LHX2, CHD7, KIF14, RPGRIP1L, NR2E1, FUT1	3952	21	19256	2.0882	1	1	0.997969
GOTERM_BP_DIRECT	GO:0043303~mast cell degranulation	9	0.208623	0.0491876	NR4A3, SYK, MRGPRX2, CLNK, PLA2G3, PIK3CD, CBL, RASGRP1, PTGDR	3952	21	19256	2.0882	1	1	0.997969
KEGG_PATHWAY	hsa05032:Morphine addiction	28	0.64905	0.0492507	GABRB3, GABRB2, PDE3B, CACNA1B, ADCY1, GNAI2, ADCY5, GRK3, PDE11A, GNG7, PDE4B, GABRE, PDE8B, PRKACA, PRKACB, GABRA2, GABRP, GABBR2, GABBR1, SLC32A1, PRKCB, GABRA4, PDE2A, PRKCA, GNG12, PDE3A, GNAS, PDE7B	1783	91	8156	1.40748	1	0.30254	0.274397
GOTERM_MF_DIRECT	GO:0048018~receptor agonist activity	19	0.440427	0.0501293	WNT10B, EDA, EGF, WNT7B, IGF2, WNT8B, TGFA, NRG1, AREG, TNFSF13B, EREG, GREM2, SFRP2, TAFA5, TAFA2, TAFA3, WNT2, WNT3, HBEGF	4050	57	18811	1.54823	1	1	0.992937
GOTERM_CC_DIRECT	GO:0016328~lateral plasma membrane	22	0.509968	0.0502416	SLC12A2, GPSM2, ANXA1, PTPRO, AXIN1, ANK3, ATP1B2, SLC7A11, ATP2B1, IQGAP1, LIN7C, NKD2, CEACAM1, OCLN, VANGL2, MYO1C, GJB1, ERBB3, CDH1, CLDN12, GNA12, FGF13	4132	73	20472	1.49314	1	0.644364	0.616506
GOTERM_BP_DIRECT	GO:0032743~positive regulation of interleukin-2 production	13	0.301344	0.0502913	SASH3, STAT5B, ANXA1, GLMN, TRAF2, RUNX1, PTPRC, RPS3, PDE4B, PLCG2, ABL1, PRKD2, PRKCQ	3952	36	19256	1.7595	1	1	0.997969
GOTERM_CC_DIRECT	GO:0005814~centriole	42	0.973574	0.0505586	TOP2A, CEP104, CCDC68, CETN1, CCNF, CEP120, CEP164, BCCIP, TUBD1, PLA2G3, HTT, FTCD, CEP128, C10ORF90, GLE1, ACTR1A, KIAA0753, POC1A, DZIP1L, POC1B, CEP170, RTTN, CEP97, IQCB1, CEP135, ODF2, CCDC57, CEP152, MAGI2, HSPA6, SIRT2, WRAP73, AHI1, CCDC88A, NEURL4, RP2, KIAA0586, CENPJ, CEP41, DZIP1, CEP20, SFI1	4132	159	20472	1.30874	1	0.644364	0.616506
GOTERM_MF_DIRECT	GO:0016791~phosphatase activity	20	0.463607	0.05123	EPM2A, PHLPP2, EPHX2, PTPRO, PRUNE1, PTPRJ, PPM1K, HDHD2, SSH2, SSH3, SSH1, PPP5C, PHOSPHO1, CA3, INPP5F, INPP5D, CTDSP2, ENPP1, PGAM5, ACP3	4050	61	18811	1.52285	1	1	0.992937
GOTERM_CC_DIRECT	GO:0005721~pericentric heterochromatin	11	0.254984	0.0518307	KDM4B, KDM4C, UHRF2, KDM4D, INCENP, ATRX, SNAI1, IKZF1, LRWD1, NCAPD3, MACROH2A1	4132	29	20472	1.87929	1	0.650894	0.622753
GOTERM_BP_DIRECT	GO:0050680~negative regulation of epithelial cell proliferation	21	0.486787	0.0519154	CDKN1C, ATF2, WNT10B, TGFB2, CDKN2B, PEX2, NLRC3, IFT80, MCC, STK4, RUNX3, MTSS1, SAV1, EREG, TGFBR3, AR, SFRP1, SFRP2, CDK6, NKX3-1, PPARD	3952	68	19256	1.50473	1	1	0.997969
GOTERM_CC_DIRECT	GO:0002116~semaphorin receptor complex	6	0.139082	0.0521132	NRP1, PLXNA2, PLXNB3, PLXNA1, PLXNB1, PLXNC1	4132	11	20472	2.70246	1	0.650894	0.622753
GOTERM_BP_DIRECT	GO:0008286~insulin receptor signaling pathway	19	0.440427	0.0528763	BCAR3, PTPN1, KL, GSK3A, SHC1, INSR, RARRES2, IRS4, IGF2, IRS2, PIK3R1, SORBS1, BAIAP2, CSRP3, AKT2, EIF4EBP2, GRB2, DNAI1, BCAR1	3952	60	19256	1.54295	1	1	0.997969
KEGG_PATHWAY	hsa05218:Melanoma	23	0.533148	0.0531255	PDGFRB, EGF, HGF, PDGFB, ARAF, PIK3CD, PIK3R1, IGF1, EGFR, GADD45G, CDK6, CCND1, CDH1, AKT2, PDGFD, AKT3, MDM2, E2F1, E2F2, BAK1, RAF1, MET, FGF23	1783	72	8156	1.46124	1	0.314151	0.284927
GOTERM_BP_DIRECT	GO:0007157~heterophilic cell-cell adhesion via plasma membrane cell adhesion molecules	17	0.394066	0.0531949	CRB2, TENM1, CD164, CADM3, GRID2, CXADR, CADM1, TENM4, PVR, CEACAM19, PTPRD, CDH4, PSG5, CD209, DCHS1, SCARF2, NECTIN1	3952	52	19256	1.59292	1	1	0.997969
GOTERM_CC_DIRECT	GO:0005938~cell cortex	43	0.996755	0.0532472	GPSM2, CLIC5, C2CD5, AQP7, ITPR2, RND2, FNBP1L, TRAK1, RND3, RHOBTB1, PARD6B, SCIN, PARD6A, AKT2, PTK2B, FLNB, POTEF, CCN2, CYTIP, MYH10, CLASP2, DST, MYO10, SEPTIN2, GAD1, CAV1, DENND2B, HIP1R, MICAL3, AXIN1, AGTRAP, TSC1, TRAF2, PTK2, ERMN, MKLN1, ITCH, CTTN, SPIRE1, CD302, ARHGEF7, FERMT2, RAI14	4132	164	20472	1.29905	1	0.654051	0.625773
GOTERM_CC_DIRECT	GO:0060077~inhibitory synapse	8	0.185443	0.0534133	GABRA2, SLC32A1, SYT11, GAD1, IQSEC3, LHFPL4, MAF1, CLCN3	4132	18	20472	2.202	1	0.654051	0.625773
GOTERM_BP_DIRECT	GO:0030308~negative regulation of cell growth	35	0.811312	0.0537228	ACVRL1, DDX3X, PTPRJ, ING1, CCAR2, RERG, CDKN2AIP, DNAJB2, TCHP, CYP27B1, SERTAD3, SOX17, SERTAD2, ENPP1, SH3BP4, SLIT3, IP6K2, MINAR1, TSPYL2, TGFB2, TRIM40, SMAD4, SMAD3, ESR2, PML, ST7L, DCSTAMP, SFRP1, SFRP2, NME6, ADAM15, PPT1, AGTR2, VGLL4, PPARD	3952	127	19256	1.34281	1	1	0.997969
GOTERM_MF_DIRECT	GO:0005001~transmembrane receptor protein tyrosine phosphatase activity	8	0.185443	0.0538215	PTPRT, PTPRD, PTPRE, PTPRR, PTPRC, PTPRO, PTPRK, PTPRF	4050	17	18811	2.18574	1	1	0.992937
GOTERM_BP_DIRECT	GO:0060976~coronary vasculature development	10	0.231803	0.053885	NDST1, SNX17, PTK7, SUFU, CPLANE1, PRDM1, MEGF8, PCSK5, MMP21, APLN	3952	25	19256	1.94899	1	1	0.997969
GOTERM_BP_DIRECT	GO:0045022~early endosome to late endosome transport	10	0.231803	0.053885	EEA1, ANKRD27, WDR81, SNX16, HOOK1, WDR91, LMTK2, EMP2, HOOK3, RAB5A	3952	25	19256	1.94899	1	1	0.997969
GOTERM_MF_DIRECT	GO:0003755~peptidyl-prolyl cis-trans isomerase activity	16	0.370885	0.0541136	PPIL1, PPIL2, FKBP15, FKBP14, PTPA, FKBP8, FKBP7, PPIE, PIN4, FKBP9, AIPL1, FKBP4, PPIC, FKBP5, NKTR, PPIL6	4050	46	18811	1.61554	1	1	0.992937
KEGG_PATHWAY	hsa04014:Ras signaling pathway	63	1.46036	0.0541461	FLT1, RASGRF2, RASGRF1, PIK3CD, ETS1, ELK1, AKT2, AKT3, PRKACA, PRKACB, PDGFRB, RALGAPA1, PRKCB, HGF, PLA2G4A, PRKCA, TIAM1, RALGAPB, RASA1, RAF1, SOS1, MET, EXOC2, PLA1A, SHC4, RALA, RALB, SHC3, SHC1, PDGFB, PLA2G3, TGFA, RASAL1, PIK3R1, STK4, PLA2G6, RASGRP1, EGFR, RASGRP3, RAP1B, MAPK9, RAP1A, PDGFD, GNG7, ABL1, PLCG2, ABL2, FGF23, PAK2, PLA2G2F, NTRK2, EGF, INSR, IGF2, VEGFC, IGF1, GNG12, GRI…	1783	235	8156	1.22631	1	0.314151	0.284927
GOTERM_CC_DIRECT	GO:0005782~peroxisomal matrix	17	0.394066	0.0546652	GSTK1, EPHX2, CROT, BAAT, HSPD1, GRHPR, GNPAT, ACOXL, DAO, SCP2, EHHADH, AGPS, NUDT19, HAO1, ACOX3, ACAA1, PAOX	4132	53	20472	1.58918	1	0.661539	0.632937
KEGG_PATHWAY	hsa04142:Lysosome	38	0.880853	0.0548783	GBA, CLTC, AP4E1, LITAF, GNS, MFSD8, GGA2, CTSO, GGA3, AP1G2, LAMP1, CTSL, NEU1, SLC17A5, AP1S2, ATP6V0A2, AP1S1, ATP6V1H, IDS, AP4S1, WDR7, CTSE, CTSC, ATP6V0A1, CTSB, HGSNAT, CD164, MANBA, ATP6AP1, SORT1, M6PR, SUMF1, NPC1, PPT1, NCOA7, TPP1, ATP6V0C, SPAM1	1783	132	8156	1.31685	1	0.314151	0.284927
GOTERM_CC_DIRECT	GO:0005741~mitochondrial outer membrane	49	1.13584	0.0550841	ATF2, CISD1, PHB2, HK2, HK1, CASP8, FUNDC1, TSPO, USP30, CPT1A, RSAD2, VPS13C, ACSL6, VPS13A, KMO, NME1, HADHB, VAMP1, TRIM14, ULK1, PGAM5, VDAC1, PGR, RAF1, LETMD1, PRKN, BPHL, CYP27B1, SNN, BCL2L11, UBB, STMP1, CNR1, BMF, BAK1, GPAT2, MLXIP, MOAP1, C11ORF65, GK, PDE2A, DNAJC11, RMDN3, SLC8A3, PINK1, DAO, TOMM7, LPIN1, RNF185	4132	191	20472	1.27105	1	0.661539	0.632937
GOTERM_BP_DIRECT	GO:0001503~ossification	25	0.579509	0.0553357	SLC26A2, ALOX15, LRRC17, TWIST1, MESD, EGFR, CLEC3A, RASSF2, DHX36, CCN2, SOST, PPARGC1B, PDLIM7, SORT1, PAM16, FZD9, EIF2AK3, RUNX3, RUNX1, GFRA4, COL1A1, EXT2, COL5A2, SP3, DDR2	3952	85	19256	1.43308	1	1	0.997969
GOTERM_MF_DIRECT	GO:0061630~ubiquitin protein ligase activity	84	1.94715	0.0553866	RNF10, TRIM74, TRAF3IP2, RNF13, UBE2D2, FBXO27, UBE2D3, LTN1, UBE3B, PRPF19, RNF157, HERC4, TRIM6, RNF19A, RNF151, RNF150, TRIM22, KCMF1, VPS18, NHLRC3, DTX3L, FBXW11, NSMCE1, RC3H1, RNF208, MED27, RC3H2, RNF41, PJA1, MED7, RNF126, TRIM17, RNF128, NFX1, PELI1, TRIM13, TRIM14, CBLL1, BIRC2, RNF122, BIRC3, RNFT2, PRKN, UHRF2, CUL3, MYCBP2, PELI2, UBR3, UBR1, CBL, C10ORF90, ZNRF2, C18ORF25, RMND5A, …	4050	328	18811	1.18949	1	1	0.992937
GOTERM_BP_DIRECT	GO:0030193~regulation of blood coagulation	6	0.139082	0.0555426	CAV1, APOH, SERPING1, F2RL1, F2, FOXA2	3952	11	19256	2.65771	1	1	0.997969
GOTERM_BP_DIRECT	GO:0043030~regulation of macrophage activation	6	0.139082	0.0555426	MFHAS1, CD74, CD84, SHPK, MYO18A, PJA2	3952	11	19256	2.65771	1	1	0.997969
GOTERM_BP_DIRECT	GO:0048935~peripheral nervous system neuron development	6	0.139082	0.0555426	NTRK2, ONECUT2, ETV1, RUNX3, HOXD9, RUNX1	3952	11	19256	2.65771	1	1	0.997969
GOTERM_BP_DIRECT	GO:0045199~maintenance of epithelial cell apical/basal polarity	6	0.139082	0.0555426	CRB2, SLC9A3R1, PDCD6IP, LHX2, LIN7C, ANK1	3952	11	19256	2.65771	1	1	0.997969
GOTERM_BP_DIRECT	GO:0070198~protein localization to chromosome, telomeric region	6	0.139082	0.0555426	XRCC5, TNKS, ATRX, PINX1, TERF2IP, TPP1	3952	11	19256	2.65771	1	1	0.997969
GOTERM_BP_DIRECT	GO:1902036~regulation of hematopoietic stem cell differentiation	6	0.139082	0.0555426	ITCH, YTHDF2, CDK6, KAT5, OSM, ABL1	3952	11	19256	2.65771	1	1	0.997969
KEGG_PATHWAY	hsa04152:AMPK signaling pathway	35	0.811312	0.0556485	PFKFB2, PRKAA1, PFKFB3, PRKAA2, IRS4, PRKAG2, PIK3CD, IRS2, PIK3R1, SLC2A4, ELAVL1, ADRA1A, RPTOR, EEF2K, PPP2R1B, CCND1, AKT2, AKT3, CREB3L2, LEPR, EIF4EBP1, CPT1A, PRKAB2, STRADA, PDPK1, INSR, TSC1, PPP2R5D, IGF1, TBC1D1, PPP2R2C, SCD, ULK1, PFKM, CREB5	1783	120	8156	1.33417	1	0.314151	0.284927
KEGG_PATHWAY	hsa05222:Small cell lung cancer	28	0.64905	0.0557069	ITGB1, MAX, PIK3CD, LAMC1, PIK3R1, CCND1, AKT2, AKT3, E2F1, E2F2, BAK1, CDKN2B, APAF1, ITGA3, ITGA2, TRAF2, PTK2, GADD45G, CDK6, COL4A2, TRAF3, COL4A3, TRAF5, CDK2, COL4A6, RARB, BIRC2, BIRC3	1783	92	8156	1.39218	1	0.314151	0.284927
GOTERM_BP_DIRECT	GO:0001656~metanephros development	11	0.254984	0.0572128	ROBO2, OSR2, NIPBL, SOX17, RDH10, ITGA8, GDF6, HOXC11, GLI3, HOXA11, NKX3-1	3952	29	19256	1.84818	1	1	0.997969
GOTERM_BP_DIRECT	GO:0007520~myoblast fusion	11	0.254984	0.0572128	ITGB1, ADAMTS15, ERVFRD-1, MYH9, DYRK1B, PLEKHO1, NOS1, DOCK2, DOCK1, JAM2, KCNH1	3952	29	19256	1.84818	1	1	0.997969
GOTERM_BP_DIRECT	GO:0048041~focal adhesion assembly	11	0.254984	0.0572128	CTTN, PDPK1, SRC, ITGA2, DLC1, PTK2B, PIP5K1A, SORBS1, PTPRK, ARHGEF7, FERMT2	3952	29	19256	1.84818	1	1	0.997969
GOTERM_BP_DIRECT	GO:0070372~regulation of ERK1 and ERK2 cascade	11	0.254984	0.0572128	PKHD1, TIAM1, PRMT5, CEACAM1, SYK, STYX, FAM83D, RASGRP1, ZDHHC17, YWHAZ, EGFR	3952	29	19256	1.84818	1	1	0.997969
GOTERM_CC_DIRECT	GO:0019898~extrinsic component of membrane	22	0.509968	0.0572711	CNTFR, SEC23A, MTMR3, ANXA1, NCF1, VPS13C, GBA, ASPSCR1, VPS13A, WIPI2, GFRA3, GBA2, SYTL4, EHD2, BLOC1S6, BCL2L11, MCF2L, MICALL1, TPR, NAAA, MGLL, RGS6	4132	74	20472	1.47296	1	0.673093	0.643992
GOTERM_BP_DIRECT	GO:0021537~telencephalon development	8	0.185443	0.0578015	SLC8A3, KAT2A, OXTR, SIX3, TCTN1, SLC1A2, ZDHHC16, HES5	3952	18	19256	2.16554	1	1	0.997969
GOTERM_BP_DIRECT	GO:0071711~basement membrane organization	8	0.185443	0.0578015	ITGB1, MMP11, FERMT1, CAV1, GAS2, SPINT2, NID1, NID2	3952	18	19256	2.16554	1	1	0.997969
GOTERM_CC_DIRECT	GO:0005764~lysosome	75	1.73853	0.0578431	CLTC, MLC1, RPTOR, FYCO1, ZFYVE26, CTSO, STS, LAMP1, TRIM29, CTSL, IDS, EPG5, ACP3, HLA-DOB, CTSC, CTSB, VPS18, SFTPB, LHCGR, MANBA, USP6, DTX3L, USP4, VPS13C, ARRDC3, OCRL, ANK3, MFSD12, TMEM175, NPC1, TRIM17, NAAA, TLR7, PCYOX1, SRC, FUT10, PON2, GBA, CXCR4, PRCP, BCL10, GNS, TRPM2, GGA3, NEU1, SLC17A5, MARCHF8, SLC38A9, ARSD, SNX6, SLC17A4, CD164, CD74, ACE, ANKRD27, ABCA5, SORT1, INSR, LRBA, …	4132	309	20472	1.20255	1	0.673093	0.643992
GOTERM_CC_DIRECT	GO:0032584~growth cone membrane	5	0.115902	0.0579004	LAMP5, ZFYVE27, FLRT3, TRPV2, NECTIN1	4132	8	20472	3.09656	1	0.673093	0.643992
GOTERM_BP_DIRECT	GO:0060070~canonical Wnt signaling pathway	28	0.64905	0.0580922	YAP1, EDA, TCF7, DIXDC1, WNT8B, STK4, LRP6, EDNRB, RSPO2, SOST, DISC1, WNT2, WNT3, WNT10B, FOXD1, FZD5, RYK, WNT7B, FZD9, AXIN1, CSNK1E, KLF4, PYGO1, BCL9, SFRP1, SFRP2, LATS2, SDC1	3952	98	19256	1.39213	1	1	0.997969
GOTERM_MF_DIRECT	GO:0008201~heparin binding	48	1.11266	0.0588021	FBLN7, TENM1, NRP1, PTPRS, ECM2, PCOLCE2, COL13A1, SERPINC1, LRTM2, PDCD5, NDNF, PRELP, THBS2, PCSK6, FGFRL1, PTPRF, SERPINA5, ADAMTS15, EFEMP2, LIPC, ADAMTSL5, APOH, LIPH, RSPO2, ZNF207, SLIT3, CCN2, SOST, FGFBP3, RSPO4, IMPG1, IMPG2, COL25A1, REG4, COL23A1, NAV2, F2, APOA5, COLQ, TGFBR3, NELL2, GREM2, SFRP1, PTPRC, SELL, COL5A1, ANGPTL3, HBEGF	4050	176	18811	1.26673	1	1	0.992937
GOTERM_CC_DIRECT	GO:0098794~postsynapse	32	0.741771	0.0590979	GSK3A, HIP1, FMR1, CYP46A1, ELAVL1, GRK3, CDH1, RNF19A, ABL1, EIF4EBP2, STX4, GABRE, EPS15, GIT1, EIF4B, APC2, GABRA2, GHSR, SLC6A17, GABRA4, FZD9, ZNF804A, ZDHHC15, SLC8A3, NPAS4, MKLN1, P2RX4, P2RX1, SMCR8, CHRFAM7A, ARHGEF7, SLC29A1	4132	117	20472	1.35508	1	0.673093	0.643992
GOTERM_BP_DIRECT	GO:0051897~positive regulation of protein kinase B signaling	35	0.811312	0.0592106	ITGB1, CX3CR1, HIP1, SRC, PIK3CD, PTPRJ, PARK7, EGFR, CX3CL1, MTDH, C1QTNF1, GCNT2, RICTOR, CCR7, HSP90AA1, IGFBP5, F10, EGF, INSR, OSM, IGF2, NRG1, MEIS3, F3, PTK2, MFHAS1, PINK1, P2RX4, NOX4, TEK, MET, FERMT2, MYORG, TSPYL5, HBEGF	3952	128	19256	1.33232	1	1	0.997969
GOTERM_BP_DIRECT	GO:0016192~vesicle-mediated transport	59	1.36764	0.059256	ARF4, CLTC, AP4E1, MLC1, CHM, ACTR1A, ZFYVE27, AP1G2, AP1S2, AP1S1, KIF1C, KIF1B, VPS18, RAB2B, PRKCI, CAMLG, ARL14, ARFGAP3, VAMP8, RAB30, RABEP1, VAMP7, TBC1D4, RAB35, VAMP1, TSNARE1, RTN3, SEC23A, SAR1B, GOSR2, ARL1, NAPG, ARL17B, GGA3, AP4S1, STX4, CHML, STX2, SEC23B, RAB11FIP3, SPTBN2, SPAG9, TBC1D8B, SYT2, YIPF5, HSPA6, CCZ1, RAB39A, MYO5A, RAB27A, FUZ, TVP23A, SYT9, AHI1, SYT11, MYO5B, VPS…	3952	233	19256	1.2338	1	1	0.997969
GOTERM_CC_DIRECT	GO:0016469~proton-transporting two-sector ATPase complex	4	0.0927214	0.0592796	ATP6AP1, ATP6V1E1, ATP6V1C1, ATP6V1F	4132	5	20472	3.9636	1	0.673093	0.643992
GOTERM_CC_DIRECT	GO:0098554~cytoplasmic side of endoplasmic reticulum membrane	4	0.0927214	0.0592796	DNAJB2, PTPN1, EPM2AIP1, THADA	4132	5	20472	3.9636	1	0.673093	0.643992
KEGG_PATHWAY	hsa05211:Renal cell carcinoma	22	0.509968	0.0601365	EGLN1, ARNT2, TGFB2, EPAS1, HGF, PDGFB, ARAF, PIK3CD, TGFA, PIK3R1, ETS1, CRKL, RAP1B, RAP1A, AKT2, AKT3, GRB2, ELOB, RAF1, SOS1, PAK2, MET	1783	69	8156	1.45848	1	0.33366	0.302622
GOTERM_MF_DIRECT	GO:0004697~protein kinase C activity	7	0.162262	0.0602655	PRKCI, SMG1, PRKCH, PRKCB, PRKCQ, PRKD2, PRKCA	4050	14	18811	2.32235	1	1	0.992937
GOTERM_MF_DIRECT	GO:0032454~histone demethylase activity (H3-K9 specific)	7	0.162262	0.0602655	PHF2, KDM4B, KDM3A, KDM4C, KDM4D, JMJD1C, PHF8	4050	14	18811	2.32235	1	1	0.992937
GOTERM_BP_DIRECT	GO:0007265~Ras protein signal transduction	26	0.602689	0.0609286	RALA, RALB, RASGRF2, RASGRF1, PARK7, RASGRP1, NTN1, RERG, RASGRP3, CRKL, RASGEF1C, G3BP1, ZNF304, RALGPS1, DHCR24, IGF1, DOK1, RIT1, DOK3, CDK2, RAPGEF2, GRB2, SOS1, RAPGEF6, RAPGEF3, RAPGEF4	3952	90	19256	1.4076	1	1	0.997969
GOTERM_BP_DIRECT	GO:0006695~cholesterol biosynthetic process	13	0.301344	0.0610153	PRKAA1, PRKAA2, INSIG2, INSIG1, CYP51A1, DHCR24, APOA5, LSS, ARV1, NPC1L1, MVD, LBR, FDFT1	3952	37	19256	1.71195	1	1	0.997969
GOTERM_BP_DIRECT	GO:0034720~histone H3-K4 demethylation	5	0.115902	0.0611212	KDM5A, KDM5C, KDM5D, KDM1B, RIOX2	3952	8	19256	3.04529	1	1	0.997969
GOTERM_BP_DIRECT	GO:0032364~oxygen homeostasis	5	0.115902	0.0611212	EGLN1, NNT, WNT7B, SOD2, CIAO3	3952	8	19256	3.04529	1	1	0.997969
GOTERM_BP_DIRECT	GO:1902425~positive regulation of attachment of mitotic spindle microtubules to kinetochore	5	0.115902	0.0611212	KAT2B, KAT5, INCENP, CDCA8, AURKB	3952	8	19256	3.04529	1	1	0.997969
GOTERM_BP_DIRECT	GO:0030853~negative regulation of granulocyte differentiation	5	0.115902	0.0611212	CUL4A, CEACAM1, PRDM16, RARA, RUNX1	3952	8	19256	3.04529	1	1	0.997969
GOTERM_BP_DIRECT	GO:0019318~hexose metabolic process	5	0.115902	0.0611212	HK3, HOOK1, HOOK3, HK2, HK1	3952	8	19256	3.04529	1	1	0.997969
GOTERM_BP_DIRECT	GO:0098909~regulation of cardiac muscle cell action potential involved in regulation of contraction	5	0.115902	0.0611212	HCN4, CAMK2D, CAV1, ATP2A2, FGF13	3952	8	19256	3.04529	1	1	0.997969
GOTERM_BP_DIRECT	GO:0015014~heparan sulfate proteoglycan biosynthetic process, polysaccharide chain biosynthetic process	5	0.115902	0.0611212	CSGALNACT1, EXT2, NDST1, NDST4, HS2ST1	3952	8	19256	3.04529	1	1	0.997969
GOTERM_BP_DIRECT	GO:0060346~bone trabecula formation	5	0.115902	0.0611212	FBN2, COL1A1, WNT10B, SFRP1, PPARGC1B	3952	8	19256	3.04529	1	1	0.997969
GOTERM_BP_DIRECT	GO:0051346~negative regulation of hydrolase activity	5	0.115902	0.0611212	ATP5IF1, CAMK2A, LEPR, NOS1, SERPINA5	3952	8	19256	3.04529	1	1	0.997969
GOTERM_MF_DIRECT	GO:0060090~binding, bridging	26	0.602689	0.0612316	NCF1, WWC1, WWC2, ITSN1, IQGAP1, SAV1, SLC9A1, SLC9A3R2, SLC9A3R1, SH3PXD2A, DLGAP1, DISC1, MAGI1, SGTB, SEPTIN2, MAGI3, CAV1, MAGI2, AXIN1, SEPTIN6, PDE4DIP, PKP2, LAMTOR1, DZIP1, LAMTOR3, ANAPC1	4050	86	18811	1.40421	1	1	0.992937
GOTERM_CC_DIRECT	GO:0005770~late endosome	39	0.904033	0.061281	PARM1, SRC, DERL2, CXCR4, HTT, CD1E, VPS26B, CLCN3, FYCO1, ZFYVE26, RAP1A, ATP7B, LAMP1, MICALL1, SLC38A9, ATP7A, CD74, VPS18, ANKRD27, ABCA5, KIDINS220, SLC30A2, VPS13C, INSR, MAGI2, ATG9A, M6PR, MYO5A, RAB27A, NMNAT2, APOA5, MFSD12, SNX16, RNF128, DDIT3, VPS41, CHMP3, RAPGEF2, RAB9B	4132	148	20472	1.30558	1	0.68955	0.659737
GOTERM_BP_DIRECT	GO:0048146~positive regulation of fibroblast proliferation	18	0.417246	0.061756	PDGFRB, CTC1, CD74, ITGB3, PDGFB, LIF, FBLN1, IGF1, EGFR, PML, EREG, CDK6, PDGFD, E2F1, ABL1, CD248, WNT2, DDR2	3952	57	19256	1.53867	1	1	0.997969
GOTERM_BP_DIRECT	GO:0051480~regulation of cytosolic calcium ion concentration	14	0.324525	0.0619183	YWHAE, TRPC6, TRPC4, CAV1, FZD9, ATP2B4, ATP2B3, ATP2B2, ATP2B1, F2, CALB2, PLN, PRKACA, CNGB1	3952	41	19256	1.66377	1	1	0.997969
GOTERM_BP_DIRECT	GO:0042311~vasodilation	14	0.324525	0.0619183	BBS2, MKKS, GCH1, PLOD3, PLA2G6, EGFR, EXT2, EDNRB, BDKRB2, F2RL1, NOS1, AGTR2, VSTM4, PPARD	3952	41	19256	1.66377	1	1	0.997969
GOTERM_BP_DIRECT	GO:1900024~regulation of substrate adhesion-dependent cell spreading	4	0.0927214	0.0619534	ST6GAL1, PDPN, WASHC2C, PTK2	3952	5	19256	3.89798	1	1	0.997969
GOTERM_BP_DIRECT	GO:0090114~COPII-coated vesicle budding	4	0.0927214	0.0619534	SEC23A, VAPA, VAPB, SEC23B	3952	5	19256	3.89798	1	1	0.997969
GOTERM_BP_DIRECT	GO:0010715~regulation of extracellular matrix disassembly	4	0.0927214	0.0619534	DDR1, LRP1, ETS1, DDR2	3952	5	19256	3.89798	1	1	0.997969
GOTERM_BP_DIRECT	GO:0019530~taurine metabolic process	4	0.0927214	0.0619534	GHR, STAT5A, STAT5B, BAAT	3952	5	19256	3.89798	1	1	0.997969
GOTERM_BP_DIRECT	GO:0098901~regulation of cardiac muscle cell action potential	4	0.0927214	0.0619534	CAMK2D, TMEM161B, NOS1AP, CALM3	3952	5	19256	3.89798	1	1	0.997969
GOTERM_BP_DIRECT	GO:0033564~anterior/posterior axon guidance	4	0.0927214	0.0619534	UNC5B, DCC, UNC5C, NTN1	3952	5	19256	3.89798	1	1	0.997969
GOTERM_BP_DIRECT	GO:0038135~ERBB2-ERBB4 signaling pathway	4	0.0927214	0.0619534	ERBB4, NRG1, EREG, HBEGF	3952	5	19256	3.89798	1	1	0.997969
GOTERM_BP_DIRECT	GO:2000758~positive regulation of peptidyl-lysine acetylation	4	0.0927214	0.0619534	PRKAA1, PRKAA2, DIP2B, PML	3952	5	19256	3.89798	1	1	0.997969
GOTERM_BP_DIRECT	GO:0051725~protein de-ADP-ribosylation	4	0.0927214	0.0619534	ADPRHL1, OARD1, ADPRH, MACROD2	3952	5	19256	3.89798	1	1	0.997969
GOTERM_BP_DIRECT	GO:0060956~endocardial cell differentiation	4	0.0927214	0.0619534	SMAD4, SOX17, SOX18, NRG1	3952	5	19256	3.89798	1	1	0.997969
GOTERM_BP_DIRECT	GO:0070291~N-acylethanolamine metabolic process	4	0.0927214	0.0619534	NAAA, GDE1, GDPD1, NAPEPLD	3952	5	19256	3.89798	1	1	0.997969
GOTERM_BP_DIRECT	GO:0072656~maintenance of protein location in mitochondrion	4	0.0927214	0.0619534	PINK1, TSPO, HK2, HK1	3952	5	19256	3.89798	1	1	0.997969
GOTERM_BP_DIRECT	GO:0044791~positive regulation by host of viral release from host cell	4	0.0927214	0.0619534	PC, VAPA, VAPB, ZNF502	3952	5	19256	3.89798	1	1	0.997969
GOTERM_BP_DIRECT	GO:1903595~positive regulation of histamine secretion by mast cell	4	0.0927214	0.0619534	VAMP8, SNX4, VAMP7, PLA2G3	3952	5	19256	3.89798	1	1	0.997969
GOTERM_CC_DIRECT	GO:0000776~kinetochore	41	0.950394	0.0621938	DCTN6, PHF2, ERCC6L, PINX1, MIS12, DCTN3, PHF6, NUP160, AURKB, SKA2, DSN1, RASSF2, KAT5, TPR, NUF2, ZNF207, TRAPPC12, ARID2, CLASP2, CDT1, PPP1R12A, NUP133, FBXW11, SEPTIN2, NDE1, SEPTIN6, TEX14, LRWD1, KNSTRN, SGO1, SGO2, KAT2B, CLIP1, KANSL1, INCENP, CHMP3, CENPM, CENPN, NUP98, CHMP7, NUP37	4132	157	20472	1.29385	1	0.691459	0.661564
GOTERM_BP_DIRECT	GO:0030890~positive regulation of B cell proliferation	15	0.347705	0.0623523	SASH3, VAV3, CHRNB2, CD74, CD40, TFRC, CD81, NFATC2, IRS2, TIRAP, TNFSF13B, PTPRC, IL7, GPR183, PELI1	3952	45	19256	1.62416	1	1	0.997969
GOTERM_CC_DIRECT	GO:0035577~azurophil granule membrane	18	0.417246	0.0625579	MANBA, ATP8A1, NFAM1, SURF4, ATP11B, PRCP, CKAP4, VAMP8, RAP1B, VAMP7, VAPA, LAMP1, DNAJC5, TOM1, ACP3, LAMTOR1, ATP6V0C, SNAP29	4132	58	20472	1.5376	1	0.691459	0.661564
KEGG_PATHWAY	hsa05215:Prostate cancer	29	0.67223	0.0627981	TCF7, PDGFB, ARAF, PIK3CD, TGFA, PIK3R1, EGFR, CCND1, AKT2, PDGFD, AKT3, CREB3L2, E2F1, E2F2, NKX3-1, PDGFRB, HSP90AA1, EGF, PDPK1, IGF1, AR, ZEB1, CDK2, MDM2, GRB2, ERG, RAF1, SOS1, CREB5	1783	97	8156	1.36758	1	0.342898	0.311
GOTERM_MF_DIRECT	GO:0004114~3',5'-cyclic-nucleotide phosphodiesterase activity	9	0.208623	0.0630058	PDE11A, PDE2A, PDE3B, PDE3A, PDE4B, PDE5A, PDE6A, PDE7B, PDE8B	4050	21	18811	1.99058	1	1	0.992937
GOTERM_CC_DIRECT	GO:0005788~endoplasmic reticulum lumen	74	1.71535	0.0635066	POGLUT2, SERPINA1, PRKCSH, FKBP14, COL12A1, TNC, PLOD3, LAMC1, TXNDC16, ADAMTSL1, LIPC, STS, LGALS1, TMEM43, POGLUT3, COLGALT1, CTSC, COL27A1, IGFBP5, COL25A1, COL23A1, SHISA5, F2, PDIA6, APOA5, CKAP4, SUMF1, DNAJC3, RCN3, COL4A2, COL4A3, COL4A6, CERCAM, COL8A1, SERPING1, FKBP7, MFGE8, TOR4A, COL15A1, H6PD, COL13A1, SERPINC1, SDC2, PDGFB, TGOLN2, FOXRED2, GANAB, ADAMTS13, ARSL, OS9, PDGFD, SERPIN…	4132	306	20472	1.19815	1	0.695787	0.665705
GOTERM_BP_DIRECT	GO:0006919~activation of cysteine-type endopeptidase activity involved in apoptotic process	24	0.556328	0.0637555	HIP1, SMAD3, APAF1, TNFSF15, KHDC1L, SLC1A1, HIP1R, EIF2AK3, CFLAR, F3, PML, HSPD1, PYCARD, BCL2L11, CASP8, AIFM1, CASP10, DLC1, P2RX1, COL4A3, PDCD2, ANP32B, NLRP1, NKX3-1	3952	82	19256	1.42609	1	1	0.997969
GOTERM_BP_DIRECT	GO:0055007~cardiac muscle cell differentiation	9	0.208623	0.0638405	ITGB1, KDM6B, GATA6, NOX4, TSC1, SIK1, NRG1, CALR, SLC9A1	3952	22	19256	1.99328	1	1	0.997969
GOTERM_BP_DIRECT	GO:0007099~centriole replication	9	0.208623	0.0638405	CEP135, CCDC57, CETN1, CEP152, CENPJ, CDK2, KIAA0753, POC1B, RTTN	3952	22	19256	1.99328	1	1	0.997969
GOTERM_BP_DIRECT	GO:0045780~positive regulation of bone resorption	9	0.208623	0.0638405	DCSTAMP, SYK, ATP6AP1, TFRC, SRC, ITGB3, PRKCA, PPARGC1B, EGFR	3952	22	19256	1.99328	1	1	0.997969
GOTERM_BP_DIRECT	GO:0019222~regulation of metabolic process	9	0.208623	0.0638405	MC2R, GPR12, CNR1, S1PR1, LPAR2, LPAR3, S1PR3, S1PR5, BACH1	3952	22	19256	1.99328	1	1	0.997969
GOTERM_BP_DIRECT	GO:0031641~regulation of myelination	9	0.208623	0.0638405	TG, TENM4, LGI4, KIF14, RARA, RARB, TNFRSF1B, SIRT2, HES5	3952	22	19256	1.99328	1	1	0.997969
GOTERM_BP_DIRECT	GO:0010613~positive regulation of cardiac muscle hypertrophy	9	0.208623	0.0638405	MTPN, CAMK2D, NR4A3, PRKCA, PDE5A, IGF1, IL6ST, ADRA1A, SLC9A1	3952	22	19256	1.99328	1	1	0.997969
GOTERM_CC_DIRECT	GO:0002102~podosome	11	0.254984	0.0641735	TJP1, SCIN, HNRNPK, AFAP1L1, CTTN, SH3PXD2A, SRC, NOS1AP, ASAP1, LCP1, ARHGEF5	4132	30	20472	1.81665	1	0.69698	0.666846
GOTERM_CC_DIRECT	GO:0045171~intercellular bridge	26	0.602689	0.0647859	PHLPP2, SRA1, CDCA8, CYTH4, FAM83D, NINL, RAB11FIP3, TRIM45, GSTM4, IQCB1, APC2, GSTM3, GSTM2, PRKCI, SEPTIN2, MICAL3, RMDN3, MTUS2, TEX14, USB1, AGBL5, NISCH, EHD2, RAB35, FAN1, GSTM5	4132	92	20472	1.40019	1	0.697565	0.667406
GOTERM_MF_DIRECT	GO:0071889~14-3-3 protein binding	12	0.278164	0.0652684	RPTOR, RIPOR2, PPP1R12A, SYNPO2, TMCC3, FOXK1, IRS2, SIK1, TBC1D22A, TBC1D22B, ZFP36L1, KCNH1	4050	32	18811	1.74176	1	1	0.992937
GOTERM_MF_DIRECT	GO:0046332~SMAD binding	17	0.394066	0.0657942	SMAD2, ACVR1, ACVRL1, SMAD3, MAGI2, TGFBRAP1, TCF12, AXIN1, TOB1, PML, SAV1, TGFBR2, SKI, TGFBR3, COL5A2, ZBTB7A, FERMT2	4050	51	18811	1.54823	1	1	0.992937
GOTERM_BP_DIRECT	GO:0008584~male gonad development	31	0.718591	0.0662817	KDM5A, LHB, GATA6, NUDT1, CBL, HOXA11, CRKL, HOXA10, HOXA9, BCL2L11, CTNNA1, PATZ1, NKX3-1, NCOA1, PDGFRB, TGFB2, LHCGR, RRM1, ACE, INSR, TEX11, ARID5B, UTF1, AR, SFRP1, H3-5, SFRP2, MSH2, ADAM15, ERCC1, ZFP42	3952	112	19256	1.34863	1	1	0.997969
GOTERM_MF_DIRECT	GO:0070097~delta-catenin binding	6	0.139082	0.0665565	PTPRT, DACT2, ABL1, PTPRJ, CDH26, PLEKHA7	4050	11	18811	2.53347	1	1	0.992937
GOTERM_MF_DIRECT	GO:0004465~lipoprotein lipase activity	6	0.139082	0.0665565	LIPC, DAGLA, LIPH, LIPN, LIPM, PNPLA2	4050	11	18811	2.53347	1	1	0.992937
GOTERM_MF_DIRECT	GO:0004674~protein serine/threonine kinase activity	98	2.27167	0.067779	ARAF, MYLK4, RPS6KA3, RPS6KA2, AKT2, AKT3, STK16, CDK20, PDK3, PIM2, NEK3, STK32A, PRKACA, PRKACB, PSKH1, ACVR1, PRKCI, PRKCH, PRKCB, CSNK2A2, DYRK1A, LMTK2, CASK, DYRK1B, VRK1, PRKCA, CSNK1E, OBSCN, SIK3, ULK3, PRKD2, SIK1, ALPK3, PRKCQ, ULK1, TNIK, RAF1, ALPK1, CDKL1, CSNK1G1, BRSK2, STK4, NLK, TTBK1, NUAK1, IRAK2, RIPK1, MARK4, NEK6, NEK7, EIF2AK3, DCLK2, CLK3, SRPK1, CLK2, ADCK1, STK25, MAP3K…	4050	392	18811	1.16117	1	1	0.992937
GOTERM_BP_DIRECT	GO:0007416~synapse assembly	21	0.486787	0.0678183	ACHE, FZD5, CLSTN3, RYK, NRG1, ADD2, CRKL, SDK1, GNPAT, CDH1, SLITRK1, ERBB4, FLRT3, SPOCK2, PCDHB16, PCDHB5, NRCAM, PCDHB4, ASIC2, SHANK2, SPTBN2	3952	70	19256	1.46174	1	1	0.997969
GOTERM_BP_DIRECT	GO:1902287~semaphorin-plexin signaling pathway involved in axon guidance	7	0.162262	0.0678993	NRP1, PLXNA2, PLXNB3, PLXNA1, ECE1, PLXNB1, PLXNC1	3952	15	19256	2.27382	1	1	0.997969
GOTERM_BP_DIRECT	GO:0012501~programmed cell death	7	0.162262	0.0678993	GSDMD, AIFM1, HTRA1, PLCG2, RIPK1, TOP1, GSDME	3952	15	19256	2.27382	1	1	0.997969
GOTERM_BP_DIRECT	GO:0008206~bile acid metabolic process	7	0.162262	0.0678993	ARV1, NPC1, SCP2, ABCB11, BAAT, ACAA1, GBA2	3952	15	19256	2.27382	1	1	0.997969
GOTERM_BP_DIRECT	GO:1900153~positive regulation of nuclear-transcribed mRNA catabolic process, deadenylation-dependent decay	7	0.162262	0.0678993	NANOS1, DHX36, CPEB3, TOB1, ZFP36L2, ZFP36L1, TNRC6B	3952	15	19256	2.27382	1	1	0.997969
GOTERM_BP_DIRECT	GO:0051092~positive regulation of NF-kappaB transcription factor activity	42	0.973574	0.0685178	CX3CR1, MTPN, CD40, EDA, TFRC, RTKN2, CAMK2A, BCL10, CX3CL1, MTDH, PYCARD, TRIM6, DHX33, IRAK2, DDRGK1, PLCG2, RPS3, RIPK1, ZBTB7A, TRIM22, NTSR1, PRKCI, PRKCH, PRKCB, CAV1, IRAK3, TRAF2, CFLAR, TRAPPC9, TIRAP, AR, CTH, TRAF5, TRIM13, TRIM14, TERF2IP, PRKD2, PRKCQ, TLR6, UBE2V1, MAP3K13, CARD14	3952	160	19256	1.27902	1	1	0.997969
GOTERM_BP_DIRECT	GO:0001666~response to hypoxia	47	1.08948	0.06882	ACVRL1, PRKAA1, ALAS1, TFRC, EPO, EPAS1, CXCR4, ITPR2, PLOD2, PLOD1, ETS1, CIAO3, HK2, HSPD1, SLC6A4, PDLIM1, FUNDC1, UCP3, MYB, PTK2B, NOS1, CHRNB2, EGLN1, EGR1, ARNT2, TGFB2, SMAD4, ACE, SMAD3, PKLR, APAF1, CAV1, ITGA2, VEGFC, DIO3, AGTRAP, CYBA, SOD2, CBFA2T3, PML, TGFBR2, TGFBR3, NOX4, TEK, RAF1, PPARA, BIRC2	3952	182	19256	1.25828	1	1	0.997969
GOTERM_MF_DIRECT	GO:0042826~histone deacetylase binding	37	0.857673	0.0688295	ZMYND15, PRKN, YWHAE, TOP2A, GCM1, NR2E1, PRDM1, HDAC9, PHF6, IKZF3, GLI3, HOXA10, NIPBL, MAGEA8, CCND1, MIER3, NACC2, DHX36, CAMTA2, MTA2, KPNA2, MTA3, MEF2D, NKX3-1, HSP90AA1, KLF4, SIRT2, KAT2B, NUDT21, KAT2A, NCOR1, SP2, THAP7, RARA, SIK1, BCOR, RAD9A	4050	132	18811	1.30192	1	1	0.992937
GOTERM_MF_DIRECT	GO:0015293~symporter activity	23	0.533148	0.069403	SLC24A1, SLC24A4, SLC25A3, SLC15A2, SLC24A3, SLC6A17, SLC1A1, SLC1A2, SLC5A12, SLC1A5, SLC6A20, SLC6A2, MFSD12, SLC4A4, SLC6A4, SLC16A13, SLC6A8, SLC16A7, SLC17A6, SLC16A9, SLC17A8, SLC24A5, MFSD2A	4050	75	18811	1.42437	1	1	0.992937
GOTERM_MF_DIRECT	GO:0003725~double-stranded RNA binding	23	0.533148	0.069403	TFRC, STAU2, PRKRIP1, CLTC, RC3H1, DDX60L, ADARB1, DICER1, DDX60, ELAVL1, ILF2, RC3H2, HSPD1, MTDH, IFIH1, DHX30, DHX33, NLRP6, OAS2, DHX36, ADAD1, TLR7, NLRP1	4050	75	18811	1.42437	1	1	0.992937
GOTERM_BP_DIRECT	GO:0007613~memory	25	0.579509	0.0699571	CX3CR1, OXTR, FEN1, SLC1A1, ITPR3, VLDLR, PLA2G6, SLC6A4, ATXN1, CNR1, ATXN1L, EIF4EBP2, PAIP2, ASIC1, CHRNB2, YTHDF1, MUSK, ITGA3, INSR, SLC8A3, TAFA2, SYT11, ITGA8, FGF13, KCNK4	3952	87	19256	1.40013	1	1	0.997969
GOTERM_MF_DIRECT	GO:0043813~phosphatidylinositol-3,5-bisphosphate 5-phosphatase activity	4	0.0927214	0.0702737	FIG4, PIKFYVE, OCRL, SYNJ2	4050	5	18811	3.71575	1	1	0.992937
GOTERM_MF_DIRECT	GO:0008273~calcium, potassium:sodium antiporter activity	4	0.0927214	0.0702737	SLC24A1, SLC24A4, SLC24A3, SLC24A5	4050	5	18811	3.71575	1	1	0.992937
GOTERM_MF_DIRECT	GO:0043120~tumor necrosis factor binding	4	0.0927214	0.0702737	TMC8, TRAF2, TNFRSF1B, TNFRSF1A	4050	5	18811	3.71575	1	1	0.992937
GOTERM_BP_DIRECT	GO:0045840~positive regulation of mitotic nuclear division	11	0.254984	0.0706058	PDGFRB, SMPD3, DMRT1, EGF, INSR, PDGFB, IGF2, TGFA, IGF1, DRD3, EREG	3952	30	19256	1.78657	1	1	0.997969
GOTERM_BP_DIRECT	GO:0015698~inorganic anion transport	11	0.254984	0.0706058	ABCC3, ABCC4, CCT8L2, ABCC2, ABCC5, LRRC8C, VDAC1, ABCC9, SLC22A8, SLC4A4, SLC4A5	3952	30	19256	1.78657	1	1	0.997969
GOTERM_BP_DIRECT	GO:0071363~cellular response to growth factor stimulus	18	0.417246	0.0712864	TGIF1, ACVR1, ACVRL1, STAT5B, SHC1, INSR, PDGFB, TWIST1, KLF4, TNFRSF1B, LRP8, ACVR2B, TGFBR2, SFRP1, MDM2, RIPK1, NOS1, EMD	3952	58	19256	1.51215	1	1	0.997969
GOTERM_MF_DIRECT	GO:0016174~NAD(P)H oxidase activity	5	0.115902	0.0713033	DUOX1, AIFM1, NOX4, MICAL2, KMO	4050	8	18811	2.90293	1	1	0.992937
GOTERM_MF_DIRECT	GO:0004340~glucokinase activity	5	0.115902	0.0713033	HK3, HOOK1, HOOK3, HK2, HK1	4050	8	18811	2.90293	1	1	0.992937
GOTERM_MF_DIRECT	GO:0030911~TPR domain binding	5	0.115902	0.0713033	HSP90AA1, PDE2A, TRAK1, RAB8B, TRAK2	4050	8	18811	2.90293	1	1	0.992937
KEGG_PATHWAY	hsa05166:Human T-cell leukemia virus 1 infection	59	1.36764	0.0713539	ATF2, NRP1, CD40, CRTC3, PIK3CD, CD3D, ETS1, ELK1, ELK4, CDC23, CCND2, KAT5, CCND1, AKT2, AKT3, CREB3L2, TSPO, HLA-DOA, PRKACA, JAK3, HLA-DOB, PRKACB, ANAPC7, IL1R1, HLA-A, TGFBR2, TNFRSF1A, KAT2B, KAT2A, ESPL1, VDAC1, TLN2, TLN1, SLC25A4, ANAPC1, CREB5, PIK3R1, ADCY1, ADCY5, MAPK9, TERT, E2F1, E2F2, HLA-DQA1, SMAD2, STAT5A, EGR1, STAT5B, TGFB2, CDKN2B, SMAD4, MAP3K1, SMAD3, NFYB, NFATC2, IL2RA, …	1783	222	8156	1.2157	1	0.383527	0.34785
GOTERM_MF_DIRECT	GO:0071949~FAD binding	14	0.324525	0.0716681	KDM1B, MICAL3, MICAL2, DHCR24, KMO, COQ6, ACOXL, DAO, AIFM1, AGPS, D2HGDH, ACOX3, PRODH, PCYOX1	4050	40	18811	1.62564	1	1	0.992937
GOTERM_BP_DIRECT	GO:0007224~smoothened signaling pathway	24	0.556328	0.0717001	FOXA1, WNT10B, PRRX1, SEPTIN2, IFT80, GLI3, TGFBR2, TCTN3, KIAA0586, TTC21B, CENPJ, BOC, ULK3, DZIP1L, CTNNA1, FKBP8, MAP3K10, BBS7, ROR2, DZIP1, CC2D2A, CLUAP1, HES5, NKX2-2	3952	83	19256	1.40891	1	1	0.997969
GOTERM_BP_DIRECT	GO:0016042~lipid catabolic process	28	0.64905	0.0720497	CRTC3, DAGLA, PLA2G6, PLA2G7, OC90, LIPC, LIPH, NEU1, LIPN, PLCG2, LIPM, PLA2G2F, DDHD1, PLAAT4, PAFAH2, PLCXD3, NCEH1, NAAA, PPT1, PLCH1, PLIN1, PLCH2, DAGLB, PLCD4, PLCB2, PNLIPRP3, PNPLA2, PLA1A	3952	100	19256	1.36429	1	1	0.997969
GOTERM_BP_DIRECT	GO:0035176~social behavior	17	0.394066	0.0721884	TBX1, CX3CR1, CHRNB2, MKKS, OXTR, GAD1, VPS13A, NR2E1, MAPK8IP2, SLC6A4, RPTOR, NPAS4, ATXN1, ATXN1L, EIF4EBP2, DRD3, SHANK2	3952	54	19256	1.53393	1	1	0.997969
GOTERM_BP_DIRECT	GO:0010507~negative regulation of autophagy	17	0.394066	0.0721884	IL10, IL10RA, HGF, MTMR8, MTMR9, FOXK2, FOXK1, ADRA1A, SIRT2, RPTOR, GOLGA2, SLC7A5, LEPR, ZKSCAN3, TBC1D14, BMF, MET	3952	54	19256	1.53393	1	1	0.997969
GOTERM_MF_DIRECT	GO:0070064~proline-rich region binding	8	0.185443	0.0722233	GHR, YAP1, CYLD, CCND1, ITSN1, WBP4, ABL1, BAIAP2	4050	18	18811	2.06431	1	1	0.992937
GOTERM_MF_DIRECT	GO:0016298~lipase activity	8	0.185443	0.0722233	LYPLA1, LIPC, DAGLA, LIPH, DAGLB, PNLIPRP3, MGLL, PLA1A	4050	18	18811	2.06431	1	1	0.992937
GOTERM_BP_DIRECT	GO:0035249~synaptic transmission, glutamatergic	12	0.278164	0.0722586	PRKN, GRID2, ALS2, CLSTN3, P2RX1, GRIK4, TNR, SLC17A6, GRIK2, SLC17A8, CLCN3, GRIN2D	3952	34	19256	1.7197	1	1	0.997969
GOTERM_BP_DIRECT	GO:0055074~calcium ion homeostasis	12	0.278164	0.0722586	KL, SELENON, CYP27B1, SLC24A4, JPH2, ASPH, ANKH, CAMK2N1, CAV1, TRPV5, FGF23, GRIN1	3952	34	19256	1.7197	1	1	0.997969
GOTERM_BP_DIRECT	GO:0010628~positive regulation of gene expression	120	2.78164	0.0723537	ATF2, MYLK2, TFRC, HFE, PDCD5, TNC, PARK7, PRDM1, RBPJ, ETS1, SOX17, RPS6KA2, CREB3L2, CCN2, OSR2, MUSK, HNF1B, ANK3, ADAM19, PSG9, EDAR, AR, KAT6A, PGR, PDGFB, TWIST1, FBLN1, TTBK1, DDRGK1, PDCD10, TTC21B, DHX36, PLCG2, FGF23, WNT3, NTSR1, NKX2-2, SMAD2, EGR1, SMAD3, EPHX2, CAV1, PDE2A, LIF, EIF2AK3, NFATC2, RAB27A, IGF1, QKI, OCLN, CDK6, FUBP1, MDM2, CNTN1, CALR, SLC26A9, HOXD3, IL7R, GSK3A, ED…	3952	513	19256	1.13976	1	1	0.997969
GOTERM_BP_DIRECT	GO:0097421~liver regeneration	14	0.324525	0.073465	IL10, PRMT5, CPB2, CPT1A, HFE, CSNK2A2, TYMS, WDR35, EGFR, GLI3, SLC7A5, RAP1A, CCND1, PTPN3	3952	42	19256	1.62416	1	1	0.997969
GOTERM_BP_DIRECT	GO:0003007~heart morphogenesis	14	0.324525	0.073465	MESP2, TBX1, TGFB2, INSR, CHD7, PTK2, TGFBR3, ASXL1, NIPBL, COL5A1, SYNPO2L, ALDH1A2, DLC1, ARID2	3952	42	19256	1.62416	1	1	0.997969
GOTERM_BP_DIRECT	GO:0030217~T cell differentiation	14	0.324525	0.073465	EGR1, WNT10B, TRAF3IP2, CHD7, PIK3CD, PTPRK, PIK3R1, IKZF3, PREX1, PTPRC, SP3, LEPR, PATZ1, IL7R	3952	42	19256	1.62416	1	1	0.997969
GOTERM_CC_DIRECT	GO:0031252~cell leading edge	17	0.394066	0.0735949	PRKCI, DDX3X, DST, CDC42BPG, CXCR4, SRA1, BSPRY, DUOX1, OCLN, SH3BP1, DUOXA1, JMY, ABL1, MYH9, ATP7A, PHLDB2, CLASP2	4132	55	20472	1.53139	1	0.785641	0.751674
GOTERM_CC_DIRECT	GO:0099055~integral component of postsynaptic membrane	16	0.370885	0.0750896	CHRM2, PRRT1, NRP1, GABBR1, DAGLA, CHRNA6, GRIK4, ABHD6, CLCN3, ADRA1A, SLC6A4, SLC8A3, GRM5, FLRT3, P2RX1, FXYD6	4132	51	20472	1.55435	1	0.794804	0.760441
GOTERM_MF_DIRECT	GO:0017056~structural constituent of nuclear pore	11	0.254984	0.0754458	NUP93, NPAP1, POM121, NUP133, NUP188, NUP155, TPR, UPF3B, NUP88, NUP98, NUP160	4050	29	18811	1.76178	1	1	0.992937
GOTERM_BP_DIRECT	GO:0006970~response to osmotic stress	8	0.185443	0.0758541	NFAT5, ATF2, TSC22D4, TSC22D3, MAP7, PTK2B, MAP2K7, EGFR	3952	19	19256	2.05157	1	1	0.997969
GOTERM_BP_DIRECT	GO:0042953~lipoprotein transport	8	0.185443	0.0758541	UNC119B, CUBN, LRP1, SAR1B, PRKCB, SURF4, MIA2, ZDHHC17	3952	19	19256	2.05157	1	1	0.997969
GOTERM_BP_DIRECT	GO:0015813~L-glutamate transport	8	0.185443	0.0758541	EPM2A, PRAF2, SLC1A1, ARL6IP5, SLC1A2, SLC17A6, SLC17A8, SLC25A13	3952	19	19256	2.05157	1	1	0.997969
GOTERM_BP_DIRECT	GO:0010761~fibroblast migration	8	0.185443	0.0758541	PDLIM1, SLC9A3R1, PIP5K1A, ARID5B, CD248, IQGAP1, PML, TNS1	3952	19	19256	2.05157	1	1	0.997969
GOTERM_BP_DIRECT	GO:0007340~acrosome reaction	8	0.185443	0.0758541	IFTAP, GLRB, ABHD2, SPESP1, TRIM36, STX2, PRND, PLCD4	3952	19	19256	2.05157	1	1	0.997969
GOTERM_BP_DIRECT	GO:2000737~negative regulation of stem cell differentiation	8	0.185443	0.0758541	YAP1, TRIM6, YTHDF2, BBS12, ESRRB, CDK13, ZFP36L2, HES5	3952	19	19256	2.05157	1	1	0.997969
GOTERM_BP_DIRECT	GO:0048514~blood vessel morphogenesis	8	0.185443	0.0758541	TBX1, EFNB2, FLT1, SYK, LOX, RASA1, SLC1A1, SOS1	3952	19	19256	2.05157	1	1	0.997969
GOTERM_BP_DIRECT	GO:0048872~homeostasis of number of cells	8	0.185443	0.0758541	ASXL1, EMX1, SART3, RASSF2, RRN3, GBA, CCR7, IL7R	3952	19	19256	2.05157	1	1	0.997969
GOTERM_BP_DIRECT	GO:0060314~regulation of ryanodine-sensitive calcium-release channel activity	8	0.185443	0.0758541	SELENON, CAMK2D, JPH2, PLN, ASPH, CALM3, NOS1, PRKACA	3952	19	19256	2.05157	1	1	0.997969
GOTERM_MF_DIRECT	GO:0001228~transcriptional activator activity, RNA polymerase II transcription regulatory region sequence-specific binding	116	2.68892	0.0763907	FOXA1, ATF2, RAX, RBPJ, IKZF3, BACH1, ETS1, CARF, ELK1, SPIB, HOXA10, ELK4, HOXA9, SOX17, SALL2, SOX18, ZNF606, MYB, CREB3L2, ZNF845, HOXA1, ZNF445, TP63, OSR2, RFX2, ZNF99, HNF1A, POU3F2, RUNX1, NPAS4, AR, DDIT3, ZNF319, RFX5, PGR, HOXB2, ERG, MZF1, GCM1, DLX2, EPAS1, PRDM16, ZNF668, HOXC4, ZBED1, ZNF300, ZBED4, NKX2-2, ZNF782, SMAD2, STAT5B, EGR1, SMAD4, SMAD3, ESRRB, NFATC2, PBX2, THAP11, NR4A…	4050	473	18811	1.13908	1	1	0.992937
GOTERM_CC_DIRECT	GO:0000793~condensed chromosome	10	0.231803	0.0770507	TOP2A, L3MBTL1, RAD51, RIF1, FANCD2, INCENP, ESRRB, CDK2, MACROH2A1, SMC2	4132	27	20472	1.835	1	0.808709	0.773745
KEGG_PATHWAY	hsa00310:Lysine degradation	20	0.463607	0.0771926	GCDH, KMT2A, AADAT, SUV39H1, SETD7, PLOD3, PLOD2, PLOD1, ASH1L, DHTKD1, HYKK, MECOM, NSD1, EHHADH, PRDM16, NSD2, SMYD2, HADH, COLGALT1, EZH1	1783	63	8156	1.45216	1	0.406224	0.368436
KEGG_PATHWAY	hsa04720:Long-term potentiation	21	0.486787	0.0779383	CAMK2D, PRKCB, CAMK2A, ARAF, ITPR2, PRKCA, ITPR3, ADCY1, GRIN1, GRIN2D, RAP1B, RPS6KA3, GRM5, RAP1A, RPS6KA2, CALM3, RAF1, PRKACA, PLCB2, PRKACB, RAPGEF3	1783	67	8156	1.43374	1	0.406224	0.368436
GOTERM_BP_DIRECT	GO:0007596~blood coagulation	25	0.579509	0.0781829	CPB2, SERPINA1, SERPINC1, ITGB3, JMJD1C, TFPI, LMAN1, BLOC1S6, GNA12, ENPP4, HGFAC, LNPK, VWF, F10, ITGA2, F12, RAB27A, HPS5, F2, F3, PAFAH2, GGCX, SERPING1, F2RL1, F2RL2	3952	88	19256	1.38422	1	1	0.997969
GOTERM_BP_DIRECT	GO:0001947~heart looping	20	0.463607	0.0785794	EOMES, NOTCH2, MKKS, NDRG4, SMAD3, CCDC103, MICAL2, PKD2, TGFBR2, MIB1, AHI1, VANGL2, SOX17, TBX22, SOX18, SUFU, NPHP3, BBS7, CLUAP1, CCDC40	3952	67	19256	1.45447	1	1	0.997969
GOTERM_MF_DIRECT	GO:0015631~tubulin binding	20	0.463607	0.0786128	PRKN, PRUNE1, DYRK1A, BCCIP, KIF14, DLEC1, UNC5C, BRCA1, PHF6, EML2, AGBL5, CLIP1, TTLL5, TTLL4, MAP7D3, CENPJ, TPR, RPS3, TTLL11, TPPP	4050	64	18811	1.45147	1	1	0.992937
GOTERM_BP_DIRECT	GO:0003181~atrioventricular valve morphogenesis	6	0.139082	0.0795797	ACVR1, TGFB2, MDM2, MDM4, SLIT3, TGFBR2	3952	12	19256	2.43623	1	1	0.997969
GOTERM_BP_DIRECT	GO:0042136~neurotransmitter biosynthetic process	6	0.139082	0.0795797	ACHE, DAGLA, GAD1, NOS1, DAGLB, SLC6A4	3952	12	19256	2.43623	1	1	0.997969
GOTERM_BP_DIRECT	GO:0030431~sleep	6	0.139082	0.0795797	CACNA1I, OXTR, MRGPRX2, DLAT, SLC29A1, PTGDR	3952	12	19256	2.43623	1	1	0.997969
GOTERM_BP_DIRECT	GO:0033540~fatty acid beta-oxidation using acyl-CoA oxidase	6	0.139082	0.0795797	ACOXL, SCP2, EHHADH, CROT, ACOX3, ACAA1	3952	12	19256	2.43623	1	1	0.997969
GOTERM_BP_DIRECT	GO:0050927~positive regulation of positive chemotaxis	6	0.139082	0.0795797	SMAD3, ITGA2, S1PR1, CDH13, F2RL1, F3	3952	12	19256	2.43623	1	1	0.997969
GOTERM_BP_DIRECT	GO:0071470~cellular response to osmotic stress	6	0.139082	0.0795797	RPTOR, DDX3X, TRPV4, LRRC8C, SLC2A4, PKD2	3952	12	19256	2.43623	1	1	0.997969
GOTERM_BP_DIRECT	GO:0071481~cellular response to X-ray	6	0.139082	0.0795797	XRCC6, SFRP1, NIPBL, SFRP2, CCND2, XRCC5	3952	12	19256	2.43623	1	1	0.997969
GOTERM_BP_DIRECT	GO:1900227~positive regulation of NLRP3 inflammasome complex assembly	6	0.139082	0.0795797	DDX3X, DHX33, STMP1, NEK7, PLCG2, TLR6	3952	12	19256	2.43623	1	1	0.997969
GOTERM_BP_DIRECT	GO:0048333~mesodermal cell differentiation	6	0.139082	0.0795797	ITGB1, KDM6B, ITGA3, ITGA2, ITGB3, ITGA8	3952	12	19256	2.43623	1	1	0.997969
GOTERM_BP_DIRECT	GO:0007179~transforming growth factor beta receptor signaling pathway	28	0.64905	0.0798315	ACVRL1, ONECUT2, ZFYVE9, SRC, TGFBRAP1, LTBP4, PTPRK, NLK, LRRC32, GCNT2, ITGB8, ITGB6, ACVR1, SMAD2, TGFB2, SMAD4, SMAD3, USP9X, USP9Y, PTK2, PML, TGFBR2, TGFBR3, SKI, PSG9, ITGA8, ADAM9, FERMT2	3952	101	19256	1.35078	1	1	0.997969
GOTERM_CC_DIRECT	GO:0005604~basement membrane	26	0.602689	0.0802729	ACHE, LAD1, TNC, FBLN1, LAMC1, NID1, THBS2, NID2, NTN1, EFEMP2, TIMP3, COL28A1, DST, CASK, HSPG2, COLQ, ATRN, FRAS1, COL4A2, COL5A1, COL4A3, COL4A6, TGFBI, FREM1, FREM2, MEGF9	4132	94	20472	1.37039	1	0.835507	0.799384
GOTERM_MF_DIRECT	GO:0004713~protein tyrosine kinase activity	32	0.741771	0.0808046	DYRK4, DYRK3, FLT1, SRC, TTBK1, EGFR, ERBB3, ERBB4, ABL1, PTK2B, ABL2, MAP2K7, JAK3, PDGFRB, EPHA6, YES1, SYK, MUSK, RYK, INSR, TNK1, DYRK1A, DYRK1B, CLK3, PTK2, CLK2, FGR, WEE1, MAP3K10, TEK, MET, FGFR3	4050	113	18811	1.31531	1	1	0.992937
GOTERM_BP_DIRECT	GO:0038095~Fc-epsilon receptor signaling pathway	9	0.208623	0.0809257	VAV3, MAPK9, MAP3K1, SYK, PLCG2, PRKCQ, MAP2K7, SOS1, VAV2	3952	23	19256	1.90662	1	1	0.997969
GOTERM_BP_DIRECT	GO:0018279~protein N-linked glycosylation via asparagine	9	0.208623	0.0809257	ST6GAL1, TUSC3, DERL3, MGAT5, MGAT1, UGGT2, UGGT1, NUDT14, UBE2J1	3952	23	19256	1.90662	1	1	0.997969
GOTERM_BP_DIRECT	GO:0045742~positive regulation of epidermal growth factor receptor signaling pathway	9	0.208623	0.0809257	BCAR3, CCDC88A, AFAP1L2, HIP1, DGKD, HIP1R, CBL, SOS1, CNOT9	3952	23	19256	1.90662	1	1	0.997969
GOTERM_BP_DIRECT	GO:0030318~melanocyte differentiation	9	0.208623	0.0809257	LRMDA, BLOC1S6, EDNRB, OR51E2, TYRP1, RAB27A, ENPP1, SLC24A5, GLI3	3952	23	19256	1.90662	1	1	0.997969
GOTERM_BP_DIRECT	GO:0006464~cellular protein modification process	27	0.625869	0.0821747	UBE2D2, UBE2D3, ARAF, NTAQ1, UBE2L6, PLOD2, PHEX, AKT2, ABL1, ABL2, SEPHS1, RIMKLB, CDKL3, ATG3, MANBA, USP6, YES1, PHKA2, UEVLD, TTLL5, LOX, GGCX, MMP15, ADPRH, UBA1, TTLL11, PIGH	3952	97	19256	1.35625	1	1	0.997969
GOTERM_MF_DIRECT	GO:0051371~muscle alpha-actinin binding	7	0.162262	0.0827268	PDLIM1, SYNPO2, LDB3, PDLIM5, PKD2, MYPN, PDLIM7	4050	15	18811	2.16752	1	1	0.992937
GOTERM_MF_DIRECT	GO:0047372~acylglycerol lipase activity	7	0.162262	0.0827268	FAAH, DAGLA, ABHD2, ABHD6, ABHD16B, DAGLB, MGLL	4050	15	18811	2.16752	1	1	0.992937
GOTERM_MF_DIRECT	GO:0030297~transmembrane receptor protein tyrosine kinase activator activity	7	0.162262	0.0827268	EGF, TGFA, NRG1, AREG, EGFR, EREG, HBEGF	4050	15	18811	2.16752	1	1	0.992937
GOTERM_MF_DIRECT	GO:0005545~1-phosphatidylinositol binding	7	0.162262	0.0827268	EEA1, SCIN, ZFYVE16, ZFYVE9, WDFY1, SNX9, PICALM	4050	15	18811	2.16752	1	1	0.992937
GOTERM_BP_DIRECT	GO:0051496~positive regulation of stress fiber assembly	17	0.394066	0.0831831	NRP1, SMAD3, TPM1, TSC1, TACR1, PPM1F, AMOT, CCDC88A, SFRP1, SYNPO2L, ABL1, NOX4, CD47, CCN2, FERMT2, RAPGEF3, ARHGEF5	3952	55	19256	1.50604	1	1	0.997969
GOTERM_BP_DIRECT	GO:0006024~glycosaminoglycan biosynthetic process	10	0.231803	0.0840488	HS3ST3B1, PDGFRB, EXT2, NDST1, UGDH, GCNT2, XYLT1, B3GALT6, HS6ST2, HS2ST1	3952	27	19256	1.80462	1	1	0.997969
GOTERM_MF_DIRECT	GO:0004888~transmembrane signaling receptor activity	50	1.15902	0.084233	GABRB3, GLP1R, GABRB2, CD3D, ANTXR1, FCRLA, FCGR3A, LEPR, CLEC1B, CHRNB2, CR2, FCRL5, IL11RA, DCC, IL1R1, HTR3E, NFAM1, EDAR, NPC1, CD300E, TLR7, TLR6, C17ORF99, CHRNA1, CHRNA5, GIPR, CHRNA6, LRP8, EGFR, CD79B, ERBB3, CD300LB, IL21R, CHRNA10, CD300LF, FCGR1A, GPR156, GABRA2, GABBR2, GABBR1, KLRC3, RYK, TNFRSF10C, M6PR, FCGR2A, GLRB, FAS, CHRFAM7A, PLXNB1, LGR4	4050	189	18811	1.22875	1	1	0.992937
GOTERM_BP_DIRECT	GO:0007584~response to nutrient	22	0.509968	0.0845901	PKLR, UGT1A1, APAF1, TFRC, GIPR, SERPINC1, STAT1, SLC6A4, TGFBR2, C2, GNAI2, GNPAT, SFRP2, TBXA2R, CNR1, ERCC1, UCP3, SLC37A4, OGT, CCL28, SHANK2, SLC27A4	3952	76	19256	1.41045	1	1	0.997969
GOTERM_MF_DIRECT	GO:0030020~extracellular matrix structural constituent conferring tensile strength	14	0.324525	0.0850745	COL28A1, COL15A1, COL27A1, COL13A1, COL25A1, COL23A1, COL12A1, COL1A1, COL4A2, COL5A1, COL4A3, COL5A2, COL4A6, COL8A1	4050	41	18811	1.58599	1	1	0.992937
GOTERM_MF_DIRECT	GO:0015171~amino acid transmembrane transporter activity	14	0.324525	0.0850745	SLC36A1, SLC38A1, SLC36A2, SLC32A1, SLC43A1, SLC7A14, SLC16A10, SLC1A5, SLC6A20, SLC7A2, SLC7A5, SLC7A6, SLC38A9, SLC25A13	4050	41	18811	1.58599	1	1	0.992937
GOTERM_MF_DIRECT	GO:0051117~ATPase binding	27	0.625869	0.085609	BRSK2, RALA, RALB, SRC, PKD2, EGFR, NKD2, ATP5IF1, PLN, ATP6V0A2, ATP6V1E1, ATP6V0A1, PELP1, LHCGR, TRPC6, SLC2A13, CAV1, UBE4B, ATP1B2, ANK1, AR, FXYD3, CLPP, PGR, SLC26A9, ALDOB, PTPN3	4050	93	18811	1.34846	1	1	0.992937
GOTERM_CC_DIRECT	GO:0015630~microtubule cytoskeleton	49	1.13584	0.0856247	SRA1, LYST, ACTR1A, DBT, NINL, IQCB1, APC2, PRKCI, DST, ANAPC7, MTUS1, CKAP2, AXIN1, MTUS2, NAV1, EML4, NISCH, CLIP1, THAP6, MAP7D3, KATNAL2, INCENP, RELL1, KANK4, ZNF397, MYCBP2, CDCA8, IQGAP1, AURKB, NUAK1, TAF1A, CXCR2, MAP7, CDH26, MARK4, FAM83D, ENKD1, SPAG6, SEPTIN2, MID1IP1, MX2, SEPTIN6, KLF4, AGBL5, EHD2, VAPA, VPS41, CCSER2, PTPN7	4132	197	20472	1.23234	1	0.883845	0.845633
KEGG_PATHWAY	hsa04931:Insulin resistance	31	0.718591	0.0857726	PRKAA1, PRKAA2, PRKAG2, PIK3CD, IRS2, PIK3R1, SLC2A4, PTPRF, PTPA, MAPK9, RPS6KA3, AKT2, RPS6KA2, AKT3, CREB3L2, PPARGC1B, MLXIP, PTPN1, CPT1A, PRKAB2, PRKCB, PDPK1, INSR, TNFRSF1A, TBC1D4, PPP1R3D, PRKCQ, PPARA, OGT, CREB5, SLC27A4	1783	108	8156	1.313	1	0.434587	0.39416
GOTERM_BP_DIRECT	GO:0042327~positive regulation of phosphorylation	11	0.254984	0.0858167	NRP1, AR, KCTD20, EGF, GLMN, BCL10, BTBD10, PPARGC1B, EGFR, EREG, APLN	3952	31	19256	1.72894	1	1	0.997969
GOTERM_BP_DIRECT	GO:0034504~protein localization to nucleus	14	0.324525	0.0863172	YWHAE, TOR1A, TRAF3IP2, DCLK2, PLRG1, PYGO1, COL1A1, PIKFYVE, LMNA, MDM2, CLDN18, CALR, ZBTB7A, BANP	3952	43	19256	1.58639	1	1	0.997969
GOTERM_BP_DIRECT	GO:0048813~dendrite morphogenesis	13	0.301344	0.086725	ITGB1, RERE, RBFOX2, KIDINS220, SDC2, VLDLR, MAPK8IP2, TRAK1, LRP8, TRAK2, BTBD3, MAP6, PICALM	3952	39	19256	1.62416	1	1	0.997969
GOTERM_BP_DIRECT	GO:0006821~chloride transport	21	0.486787	0.0867559	GABRB3, GABRA2, SLC12A2, GABRB2, GABRP, CLIC5, SLC26A1, TTYH3, GABRA4, ANO7, CLCN3, BEST3, BEST1, CLCN6, ANO1, CLCN5, FXYD3, TSPO, ANO10, SLC26A9, GABRE	3952	72	19256	1.42114	1	1	0.997969
GOTERM_BP_DIRECT	GO:0050679~positive regulation of epithelial cell proliferation	21	0.486787	0.0867559	YAP1, TBX1, OSR2, ST8SIA1, C5AR2, C5AR1, HTRA1, TWIST1, TGFA, LAMC1, TACR1, IGF1, RBPJ, EGFR, NME1, PKHD1, SFRP1, NR4A3, ZNF304, ATP7A, HMX2	3952	72	19256	1.42114	1	1	0.997969
GOTERM_CC_DIRECT	GO:0045202~synapse	112	2.5962	0.0868552	CHRM2, MYLK2, CHRM1, FMR1, ITSN1, CLSTN1, ZDHHC5, ADARB1, HTR4, RPS6KA3, ATCAY, RPS6KA2, CAPN5, KCMF1, CHRNB2, MUSK, TMOD2, MAGI2, UNC5C, SHISA9, SRCIN1, TIAM1, OLFM2, DOK7, KCNQ3, UTS2, VDAC1, TLN2, CHRNA1, RTN3, CHRNA5, CHRNA6, CACNA1B, LPAR3, LIN7C, LYPD6, EFNB1, HRH4, MBP, DRD3, ASIC1, DTNA, TOR1A, CADM1, FZD5, HTR1D, EIF2S1, QKI, SSH1, SDK1, PLCXD3, MDM2, PCDHB5, PCDHB4, CHRFAM7A, CPEB3, CPE…	4132	488	20472	1.1371	1	0.886154	0.847841
GOTERM_BP_DIRECT	GO:0042493~response to drug	71	1.6458	0.0874323	BCAR3, OXTR, TRAF3IP2, COMT, SLC6A2, ADRA1A, SLC6A4, LGALS1, CCND1, CDH1, TSPO, HADH, IL10, TGIF1, VAV3, ABCC4, EMX1, CPT1A, ANXA1, UGT1A1, ITGA3, ITGA2, DNMT3A, HNF1B, CTPS1, CYBA, TERF1, TGFBR2, GNPAT, SFRP1, SFRP2, NPC1, LOX, SCNN1B, TXNIP, TOP1, CPB2, ADCYAP1R1, SRC, GATA6, SLC1A2, TGFA, ADCY1, TYMS, LRP8, HSPD1, RAD54B, TBXA2R, NPC1L1, GNA12, PTK2B, BAK1, DRD3, PMS1, TGFB2, RPH3AL, UBE2B, XR…	3952	293	19256	1.1807	1	1	0.997969
GOTERM_CC_DIRECT	GO:0030136~clathrin-coated vesicle	20	0.463607	0.0878861	VPS18, HIP1, LRP1, SORT1, DENND1A, CLTC, HIP1R, OCRL, SLC2A4, GGA2, SNX18, VPS41, FCHO2, NUMB, CLVS2, VTI1A, SH3BP4, SNX9, ASTN1, PICALM	4132	69	20472	1.43609	1	0.886154	0.847841
KEGG_PATHWAY	hsa05163:Human cytomegalovirus infection	59	1.36764	0.0879746	ATF2, ITGB3, PIK3CD, ELK1, CX3CL1, CRKL, CASP8, CCND1, AKT2, AKT3, CREB3L2, PRKACA, PRKACB, PRKCB, IL1R1, TRAF2, PRKCA, TSC1, HLA-A, TNFRSF1A, TRAF5, RAF1, SOS1, PLCB2, CREB5, SRC, PTGER2, CXCR4, ITPR2, ITPR3, PIK3R1, ADCY1, EGFR, GNAI2, ADCY5, GNA11, GNG7, GNA12, CXCR2, EIF4EBP1, E2F1, PTK2B, E2F2, RIPK1, BAK1, IFNA21, IL10RB, IL10RA, NFATC2, GNG12, PTK2, CDK6, GNAS, MDM2, FAS, CALM3, GRB2, CALR…	1783	225	8156	1.19949	1	0.434587	0.39416
GOTERM_CC_DIRECT	GO:0000783~nuclear telomere cap complex	5	0.115902	0.0879768	XRCC6, TERT, XRCC5, TERF2IP, TERF1	4132	9	20472	2.7525	1	0.886154	0.847841
GOTERM_MF_DIRECT	GO:0019894~kinesin binding	16	0.370885	0.0880418	SPAG9, TOR1A, CLSTN2, CLSTN3, STAU2, NEK6, CLSTN1, PIFO, MAPK8IP2, KLC1, LRP8, TRAK2, ATCAY, KIF1B, FAM83D, DISC1	4050	49	18811	1.51663	1	1	0.992937
GOTERM_BP_DIRECT	GO:1990830~cellular response to leukemia inhibitory factor	28	0.64905	0.0881641	KDM3A, RIF1, PCOLCE2, TFRC, RNMT, PRDM5, ILDR1, HK2, SRM, BCLAF1, SOX17, PDCD10, SPOCK2, ADAM23, NFYB, XRCC5, SPRY4, RFX2, VEGFC, ARID5B, TEX14, KLF4, WDR35, PML, BSPRY, PTP4A3, CTH, ABCG4	3952	102	19256	1.33754	1	1	0.997969
KEGG_PATHWAY	hsa04929:GnRH secretion	20	0.463607	0.0882214	GABBR2, GABBR1, PRKCB, TRPC4, LHB, PIK3CD, ITPR2, CACNA1D, PRKCA, ITPR3, PIK3R1, ESR2, CACNA1I, GNA11, AKT2, AKT3, KISS1R, KCNN3, RAF1, PLCB2	1783	64	8156	1.42947	1	0.434587	0.39416
KEGG_PATHWAY	hsa04540:Gap junction	26	0.602689	0.0884333	GUCY1B1, SRC, PDGFB, ITPR2, ITPR3, ADCY1, EGFR, GNAI2, ADCY5, GRM5, GNA11, PDGFD, PRKACA, PRKACB, PDGFRB, MAP3K2, GUCY1A1, PRKCB, EGF, PRKCA, TJP1, GNAS, GRB2, RAF1, SOS1, PLCB2	1783	88	8156	1.3515	1	0.434587	0.39416
KEGG_PATHWAY	hsa04926:Relaxin signaling pathway	36	0.834492	0.089759	SHC4, ATF2, SHC3, SHC1, SRC, PIK3CD, ADCY1, PIK3R1, EGFR, GNAI2, ADCY5, MAPK9, EDNRB, AKT2, GNG7, AKT3, CREB3L2, NOS1, MAP2K7, PRKACA, PRKACB, SMAD2, VEGFC, PRKCA, GNG12, TGFBR2, COL1A1, COL4A2, COL4A3, COL4A6, GNAS, GRB2, RAF1, SOS1, PLCB2, CREB5	1783	129	8156	1.27655	1	0.434889	0.394434
GOTERM_MF_DIRECT	GO:0051087~chaperone binding	31	0.718591	0.0902156	PRKN, TFRC, HSPD1, DNAJB2, BAG5, TERT, DNAJB5, PDPN, GRPEL2, BAG1, SACS, BAK1, DNAJB7, FNIP1, ATP7A, FNIP2, CTSC, SLC12A2, VWF, ST13, DNAJB13, DNAAF6, TSC1, DNAJC3, DNAJA4, RNF207, TBCE, OGDH, HYOU1, CALR, BIRC2	4050	110	18811	1.30896	1	1	0.992937
GOTERM_BP_DIRECT	GO:0061099~negative regulation of protein tyrosine kinase activity	7	0.162262	0.0904341	IBTK, PTPRC, CAV1, MVP, NCAPG2, SH3BP5, SRCIN1	3952	16	19256	2.13171	1	1	0.997969
GOTERM_BP_DIRECT	GO:0071361~cellular response to ethanol	7	0.162262	0.0904341	SLC23A2, PRKAA1, UGT1A1, TP53INP1, DNMT3A, ITPR2, SOD2	3952	16	19256	2.13171	1	1	0.997969
GOTERM_BP_DIRECT	GO:0006488~dolichol-linked oligosaccharide biosynthetic process	7	0.162262	0.0904341	RFT1, SRD5A3, ALG2, ALG3, ALG13, ALG10, ALG10B	3952	16	19256	2.13171	1	1	0.997969
GOTERM_BP_DIRECT	GO:0048566~embryonic digestive tract development	7	0.162262	0.0904341	TGFB2, ALDH1A2, RARRES2, RARB, PCSK5, GLI3, STRA6	3952	16	19256	2.13171	1	1	0.997969
GOTERM_BP_DIRECT	GO:0014009~glial cell proliferation	7	0.162262	0.0904341	EPM2A, LGI4, LEPR, VEGFC, PTK2B, AREG, NTN1	3952	16	19256	2.13171	1	1	0.997969
GOTERM_BP_DIRECT	GO:0033630~positive regulation of cell adhesion mediated by integrin	7	0.162262	0.0904341	FERMT1, TGFB2, SFRP2, SYK, ITGB3, LIF, ADAM9	3952	16	19256	2.13171	1	1	0.997969
GOTERM_BP_DIRECT	GO:0046330~positive regulation of JNK cascade	27	0.625869	0.0908712	MAPKBP1, NCF1, DIXDC1, RASGRP1, PYCARD, RASSF2, PTK2B, CCR7, RIPK1, CCN2, MAP2K7, WNT7B, AXIN1, TRAF2, MMP8, PJA2, TIRAP, GADD45G, EDAR, MFHAS1, TRAF3, TRPV4, TRAF5, MAP3K10, F2RL1, TNIK, LTBR	3952	98	19256	1.34242	1	1	0.997969
GOTERM_BP_DIRECT	GO:0002931~response to ischemia	19	0.440427	0.0910621	CX3CR1, EGR1, CAV1, CAMK2A, NDNF, ARID1B, CX3CL1, HK2, HSPD1, PANX1, PANX2, PINK1, P2RX4, EEF2K, AIFM1, EIF4EBP1, PTK2B, HYOU1, CPEB4	3952	64	19256	1.44651	1	1	0.997969
GOTERM_MF_DIRECT	GO:0019904~protein domain specific binding	67	1.55308	0.0912314	FOXA1, YWHAE, GPSM2, CD40, ZFYVE9, ICA1, DIXDC1, IRS2, IKZF1, LAMP1, TRPS1, PRKACA, TP63, CEP68, ABCC2, ITGA3, DICER1, GTF2F1, IPCEF1, SRCIN1, YWHAZ, ETV6, RNF41, RABEP1, RARA, MYH9, ARHGEF4, AIDA, TOP1, PPARA, RAPGEF3, SHC4, KHDRBS3, CTBP1, STX18, ARL1, TWIST1, IQGAP1, LIN7C, EPB41L5, ABL1, NLRP1, TBL1X, DRD3, WNT3, ST13, NDE1, INSR, MBD2, M6PR, RAB27A, TJP1, SKI, EHD2, OCLN, HNRNPK, VAPA, ERCC1…	4050	263	18811	1.18325	1	1	0.992937
GOTERM_MF_DIRECT	GO:0005496~steroid binding	11	0.254984	0.0922069	HSD11B1, PAQR9, AR, PGRMC2, PAQR7, UGT1A1, SULT1E1, ESRRB, PGR, ESR2, NR3C2	4050	30	18811	1.70305	1	1	0.992937
GOTERM_BP_DIRECT	GO:0071374~cellular response to parathyroid hormone stimulus	5	0.115902	0.0925956	WNT10B, SOST, PRKACA, FGF23, PHEX	3952	9	19256	2.70693	1	1	0.997969
GOTERM_BP_DIRECT	GO:0098712~L-glutamate import across plasma membrane	5	0.115902	0.0925956	SLC1A1, ARL6IP5, SLC1A2, SLC7A11, NTSR1	3952	9	19256	2.70693	1	1	0.997969
GOTERM_BP_DIRECT	GO:0001768~establishment of T cell polarity	5	0.115902	0.0925956	CYP26B1, TRAF3IP2, MYH9, CCR7, DOCK2	3952	9	19256	2.70693	1	1	0.997969
GOTERM_BP_DIRECT	GO:0033625~positive regulation of integrin activation	5	0.115902	0.0925956	RAP1B, FERMT1, SRC, PLEK, FERMT2	3952	9	19256	2.70693	1	1	0.997969
GOTERM_BP_DIRECT	GO:0097553~calcium ion transmembrane import into cytosol	5	0.115902	0.0925956	TRPM2, ATP2B4, CCN2, GRIN1, GRIN2D	3952	9	19256	2.70693	1	1	0.997969
GOTERM_BP_DIRECT	GO:0060316~positive regulation of ryanodine-sensitive calcium-release channel activity	5	0.115902	0.0925956	GSTM2, JPH2, ASPH, CALM3, TRDN	3952	9	19256	2.70693	1	1	0.997969
GOTERM_BP_DIRECT	GO:0048617~embryonic foregut morphogenesis	5	0.115902	0.0925956	SMAD2, EPB41L5, SMAD3, SOX17, ACVR2B	3952	9	19256	2.70693	1	1	0.997969
GOTERM_BP_DIRECT	GO:0015816~glycine transport	5	0.115902	0.0925956	SLC36A1, SLC36A2, SLC6A17, SLC32A1, SLC6A20	3952	9	19256	2.70693	1	1	0.997969
GOTERM_BP_DIRECT	GO:0002070~epithelial cell maturation	5	0.115902	0.0925956	CEBPA, EPAS1, SIX3, TMEM79, PGR	3952	9	19256	2.70693	1	1	0.997969
GOTERM_BP_DIRECT	GO:0048012~hepatocyte growth factor receptor signaling pathway	5	0.115902	0.0925956	NRP1, HGF, MET, SIRT2, BCAR1	3952	9	19256	2.70693	1	1	0.997969
KEGG_PATHWAY	hsa04141:Protein processing in endoplasmic reticulum	46	1.0663	0.0928155	PRKN, SEC23A, PRKCSH, TUSC3, SAR1B, UBE2D2, DERL3, UBE2D3, DERL2, UBE2J1, SEC61A2, DNAJB2, LMAN1, MAPK9, GANAB, OS9, BAG1, UBQLN1, MAN1C1, BAK1, UGGT2, MAP2K7, SEC62, SEC23B, UGGT1, UBQLN4, SEC63, HSP90AA1, SEC24A, EIF2AK1, EDEM1, SSR3, HSPA6, EIF2AK3, TRAF2, UBE2G1, UBE4B, PDIA6, EIF2S1, CKAP4, DNAJC3, DNAJC5, DDIT3, HYOU1, CALR, RNF185	1783	171	8156	1.23052	1	0.441482	0.400414
GOTERM_CC_DIRECT	GO:0009898~cytoplasmic side of plasma membrane	18	0.417246	0.0935433	ASPSCR1, TRAF2, ATP2B1, LITAF, ANK1, AJAP1, RGS2, PTPRC, CDH1, TRAF3, TRAF5, MYH9, PTPN7, PTPN4, ACP1, BIRC2, NTSR1, PTPN3	4132	61	20472	1.46198	1	0.934685	0.894274
KEGG_PATHWAY	hsa04725:Cholinergic synapse	32	0.741771	0.0936866	CHRM2, ACHE, CAMK2D, CHRM1, CHRNA6, CAMK2A, CACNA1B, PIK3CD, ITPR2, CACNA1D, ITPR3, ADCY1, PIK3R1, GNAI2, ADCY5, GNA11, AKT2, GNG7, AKT3, CREB3L2, PRKACA, PRKACB, SLC18A3, CHRNB2, PRKCB, PRKCA, GNG12, KCNQ3, KCNQ4, KCNQ5, PLCB2, CREB5	1783	113	8156	1.29538	1	0.441482	0.400414
GOTERM_BP_DIRECT	GO:0045766~positive regulation of angiogenesis	42	0.973574	0.0937975	ACVRL1, ITGB1, CX3CR1, NRP1, CD40, FLT1, ITGB3, C5AR1, GATA6, PIK3CD, TWIST1, EMC10, BRCA1, NR2E1, ETS1, HK2, MTDH, C5, CYSLTR1, TERT, TBXA2R, AKT3, CXCR2, PTK2B, ITGB8, ZNF304, PRKCB, PDPK1, HGF, ERAP1, VEGFC, PRKCA, EMP2, F3, TGFBR2, RUNX1, SFRP2, ANGPTL3, AGGF1, PRKD2, TEK, RAPGEF3	3952	164	19256	1.24783	1	1	0.997969
GOTERM_MF_DIRECT	GO:0005092~GDP-dissociation inhibitor activity	6	0.139082	0.0944922	CCDC88A, GPSM2, RGS14, CHM, SH3BP4, CHML	4050	12	18811	2.32235	1	1	0.992937
GOTERM_MF_DIRECT	GO:0070410~co-SMAD binding	6	0.139082	0.0944922	SMAD2, TGIF1, SMAD3, USP9X, USP9Y, TRIM33	4050	12	18811	2.32235	1	1	0.992937
GOTERM_MF_DIRECT	GO:0042975~peroxisome proliferator activated receptor binding	6	0.139082	0.0944922	ASXL1, PRMT2, ASXL2, MDM2, HMGA1, TACC1	4050	12	18811	2.32235	1	1	0.992937
GOTERM_BP_DIRECT	GO:0007052~mitotic spindle organization	17	0.394066	0.0952026	DCTN6, GPSM2, TNKS, NEK6, BCCIP, CDCA8, KIF11, AURKB, PTPA, INCENP, NUF2, TBCE, EFHC1, RCC1, TACC1, TACC2, CLASP2	3952	56	19256	1.47914	1	1	0.997969
GOTERM_BP_DIRECT	GO:0014823~response to activity	17	0.394066	0.0952026	IL10, KDM6B, KL, PRKAA1, ITGB3, RARRES2, CXCR4, CYBA, CBL, SOD2, HSPD1, ZEB1, COL4A2, UCP3, HADH, SLC25A25, PPARD	3952	56	19256	1.47914	1	1	0.997969
GOTERM_BP_DIRECT	GO:0046854~phosphatidylinositol phosphorylation	17	0.394066	0.0952026	PI4K2B, SMG1, PIK3CD, TTC7A, PIK3R1, FAM126B, EFR3B, ITPKB, ITPKC, PIP5K1A, PIP5K1B, PIP5K1C, SOCS6, SOCS7, PI4K2A, SOCS4, IP6K2	3952	56	19256	1.47914	1	1	0.997969
KEGG_PATHWAY	hsa02010:ABC transporters	15	0.347705	0.0955582	ABCC3, ABCC4, ABCC2, ABCA5, ABCB7, ABCC5, ABCB5, ABCC9, ABCB8, ABCB11, ABCC12, ABCA10, ABCB10, ABCG4, ABCG1	1783	45	8156	1.52477	1	0.444216	0.402894
GOTERM_BP_DIRECT	GO:0016310~phosphorylation	34	0.788132	0.0957638	PRPS2, PANK4, PRR5, PI4K2B, PRPS1, PANK2, PDXK, CERK, AK2, PIK3CD, NOL9, RPTOR, HYKK, PIP5K1A, PIP5K1B, RICTOR, CKB, PIP5K1C, SEPHS1, PAK2, PSTK, IP6K2, GK, TPK1, LIMK2, PHKA2, DCK, ITPKB, ITPKC, ADCK1, SHPK, COQ8A, TOP1, PI4K2A	3952	129	19256	1.28422	1	1	0.997969
GOTERM_BP_DIRECT	GO:0001934~positive regulation of protein phosphorylation	52	1.20538	0.0965767	PRR5, ATF2, CD40, TFRC, FMR1, ITGB3, KNDC1, CRKL, EDNRB, CCND2, CCND1, AKT2, LEPR, CCN2, NKX3-1, HSP90AA1, MUSK, HGF, AXIN1, F2, MOB3A, INCENP, TNIK, CARD14, RALB, PELI2, CDCA8, FPR2, STK4, PLA2G6, RASGRP1, EGFR, AURKB, ERBB4, ABL1, RIPK1, FNIP1, FGF23, PROM2, TBX1, NTRK2, CD74, LIMK2, RARRES2, INSR, IGF2, VEGFC, PTK2, MOB1B, PINK1, FAS, TEK	3952	209	19256	1.21229	1	1	0.997969
GOTERM_BP_DIRECT	GO:0032874~positive regulation of stress-activated MAPK cascade	8	0.185443	0.0968293	TGFB2, PDCD10, STK25, SEMA4C, ARL6IP5, MAPK8IP2, MID1, INAVA	3952	20	19256	1.94899	1	1	0.997969
GOTERM_BP_DIRECT	GO:0007171~activation of transmembrane receptor protein tyrosine kinase activity	8	0.185443	0.0968293	EGF, TGFA, NRG1, PRLR, AREG, EGFR, EREG, HBEGF	3952	20	19256	1.94899	1	1	0.997969
GOTERM_BP_DIRECT	GO:0001892~embryonic placenta development	8	0.185443	0.0968293	CEBPA, EPAS1, SP3, PDGFB, IGF2, PKD2, EGFR, BPTF	3952	20	19256	1.94899	1	1	0.997969
GOTERM_BP_DIRECT	GO:0042310~vasoconstriction	8	0.185443	0.0968293	EDN2, ACE, EDNRB, CAV1, HTR1D, BDKRB2, SLC6A4, TRPM4	3952	20	19256	1.94899	1	1	0.997969
GOTERM_BP_DIRECT	GO:0030837~negative regulation of actin filament polymerization	8	0.185443	0.0968293	MKKS, HIP1R, MYADM, CYRIB, SSH2, SSH3, KANK4, SSH1	3952	20	19256	1.94899	1	1	0.997969
KEGG_PATHWAY	hsa04713:Circadian entrainment	28	0.64905	0.0971228	CAMK2D, ADCYAP1R1, GUCY1B1, CAMK2A, CACNA1D, ITPR3, ADCY1, RYR3, GNAI2, ADCY5, CACNA1I, GNG7, NOS1, PRKACA, PRKACB, GRIA4, GUCY1A1, PRKCB, PRKCA, GNG12, GRIN1, GRIN2D, PER1, PER3, NOS1AP, GNAS, CALM3, PLCB2	1783	97	8156	1.32042	1	0.44547	0.404031
GOTERM_BP_DIRECT	GO:0097191~extrinsic apoptotic signaling pathway	16	0.370885	0.0971367	YAP1, TGFB2, GSK3A, SMAD3, PDPK1, PARP2, TNFRSF1B, PML, RNF41, SFRP1, CASP8, PTPRC, CTTN, IL7, FAS, RIPK1	3952	52	19256	1.49922	1	1	0.997969
GOTERM_CC_DIRECT	GO:0005667~transcription factor complex	56	1.2981	0.0984215	MIDEAS, SRA1, AHR, HOXA11, HOXA10, HOXA9, KAT5, SOX17, SOX18, SIX3, NCOA1, NCOA6, TCF12, PTOV1, RFX3, HNF1B, HNF1A, MED27, POU3F2, MED7, NPAS4, DDIT3, ZFP42, RARA, CEBPA, GCM1, NFAT5, EPAS1, NR1I2, GATA6, HOXD12, HOXB13, HDAC9, PDLIM1, MTA2, E2F6, SMAD2, ARNT2, ZFHX3, XRCC6, SMAD4, SMAD3, HMGA1, NFATC2, PBX2, KLF4, SKI, NR4A3, MAFB, LHX3, RIOX2, CDK2, TCF4, NAA15, RCOR1, TAF1	4132	231	20472	1.20109	1	0.961413	0.919847
GOTERM_BP_DIRECT	GO:0006417~regulation of translation	24	0.556328	0.0994874	NANOS1, HBS1L, MTPN, EIF4E3, RBM8A, FMR1, ELP1, TSC1, TYMS, ELP5, ELP6, QKI, PUM2, GRM5, IMPACT, RGS2, BCLAF1, TCOF1, AKT2, MKNK2, RPS3, LSM14B, ABCE1, METAP1	3952	86	19256	1.35976	1	1	0.997969

## Sheet: Sheet2
			Term	enrichment	pvalue	Count
			hsa04012:ErbB signaling pathway	0.880853	5.86117e-06	38
			hsa04510:Focal adhesion	1.6458	1.33083e-05	71
			hsa05200:Pathways in cancer	3.54659	8.86609e-05	153
			hsa05223:Non-small cell lung cancer	0.69541	0.000305405	30
			hsa04020:Calcium signaling pathway	1.76171	0.000377619	76
			hsa04070:Phosphatidylinositol signaling system	0.857673	0.000414939	37
			hsa05205:Proteoglycans in cancer	1.5299	0.000587899	66
			hsa05214:Glioma	0.69541	0.000681196	30
			hsa05220:Chronic myeloid leukemia	0.69541	0.000875348	30
			hsa04935:Growth hormone synthesis, secretion and action	0.950394	0.00194567	41
			hsa04630:JAK-STAT signaling pathway	1.20538	0.0025886	52
			hsa04022:cGMP-PKG signaling pathway	1.20538	0.00514618	52
			hsa04810:Regulation of actin cytoskeleton	1.50672	0.00520702	65
			hsa04910:Insulin signaling pathway	1.01994	0.00571113	44
			hsa04010:MAPK signaling pathway	1.92397	0.00764906	83
			hsa04611:Platelet activation	0.927214	0.00791613	40
			hsa04015:Rap1 signaling pathway	1.43718	0.0080384	62
			hsa05225:Hepatocellular carcinoma	1.1822	0.00952373	51
			hsa05226:Gastric cancer	1.0663	0.0102025	46
			hsa04024:cAMP signaling pathway	1.48354	0.0110436	64
