# Supplementary material for: Small RNA sequencing identified miR-3180 as a potential prognostic biomarker for Chinese hepatocellular carcinoma patients
Source: Front Genet. 2023 Mar 27;14:1102171. doi: 10.3389/fgene.2023.1102171 (PMC10083302; doi:10.3389/fgene.2023.1102171)
Supplement: Supplementary file 8 [file Table8.XLSX]

## Sheet: gene
# results of cox regression analysis of miRNA
Column "miRNA" stands for the ID of mature miRNA
Column "Hazard.Ratio.x" stands for the hazard ratio of Univariate Cox regression
Column "CI95.x" stands for the the 95% confidence interval of Univariate Cox regression
Column "P_value.x" stands for p value of Univariate Cox regression
Column "Hazard.Ratio.y" stands for the hazard ratio of Multiple Cox regression
Column "CI95.y" stands for the the 95% confidence interval of Multiple Cox regression
Column "P_value.y" stands for p value of Multiple Cox regression
miRNA	Hazard.Ratio.x	CI95.x	P_value.x	Hazard.Ratio.y	CI95.y	P_value.y
novel_mir6	0.1	0.02-0.44	0.003	0.04	0-1.15	0.06
hsa-miR-10b-3p	4.41	1.56-12.47	0.005	8.36	0.3-233	0.211
hsa-miR-4638-3p	0.25	0.09-0.66	0.005	0.01	0-1.14	0.057
hsa-miR-139-3p	0.26	0.1-0.69	0.006	0	0-2.14	0.086
hsa-miR-125a-3p	0.27	0.1-0.71	0.008	3	0.01-932.43	0.707
hsa-miR-126-3p	0.28	0.11-0.72	0.008	41.85	0.02-70253.17	0.324
hsa-miR-2110	0.26	0.1-0.72	0.009	19.43	0.84-447.62	0.064
hsa-miR-424-3p	0.29	0.11-0.75	0.011	0.67	0-228.78	0.891
hsa-miR-548b-5p	3.81	1.36-10.69	0.011	0.52	0.01-51.84	0.779
hsa-miR-33a-5p	0.29	0.11-0.76	0.012	0.27	0.01-8.18	0.45
hsa-miR-6788-3p	0.3	0.12-0.77	0.012	0.08	0-3.1	0.175
hsa-miR-137	3.37	1.26-9.02	0.016	1.06	0.03-34.85	0.973
hsa-miR-3614-3p	0.31	0.12-0.81	0.017	0.01	0-0.19	0.004
hsa-miR-4454	0.32	0.12-0.82	0.017	1.31	0.08-22.19	0.852
hsa-miR-28-5p	0.32	0.12-0.82	0.018	23.47	0.2-2824.28	0.197
hsa-miR-3065-3p	3.47	1.24-9.74	0.018	0.97	0.01-84.51	0.99
hsa-miR-542-5p	0.32	0.12-0.82	0.018	0.15	0.01-4.65	0.281
hsa-miR-550a-3-5p	0.32	0.12-0.82	0.018	0.18	0.02-1.62	0.125
hsa-miR-148b-5p	3.25	1.21-8.73	0.019	2.16	0.23-19.92	0.496
hsa-miR-219b-5p	3.22	1.21-8.54	0.019	8.02	0.25-258.61	0.24
hsa-miR-4461	3.11	1.17-8.29	0.023	1.03	0.21-5.01	0.97
hsa-miR-505-3p	3.09	1.15-8.29	0.025	4.87	0.75-31.51	0.097
hsa-miR-99a-5p	0.35	0.14-0.89	0.027	1.67	0.23-12.14	0.611
hsa-miR-5589-5p	0.34	0.13-0.89	0.028	0.96	0.16-5.57	0.96
hsa-miR-574-3p	0.35	0.14-0.91	0.031	1.21	0.2-7.42	0.833
hsa-miR-660-3p	2.9	1.09-7.67	0.032	1.58	0.27-9.09	0.61
hsa-miR-181b-2-3p	0.36	0.14-0.92	0.033	0.57	0.13-2.51	0.458
hsa-miR-3180	0.36	0.14-0.93	0.035	0.08	0.01-0.59	0.013
hsa-miR-365b-5p	0.37	0.15-0.94	0.037	3.72	0.37-37.26	0.264
hsa-miR-548q	0.37	0.15-0.94	0.037	0.36	0.03-4.54	0.427
hsa-miR-7641	0.38	0.15-0.96	0.041	0.1	0.01-0.89	0.039
hsa-miR-128-3p	2.65	1.03-6.8	0.043	6.84	0.68-68.77	0.103
hsa-miR-378i	2.62	1.01-6.77	0.048	18.34	0.84-400.56	0.045
hsa-miR-5697	0.39	0.15-1	0.05	#N/A	#N/A	#N/A
hsa-miR-6747-3p	2.65	1-7.06	0.05	#N/A	#N/A	#N/A
hsa-miR-412-5p	0.4	0.16-1.01	0.052	#N/A	#N/A	#N/A
hsa-miR-490-5p	0.4	0.16-1.01	0.053	#N/A	#N/A	#N/A
hsa-miR-1261	0.4	0.16-1.01	0.054	#N/A	#N/A	#N/A
hsa-miR-579-3p	2.51	0.98-6.41	0.055	#N/A	#N/A	#N/A
hsa-miR-92a-3p	0.41	0.16-1.02	0.056	#N/A	#N/A	#N/A
novel_mir608	0.41	0.16-1.02	0.056	#N/A	#N/A	#N/A
hsa-miR-125b-2-3p	0.41	0.17-1.04	0.059	#N/A	#N/A	#N/A
hsa-miR-1976	0.4	0.16-1.03	0.059	#N/A	#N/A	#N/A
hsa-miR-542-3p	0.41	0.17-1.04	0.059	#N/A	#N/A	#N/A
hsa-miR-874-3p	0.41	0.17-1.04	0.059	#N/A	#N/A	#N/A
hsa-miR-1307-5p	0.41	0.16-1.05	0.063	#N/A	#N/A	#N/A
hsa-miR-125a-5p	0.41	0.16-1.06	0.065	#N/A	#N/A	#N/A
hsa-miR-197-3p	2.42	0.95-6.18	0.065	#N/A	#N/A	#N/A
hsa-miR-3939	2.42	0.95-6.18	0.065	#N/A	#N/A	#N/A
hsa-miR-3614-5p	0.42	0.16-1.07	0.069	#N/A	#N/A	#N/A
hsa-miR-497-3p	0.43	0.17-1.07	0.069	#N/A	#N/A	#N/A
hsa-miR-450a-1-3p	0.43	0.17-1.07	0.07	#N/A	#N/A	#N/A
hsa-miR-5589-3p	0.42	0.16-1.08	0.073	#N/A	#N/A	#N/A
hsa-miR-27b-5p	2.44	0.92-6.49	0.074	#N/A	#N/A	#N/A
hsa-miR-1269b	0.43	0.17-1.1	0.078	#N/A	#N/A	#N/A
hsa-miR-29b-1-5p	0.44	0.17-1.1	0.079	#N/A	#N/A	#N/A
hsa-miR-887-3p	0.44	0.18-1.11	0.083	#N/A	#N/A	#N/A
hsa-miR-150-3p	0.44	0.18-1.11	0.084	#N/A	#N/A	#N/A
hsa-miR-150-5p	0.44	0.18-1.11	0.084	#N/A	#N/A	#N/A
hsa-miR-450b-5p	0.44	0.18-1.11	0.084	#N/A	#N/A	#N/A
hsa-miR-503-5p	0.45	0.18-1.12	0.086	#N/A	#N/A	#N/A
hsa-miR-221-5p	2.26	0.89-5.75	0.087	#N/A	#N/A	#N/A
hsa-miR-324-3p	0.45	0.18-1.12	0.087	#N/A	#N/A	#N/A
hsa-miR-628-5p	0.45	0.18-1.12	0.087	#N/A	#N/A	#N/A
novel_mir323	0.44	0.17-1.13	0.087	#N/A	#N/A	#N/A
novel_mir260	2.35	0.88-6.25	0.088	#N/A	#N/A	#N/A
novel_mir611	0.45	0.18-1.13	0.088	#N/A	#N/A	#N/A
hsa-miR-148b-3p	2.26	0.88-5.78	0.089	#N/A	#N/A	#N/A
hsa-miR-6770-5p	0.44	0.17-1.13	0.089	#N/A	#N/A	#N/A
hsa-miR-383-3p	0.45	0.18-1.13	0.09	#N/A	#N/A	#N/A
hsa-miR-95-3p	2.21	0.88-5.54	0.091	#N/A	#N/A	#N/A
hsa-miR-99b-5p	0.44	0.17-1.14	0.091	#N/A	#N/A	#N/A
novel_mir3	0.45	0.18-1.13	0.091	#N/A	#N/A	#N/A
hsa-miR-338-5p	0.46	0.18-1.14	0.094	#N/A	#N/A	#N/A
hsa-miR-489-3p	0.45	0.17-1.15	0.094	#N/A	#N/A	#N/A
hsa-miR-4731-5p	0.46	0.18-1.14	0.095	#N/A	#N/A	#N/A
hsa-miR-4479	0.45	0.18-1.15	0.096	#N/A	#N/A	#N/A
hsa-miR-17-3p	0.46	0.18-1.15	0.098	#N/A	#N/A	#N/A
hsa-miR-550a-5p	2.2	0.86-5.64	0.099	#N/A	#N/A	#N/A
hsa-miR-142-3p	0.46	0.19-1.16	0.101	#N/A	#N/A	#N/A
hsa-miR-1972	0.46	0.18-1.17	0.101	#N/A	#N/A	#N/A
hsa-miR-337-3p	0.46	0.19-1.16	0.101	#N/A	#N/A	#N/A
hsa-miR-424-5p	0.46	0.19-1.16	0.101	#N/A	#N/A	#N/A
hsa-miR-4772-3p	0.46	0.19-1.16	0.101	#N/A	#N/A	#N/A
hsa-miR-495-5p	0.46	0.19-1.16	0.101	#N/A	#N/A	#N/A
hsa-miR-196a-5p	0.46	0.18-1.17	0.103	#N/A	#N/A	#N/A
hsa-miR-1273h-5p	0.47	0.19-1.17	0.105	#N/A	#N/A	#N/A
hsa-miR-23c	2.25	0.84-6.01	0.105	#N/A	#N/A	#N/A
hsa-miR-16-2-3p	2.17	0.85-5.56	0.106	#N/A	#N/A	#N/A
hsa-miR-33b-3p	0.46	0.18-1.18	0.106	#N/A	#N/A	#N/A
hsa-miR-484	0.47	0.19-1.18	0.108	#N/A	#N/A	#N/A
hsa-miR-145-3p	0.47	0.19-1.18	0.109	#N/A	#N/A	#N/A
hsa-miR-93-3p	2.15	0.84-5.51	0.111	#N/A	#N/A	#N/A
hsa-miR-3065-5p	2.14	0.84-5.49	0.112	#N/A	#N/A	#N/A
hsa-miR-500a-3p	2.13	0.84-5.42	0.112	#N/A	#N/A	#N/A
hsa-miR-6774-3p	0.48	0.19-1.19	0.113	#N/A	#N/A	#N/A
hsa-miR-451a	0.48	0.19-1.19	0.114	#N/A	#N/A	#N/A
hsa-miR-4725-3p	0.47	0.18-1.2	0.114	#N/A	#N/A	#N/A
novel_mir594	0.48	0.19-1.2	0.115	#N/A	#N/A	#N/A
hsa-miR-708-5p	2.09	0.83-5.23	0.116	#N/A	#N/A	#N/A
hsa-miR-106b-5p	2.11	0.83-5.36	0.118	#N/A	#N/A	#N/A
hsa-miR-5001-3p	0.48	0.19-1.21	0.119	#N/A	#N/A	#N/A
hsa-miR-125b-1-3p	0.48	0.19-1.21	0.121	#N/A	#N/A	#N/A
hsa-miR-133a-3p	0.48	0.19-1.21	0.121	#N/A	#N/A	#N/A
hsa-miR-1-3p	0.48	0.19-1.21	0.121	#N/A	#N/A	#N/A
hsa-miR-488-3p	2.1	0.82-5.34	0.121	#N/A	#N/A	#N/A
hsa-miR-100-3p	0.48	0.19-1.21	0.122	#N/A	#N/A	#N/A
hsa-miR-100-5p	0.49	0.19-1.21	0.123	#N/A	#N/A	#N/A
hsa-miR-331-3p	0.49	0.2-1.22	0.124	#N/A	#N/A	#N/A
hsa-miR-200c-3p	2.05	0.82-5.12	0.125	#N/A	#N/A	#N/A
hsa-miR-3150b-3p	0.48	0.19-1.23	0.125	#N/A	#N/A	#N/A
hsa-miR-210-3p	2.04	0.82-5.09	0.127	#N/A	#N/A	#N/A
hsa-miR-4422	0.49	0.2-1.23	0.128	#N/A	#N/A	#N/A
hsa-miR-4802-5p	0.49	0.2-1.23	0.128	#N/A	#N/A	#N/A
hsa-miR-15b-3p	2.03	0.81-5.07	0.13	#N/A	#N/A	#N/A
hsa-miR-5699-5p	2.05	0.8-5.22	0.133	#N/A	#N/A	#N/A
hsa-miR-6513-3p	0.5	0.2-1.24	0.133	#N/A	#N/A	#N/A
hsa-miR-22-3p	0.5	0.2-1.25	0.137	#N/A	#N/A	#N/A
hsa-miR-3194-3p	0.5	0.2-1.25	0.139	#N/A	#N/A	#N/A
hsa-miR-93-5p	2.02	0.79-5.16	0.139	#N/A	#N/A	#N/A
hsa-miR-181a-3p	0.5	0.2-1.25	0.14	#N/A	#N/A	#N/A
hsa-miR-203a-3p	0.5	0.2-1.25	0.14	#N/A	#N/A	#N/A
hsa-miR-203b-5p	0.5	0.2-1.25	0.14	#N/A	#N/A	#N/A
hsa-miR-1237-3p	2.01	0.79-5.14	0.143	#N/A	#N/A	#N/A
hsa-miR-6810-5p	0.5	0.19-1.27	0.145	#N/A	#N/A	#N/A
hsa-miR-326	0.51	0.2-1.27	0.147	#N/A	#N/A	#N/A
hsa-miR-1228-3p	0.5	0.19-1.29	0.15	#N/A	#N/A	#N/A
hsa-miR-126-5p	0.51	0.21-1.27	0.15	#N/A	#N/A	#N/A
hsa-miR-299-3p	0.51	0.21-1.27	0.15	#N/A	#N/A	#N/A
hsa-miR-490-3p	0.51	0.21-1.27	0.15	#N/A	#N/A	#N/A
hsa-miR-579-5p	0.51	0.2-1.28	0.15	#N/A	#N/A	#N/A
hsa-miR-6503-5p	0.51	0.21-1.28	0.153	#N/A	#N/A	#N/A
hsa-miR-548av-5p	0.51	0.21-1.29	0.155	#N/A	#N/A	#N/A
hsa-miR-4636	0.52	0.21-1.29	0.158	#N/A	#N/A	#N/A
hsa-miR-5010-3p	1.96	0.77-4.99	0.158	#N/A	#N/A	#N/A
hsa-miR-24-2-5p	1.93	0.77-4.82	0.159	#N/A	#N/A	#N/A
hsa-miR-1468-5p	0.52	0.21-1.3	0.161	#N/A	#N/A	#N/A
hsa-miR-22-5p	0.52	0.21-1.3	0.162	#N/A	#N/A	#N/A
hsa-miR-301b-3p	1.95	0.76-4.97	0.163	#N/A	#N/A	#N/A
hsa-miR-4705	0.52	0.21-1.31	0.164	#N/A	#N/A	#N/A
hsa-miR-548b-3p	1.94	0.76-4.94	0.164	#N/A	#N/A	#N/A
hsa-miR-3120-5p	0.52	0.21-1.31	0.165	#N/A	#N/A	#N/A
hsa-miR-503-3p	0.52	0.21-1.31	0.165	#N/A	#N/A	#N/A
hsa-miR-4686	0.53	0.21-1.3	0.166	#N/A	#N/A	#N/A
hsa-miR-1227-3p	0.52	0.21-1.31	0.167	#N/A	#N/A	#N/A
hsa-miR-376b-5p	0.53	0.21-1.31	0.167	#N/A	#N/A	#N/A
hsa-miR-376c-5p	1.93	0.76-4.91	0.168	#N/A	#N/A	#N/A
hsa-miR-188-3p	0.53	0.21-1.32	0.17	#N/A	#N/A	#N/A
hsa-miR-3940-3p	0.53	0.21-1.32	0.174	#N/A	#N/A	#N/A
novel_mir465	0.54	0.22-1.33	0.177	#N/A	#N/A	#N/A
hsa-miR-616-3p	1.87	0.75-4.67	0.179	#N/A	#N/A	#N/A
hsa-miR-1292-5p	0.54	0.21-1.34	0.181	#N/A	#N/A	#N/A
hsa-miR-103a-2-5p	1.89	0.74-4.8	0.184	#N/A	#N/A	#N/A
hsa-miR-135b-3p	1.86	0.74-4.64	0.184	#N/A	#N/A	#N/A
hsa-miR-191-3p	1.89	0.74-4.8	0.184	#N/A	#N/A	#N/A
hsa-miR-3157-5p	0.54	0.22-1.34	0.184	#N/A	#N/A	#N/A
hsa-miR-378f	1.86	0.74-4.64	0.185	#N/A	#N/A	#N/A
hsa-miR-642a-5p	1.85	0.74-4.64	0.187	#N/A	#N/A	#N/A
hsa-miR-122-3p	0.54	0.22-1.35	0.188	#N/A	#N/A	#N/A
hsa-miR-6724-5p	0.54	0.22-1.36	0.19	#N/A	#N/A	#N/A
hsa-miR-181a-2-3p	0.55	0.22-1.35	0.191	#N/A	#N/A	#N/A
hsa-miR-135b-5p	1.84	0.74-4.59	0.193	#N/A	#N/A	#N/A
novel_mir261	0.54	0.22-1.37	0.196	#N/A	#N/A	#N/A
hsa-miR-149-5p	1.83	0.73-4.55	0.197	#N/A	#N/A	#N/A
hsa-miR-30e-5p	0.55	0.22-1.36	0.197	#N/A	#N/A	#N/A
hsa-miR-6804-5p	0.55	0.22-1.36	0.197	#N/A	#N/A	#N/A
hsa-miR-99b-3p	0.55	0.22-1.37	0.197	#N/A	#N/A	#N/A
hsa-let-7a-2-3p	1.85	0.72-4.74	0.198	#N/A	#N/A	#N/A
hsa-miR-195-5p	0.55	0.22-1.37	0.2	#N/A	#N/A	#N/A
hsa-miR-452-5p	0.55	0.22-1.38	0.203	#N/A	#N/A	#N/A
hsa-miR-532-3p	1.81	0.73-4.51	0.203	#N/A	#N/A	#N/A
hsa-miR-4284	1.83	0.72-4.67	0.204	#N/A	#N/A	#N/A
hsa-miR-3667-3p	0.55	0.22-1.38	0.205	#N/A	#N/A	#N/A
hsa-miR-432-3p	0.56	0.23-1.38	0.205	#N/A	#N/A	#N/A
hsa-miR-483-5p	0.56	0.23-1.38	0.206	#N/A	#N/A	#N/A
hsa-miR-1266-5p	1.82	0.72-4.64	0.209	#N/A	#N/A	#N/A
hsa-miR-2277-5p	1.8	0.72-4.5	0.209	#N/A	#N/A	#N/A
hsa-miR-511-5p	0.56	0.22-1.39	0.211	#N/A	#N/A	#N/A
hsa-miR-943	0.56	0.22-1.39	0.211	#N/A	#N/A	#N/A
hsa-miR-522-3p	0.56	0.22-1.4	0.212	#N/A	#N/A	#N/A
hsa-miR-3074-3p	1.81	0.71-4.62	0.213	#N/A	#N/A	#N/A
hsa-miR-146b-3p	0.56	0.22-1.4	0.214	#N/A	#N/A	#N/A
hsa-miR-2116-3p	0.56	0.22-1.4	0.214	#N/A	#N/A	#N/A
hsa-miR-663b	0.56	0.23-1.4	0.214	#N/A	#N/A	#N/A
hsa-miR-5590-5p	0.56	0.23-1.4	0.216	#N/A	#N/A	#N/A
hsa-let-7e-3p	0.56	0.22-1.4	0.217	#N/A	#N/A	#N/A
hsa-miR-548az-5p	0.56	0.22-1.41	0.218	#N/A	#N/A	#N/A
hsa-miR-1260a	0.57	0.23-1.41	0.223	#N/A	#N/A	#N/A
hsa-miR-3184-5p	1.78	0.7-4.54	0.226	#N/A	#N/A	#N/A
hsa-miR-143-3p	0.57	0.23-1.42	0.227	#N/A	#N/A	#N/A
hsa-let-7i-3p	0.57	0.23-1.42	0.229	#N/A	#N/A	#N/A
hsa-miR-7977	0.57	0.23-1.42	0.229	#N/A	#N/A	#N/A
hsa-miR-29a-3p	0.57	0.23-1.42	0.231	#N/A	#N/A	#N/A
hsa-miR-29c-3p	0.57	0.23-1.42	0.231	#N/A	#N/A	#N/A
hsa-miR-337-5p	0.58	0.23-1.43	0.234	#N/A	#N/A	#N/A
hsa-miR-5006-3p	0.58	0.23-1.43	0.236	#N/A	#N/A	#N/A
hsa-miR-4664-5p	0.58	0.23-1.44	0.238	#N/A	#N/A	#N/A
hsa-miR-425-3p	1.73	0.69-4.34	0.239	#N/A	#N/A	#N/A
hsa-miR-935	1.75	0.69-4.46	0.241	#N/A	#N/A	#N/A
hsa-miR-148a-3p	1.74	0.68-4.44	0.245	#N/A	#N/A	#N/A
hsa-miR-548f-3p	1.74	0.68-4.44	0.245	#N/A	#N/A	#N/A
hsa-miR-101-3p	0.58	0.24-1.45	0.246	#N/A	#N/A	#N/A
hsa-miR-183-5p	1.72	0.69-4.28	0.246	#N/A	#N/A	#N/A
hsa-miR-455-3p	1.74	0.68-4.43	0.246	#N/A	#N/A	#N/A
hsa-miR-4662a-5p	0.58	0.24-1.45	0.246	#N/A	#N/A	#N/A
hsa-miR-96-5p	1.72	0.69-4.28	0.246	#N/A	#N/A	#N/A
hsa-miR-4683	0.59	0.24-1.45	0.247	#N/A	#N/A	#N/A
hsa-miR-545-5p	0.59	0.23-1.46	0.252	#N/A	#N/A	#N/A
hsa-miR-199b-3p	0.59	0.24-1.46	0.254	#N/A	#N/A	#N/A
hsa-miR-409-5p	0.59	0.24-1.46	0.254	#N/A	#N/A	#N/A
hsa-miR-146b-5p	0.59	0.24-1.47	0.255	#N/A	#N/A	#N/A
hsa-miR-598-3p	0.59	0.24-1.47	0.255	#N/A	#N/A	#N/A
hsa-miR-212-3p	1.7	0.68-4.23	0.257	#N/A	#N/A	#N/A
hsa-miR-629-3p	0.59	0.24-1.47	0.258	#N/A	#N/A	#N/A
hsa-miR-362-3p	1.71	0.67-4.37	0.26	#N/A	#N/A	#N/A
hsa-miR-520d-5p	0.59	0.23-1.48	0.26	#N/A	#N/A	#N/A
hsa-miR-590-3p	0.59	0.23-1.48	0.26	#N/A	#N/A	#N/A
novel_mir575	0.59	0.24-1.47	0.26	#N/A	#N/A	#N/A
hsa-miR-151a-3p	1.69	0.68-4.21	0.261	#N/A	#N/A	#N/A
hsa-miR-3611	1.69	0.68-4.21	0.261	#N/A	#N/A	#N/A
hsa-miR-1249-3p	1.69	0.67-4.21	0.264	#N/A	#N/A	#N/A
hsa-miR-548ay-5p	1.68	0.67-4.21	0.264	#N/A	#N/A	#N/A
hsa-miR-200b-5p	0.6	0.24-1.48	0.265	#N/A	#N/A	#N/A
hsa-miR-4999-5p	0.6	0.24-1.48	0.265	#N/A	#N/A	#N/A
hsa-miR-653-3p	0.6	0.24-1.49	0.27	#N/A	#N/A	#N/A
hsa-miR-106b-3p	1.67	0.67-4.16	0.271	#N/A	#N/A	#N/A
hsa-miR-23b-3p	1.69	0.66-4.31	0.272	#N/A	#N/A	#N/A
hsa-miR-4466	0.6	0.24-1.5	0.274	#N/A	#N/A	#N/A
hsa-miR-6501-3p	0.6	0.24-1.5	0.274	#N/A	#N/A	#N/A
hsa-miR-6766-3p	0.6	0.24-1.49	0.274	#N/A	#N/A	#N/A
hsa-miR-200a-5p	0.61	0.25-1.49	0.277	#N/A	#N/A	#N/A
hsa-miR-429	0.61	0.25-1.49	0.277	#N/A	#N/A	#N/A
hsa-miR-4516	1.66	0.66-4.14	0.281	#N/A	#N/A	#N/A
hsa-miR-4732-3p	0.61	0.25-1.5	0.281	#N/A	#N/A	#N/A
hsa-miR-664b-3p	0.61	0.25-1.51	0.284	#N/A	#N/A	#N/A
hsa-miR-4484	0.61	0.25-1.51	0.285	#N/A	#N/A	#N/A
hsa-miR-2116-5p	0.61	0.25-1.51	0.287	#N/A	#N/A	#N/A
hsa-miR-130b-3p	1.66	0.65-4.25	0.288	#N/A	#N/A	#N/A
hsa-miR-17-5p	0.61	0.25-1.51	0.288	#N/A	#N/A	#N/A
hsa-miR-20a-5p	0.61	0.25-1.51	0.288	#N/A	#N/A	#N/A
hsa-miR-30d-5p	0.61	0.25-1.51	0.288	#N/A	#N/A	#N/A
hsa-miR-548au-5p	1.64	0.66-4.09	0.288	#N/A	#N/A	#N/A
hsa-miR-383-5p	0.61	0.25-1.52	0.289	#N/A	#N/A	#N/A
hsa-miR-3928-3p	0.61	0.24-1.53	0.291	#N/A	#N/A	#N/A
hsa-miR-335-3p	0.62	0.25-1.52	0.292	#N/A	#N/A	#N/A
hsa-miR-342-3p	0.61	0.25-1.53	0.292	#N/A	#N/A	#N/A
hsa-miR-146a-5p	0.62	0.25-1.52	0.296	#N/A	#N/A	#N/A
hsa-miR-376a-3p	0.62	0.25-1.52	0.296	#N/A	#N/A	#N/A
hsa-miR-377-3p	0.62	0.25-1.52	0.296	#N/A	#N/A	#N/A
hsa-miR-493-3p	0.62	0.25-1.52	0.296	#N/A	#N/A	#N/A
hsa-miR-654-5p	0.62	0.25-1.52	0.296	#N/A	#N/A	#N/A
hsa-miR-32-5p	1.64	0.64-4.19	0.299	#N/A	#N/A	#N/A
hsa-miR-668-3p	0.62	0.25-1.53	0.3	#N/A	#N/A	#N/A
hsa-miR-6820-3p	1.62	0.65-4.04	0.3	#N/A	#N/A	#N/A
novel_mir193	0.62	0.25-1.53	0.302	#N/A	#N/A	#N/A
hsa-miR-1179	0.62	0.25-1.54	0.305	#N/A	#N/A	#N/A
hsa-miR-889-5p	0.62	0.25-1.54	0.305	#N/A	#N/A	#N/A
hsa-miR-1273g-3p	0.62	0.25-1.54	0.307	#N/A	#N/A	#N/A
hsa-miR-26a-2-3p	1.62	0.64-4.14	0.31	#N/A	#N/A	#N/A
hsa-miR-132-3p	1.6	0.64-3.99	0.312	#N/A	#N/A	#N/A
hsa-miR-132-5p	1.6	0.64-3.99	0.312	#N/A	#N/A	#N/A
hsa-miR-29a-5p	1.6	0.64-3.96	0.312	#N/A	#N/A	#N/A
hsa-miR-676-3p	0.62	0.25-1.56	0.312	#N/A	#N/A	#N/A
hsa-miR-182-3p	1.6	0.64-3.97	0.315	#N/A	#N/A	#N/A
hsa-miR-183-3p	1.6	0.64-3.97	0.315	#N/A	#N/A	#N/A
hsa-miR-652-3p	0.63	0.25-1.56	0.316	#N/A	#N/A	#N/A
hsa-miR-7854-3p	0.63	0.25-1.56	0.316	#N/A	#N/A	#N/A
hsa-miR-548o-5p	1.59	0.64-3.98	0.317	#N/A	#N/A	#N/A
hsa-miR-1537-3p	1.59	0.64-3.96	0.319	#N/A	#N/A	#N/A
hsa-miR-187-3p	1.59	0.64-3.96	0.319	#N/A	#N/A	#N/A
hsa-miR-301a-3p	1.59	0.64-3.95	0.321	#N/A	#N/A	#N/A
hsa-miR-362-5p	1.59	0.64-3.95	0.321	#N/A	#N/A	#N/A
hsa-miR-548l	0.63	0.25-1.57	0.321	#N/A	#N/A	#N/A
hsa-miR-3124-5p	0.63	0.26-1.57	0.323	#N/A	#N/A	#N/A
hsa-miR-144-3p	0.64	0.26-1.57	0.326	#N/A	#N/A	#N/A
hsa-miR-3074-5p	0.63	0.25-1.58	0.328	#N/A	#N/A	#N/A
hsa-miR-6821-5p	0.63	0.25-1.58	0.328	#N/A	#N/A	#N/A
hsa-miR-483-3p	0.64	0.26-1.58	0.33	#N/A	#N/A	#N/A
hsa-miR-7706	0.64	0.26-1.58	0.33	#N/A	#N/A	#N/A
hsa-miR-454-5p	1.57	0.63-3.92	0.332	#N/A	#N/A	#N/A
hsa-miR-512-3p	0.63	0.25-1.59	0.332	#N/A	#N/A	#N/A
hsa-miR-518b	0.63	0.25-1.59	0.332	#N/A	#N/A	#N/A
hsa-miR-877-3p	1.57	0.63-3.92	0.332	#N/A	#N/A	#N/A
hsa-miR-30b-3p	0.64	0.26-1.58	0.334	#N/A	#N/A	#N/A
hsa-miR-199a-3p	1.57	0.63-3.9	0.336	#N/A	#N/A	#N/A
hsa-miR-222-3p	1.56	0.63-3.9	0.337	#N/A	#N/A	#N/A
hsa-miR-5193	1.56	0.63-3.9	0.337	#N/A	#N/A	#N/A
hsa-miR-1291	0.64	0.26-1.59	0.339	#N/A	#N/A	#N/A
hsa-miR-181b-5p	0.64	0.26-1.59	0.34	#N/A	#N/A	#N/A
hsa-miR-370-3p	0.64	0.26-1.59	0.34	#N/A	#N/A	#N/A
hsa-miR-432-5p	0.64	0.26-1.59	0.34	#N/A	#N/A	#N/A
hsa-miR-548ap-5p	0.64	0.26-1.6	0.34	#N/A	#N/A	#N/A
hsa-miR-1307-3p	0.64	0.26-1.61	0.343	#N/A	#N/A	#N/A
hsa-miR-221-3p	1.55	0.62-3.87	0.345	#N/A	#N/A	#N/A
hsa-miR-199a-5p	0.65	0.26-1.61	0.349	#N/A	#N/A	#N/A
hsa-let-7b-3p	0.65	0.26-1.61	0.351	#N/A	#N/A	#N/A
hsa-miR-628-3p	0.65	0.26-1.62	0.352	#N/A	#N/A	#N/A
hsa-miR-30d-3p	0.65	0.26-1.61	0.354	#N/A	#N/A	#N/A
hsa-miR-1247-3p	1.54	0.62-3.84	0.355	#N/A	#N/A	#N/A
hsa-miR-374c-3p	1.54	0.62-3.83	0.356	#N/A	#N/A	#N/A
hsa-miR-1271-5p	1.53	0.62-3.81	0.359	#N/A	#N/A	#N/A
hsa-miR-652-5p	1.53	0.62-3.83	0.359	#N/A	#N/A	#N/A
hsa-miR-9-3p	1.53	0.61-3.83	0.361	#N/A	#N/A	#N/A
hsa-miR-25-5p	1.53	0.61-3.81	0.362	#N/A	#N/A	#N/A
hsa-miR-151b	0.66	0.27-1.62	0.363	#N/A	#N/A	#N/A
hsa-miR-624-5p	0.66	0.27-1.62	0.363	#N/A	#N/A	#N/A
hsa-miR-570-3p	1.52	0.61-3.79	0.366	#N/A	#N/A	#N/A
hsa-miR-196b-5p	0.66	0.26-1.64	0.368	#N/A	#N/A	#N/A
hsa-miR-6087	1.52	0.61-3.8	0.368	#N/A	#N/A	#N/A
hsa-miR-664a-3p	1.52	0.61-3.8	0.368	#N/A	#N/A	#N/A
novel_mir599	0.66	0.26-1.64	0.368	#N/A	#N/A	#N/A
hsa-miR-338-3p	1.52	0.61-3.79	0.37	#N/A	#N/A	#N/A
hsa-miR-19b-3p	0.66	0.27-1.64	0.372	#N/A	#N/A	#N/A
hsa-miR-1268b	1.52	0.61-3.79	0.373	#N/A	#N/A	#N/A
hsa-miR-142-5p	0.66	0.27-1.64	0.374	#N/A	#N/A	#N/A
hsa-miR-376b-3p	0.66	0.27-1.64	0.374	#N/A	#N/A	#N/A
hsa-miR-376c-3p	0.66	0.27-1.64	0.374	#N/A	#N/A	#N/A
hsa-miR-377-5p	0.66	0.27-1.64	0.374	#N/A	#N/A	#N/A
hsa-miR-409-3p	0.66	0.27-1.64	0.374	#N/A	#N/A	#N/A
hsa-miR-487a-5p	0.66	0.27-1.64	0.374	#N/A	#N/A	#N/A
hsa-miR-654-3p	0.66	0.27-1.64	0.374	#N/A	#N/A	#N/A
hsa-miR-656-3p	0.66	0.27-1.64	0.374	#N/A	#N/A	#N/A
hsa-miR-431-5p	0.67	0.27-1.64	0.375	#N/A	#N/A	#N/A
hsa-miR-191-5p	1.51	0.61-3.76	0.376	#N/A	#N/A	#N/A
hsa-miR-224-3p	0.66	0.27-1.64	0.376	#N/A	#N/A	#N/A
hsa-miR-7-1-3p	1.51	0.61-3.77	0.376	#N/A	#N/A	#N/A
hsa-miR-4632-3p	0.66	0.27-1.64	0.377	#N/A	#N/A	#N/A
hsa-miR-487b-5p	0.66	0.27-1.64	0.377	#N/A	#N/A	#N/A
hsa-miR-98-3p	1.5	0.6-3.74	0.388	#N/A	#N/A	#N/A
hsa-miR-1234-3p	0.67	0.27-1.66	0.389	#N/A	#N/A	#N/A
hsa-miR-1260b	0.67	0.27-1.66	0.389	#N/A	#N/A	#N/A
hsa-miR-3615	0.67	0.27-1.66	0.389	#N/A	#N/A	#N/A
hsa-miR-375	0.68	0.27-1.67	0.394	#N/A	#N/A	#N/A
hsa-miR-545-3p	0.68	0.27-1.67	0.394	#N/A	#N/A	#N/A
hsa-miR-511-3p	0.67	0.27-1.68	0.395	#N/A	#N/A	#N/A
hsa-miR-629-5p	1.48	0.6-3.7	0.396	#N/A	#N/A	#N/A
hsa-miR-30b-5p	0.68	0.27-1.67	0.397	#N/A	#N/A	#N/A
hsa-miR-3944-5p	0.68	0.27-1.67	0.398	#N/A	#N/A	#N/A
hsa-miR-296-5p	0.68	0.27-1.67	0.399	#N/A	#N/A	#N/A
hsa-miR-4473	0.68	0.27-1.68	0.4	#N/A	#N/A	#N/A
hsa-miR-1226-3p	1.48	0.59-3.68	0.401	#N/A	#N/A	#N/A
hsa-miR-361-5p	1.48	0.59-3.68	0.401	#N/A	#N/A	#N/A
hsa-let-7c-5p	0.68	0.27-1.68	0.402	#N/A	#N/A	#N/A
hsa-miR-323a-3p	1.48	0.59-3.7	0.402	#N/A	#N/A	#N/A
hsa-miR-4802-3p	0.68	0.28-1.68	0.402	#N/A	#N/A	#N/A
hsa-miR-136-5p	1.48	0.59-3.68	0.404	#N/A	#N/A	#N/A
hsa-miR-379-3p	1.48	0.59-3.68	0.404	#N/A	#N/A	#N/A
hsa-miR-1228-5p	0.68	0.27-1.7	0.409	#N/A	#N/A	#N/A
hsa-miR-363-3p	0.68	0.28-1.69	0.411	#N/A	#N/A	#N/A
hsa-miR-92b-3p	1.46	0.59-3.6	0.411	#N/A	#N/A	#N/A
hsa-miR-378b	0.68	0.28-1.69	0.412	#N/A	#N/A	#N/A
hsa-miR-450a-5p	0.69	0.28-1.69	0.412	#N/A	#N/A	#N/A
hsa-miR-192-3p	1.46	0.59-3.64	0.413	#N/A	#N/A	#N/A
hsa-let-7i-5p	1.46	0.59-3.64	0.414	#N/A	#N/A	#N/A
hsa-miR-6741-3p	0.69	0.28-1.69	0.414	#N/A	#N/A	#N/A
hsa-miR-194-5p	1.46	0.59-3.64	0.415	#N/A	#N/A	#N/A
hsa-miR-27a-3p	0.68	0.27-1.7	0.415	#N/A	#N/A	#N/A
hsa-miR-27a-5p	1.46	0.58-3.67	0.415	#N/A	#N/A	#N/A
hsa-miR-4701-5p	0.68	0.27-1.71	0.416	#N/A	#N/A	#N/A
hsa-miR-184	1.46	0.59-3.64	0.417	#N/A	#N/A	#N/A
hsa-miR-6737-3p	1.46	0.58-3.65	0.418	#N/A	#N/A	#N/A
hsa-miR-1185-5p	0.69	0.28-1.71	0.423	#N/A	#N/A	#N/A
hsa-miR-411-5p	0.69	0.28-1.71	0.423	#N/A	#N/A	#N/A
hsa-miR-758-3p	0.69	0.28-1.71	0.423	#N/A	#N/A	#N/A
novel_mir507	0.69	0.28-1.71	0.423	#N/A	#N/A	#N/A
hsa-miR-486-3p	0.7	0.28-1.72	0.431	#N/A	#N/A	#N/A
hsa-miR-202-5p	0.69	0.28-1.74	0.432	#N/A	#N/A	#N/A
hsa-miR-450a-2-3p	0.7	0.28-1.72	0.433	#N/A	#N/A	#N/A
hsa-miR-4507	0.69	0.28-1.73	0.434	#N/A	#N/A	#N/A
hsa-miR-152-3p	1.44	0.58-3.57	0.435	#N/A	#N/A	#N/A
hsa-miR-502-3p	1.44	0.58-3.57	0.435	#N/A	#N/A	#N/A
hsa-miR-200a-3p	0.7	0.28-1.72	0.438	#N/A	#N/A	#N/A
hsa-miR-200b-3p	0.7	0.28-1.72	0.438	#N/A	#N/A	#N/A
hsa-miR-10a-5p	0.7	0.28-1.73	0.439	#N/A	#N/A	#N/A
hsa-miR-193b-5p	0.7	0.28-1.73	0.439	#N/A	#N/A	#N/A
hsa-miR-5590-3p	0.7	0.28-1.73	0.439	#N/A	#N/A	#N/A
hsa-let-7a-3p	1.43	0.57-3.56	0.443	#N/A	#N/A	#N/A
hsa-miR-6842-3p	0.7	0.28-1.74	0.443	#N/A	#N/A	#N/A
hsa-miR-454-3p	1.43	0.57-3.56	0.445	#N/A	#N/A	#N/A
hsa-miR-32-3p	1.43	0.57-3.56	0.447	#N/A	#N/A	#N/A
hsa-miR-16-5p	1.42	0.57-3.53	0.451	#N/A	#N/A	#N/A
hsa-miR-641	1.42	0.57-3.53	0.451	#N/A	#N/A	#N/A
hsa-miR-6770-3p	0.71	0.29-1.74	0.451	#N/A	#N/A	#N/A
hsa-miR-942-5p	1.42	0.57-3.54	0.451	#N/A	#N/A	#N/A
hsa-miR-329-3p	1.42	0.57-3.54	0.454	#N/A	#N/A	#N/A
hsa-miR-26b-3p	0.71	0.29-1.75	0.455	#N/A	#N/A	#N/A
hsa-miR-342-5p	0.71	0.29-1.75	0.458	#N/A	#N/A	#N/A
hsa-miR-34b-5p	1.41	0.57-3.47	0.458	#N/A	#N/A	#N/A
hsa-miR-543	1.41	0.57-3.51	0.459	#N/A	#N/A	#N/A
hsa-miR-4443	1.41	0.57-3.52	0.46	#N/A	#N/A	#N/A
hsa-miR-6803-3p	1.41	0.56-3.51	0.462	#N/A	#N/A	#N/A
hsa-miR-335-5p	0.71	0.29-1.76	0.464	#N/A	#N/A	#N/A
hsa-miR-4742-3p	0.71	0.29-1.77	0.464	#N/A	#N/A	#N/A
hsa-miR-487a-3p	0.71	0.29-1.76	0.464	#N/A	#N/A	#N/A
hsa-miR-889-3p	0.71	0.29-1.76	0.464	#N/A	#N/A	#N/A
hsa-miR-885-5p	1.4	0.56-3.49	0.465	#N/A	#N/A	#N/A
hsa-miR-218-5p	1.4	0.56-3.49	0.466	#N/A	#N/A	#N/A
novel_mir648	1.4	0.56-3.5	0.468	#N/A	#N/A	#N/A
hsa-miR-140-5p	0.72	0.29-1.77	0.47	#N/A	#N/A	#N/A
hsa-miR-197-5p	0.72	0.29-1.77	0.47	#N/A	#N/A	#N/A
hsa-miR-6852-5p	0.72	0.29-1.77	0.472	#N/A	#N/A	#N/A
novel_mir288	1.39	0.56-3.48	0.477	#N/A	#N/A	#N/A
hsa-miR-4532	1.39	0.56-3.48	0.478	#N/A	#N/A	#N/A
hsa-miR-4492	0.72	0.29-1.78	0.479	#N/A	#N/A	#N/A
hsa-miR-139-5p	0.72	0.29-1.79	0.48	#N/A	#N/A	#N/A
hsa-miR-182-5p	1.39	0.56-3.42	0.48	#N/A	#N/A	#N/A
hsa-miR-6500-3p	0.73	0.29-1.79	0.487	#N/A	#N/A	#N/A
hsa-miR-501-5p	1.38	0.56-3.4	0.488	#N/A	#N/A	#N/A
hsa-miR-6715b-3p	0.73	0.29-1.79	0.488	#N/A	#N/A	#N/A
hsa-miR-548ap-3p	1.38	0.56-3.39	0.489	#N/A	#N/A	#N/A
hsa-miR-589-3p	1.38	0.56-3.39	0.489	#N/A	#N/A	#N/A
hsa-miR-6762-3p	1.38	0.56-3.39	0.489	#N/A	#N/A	#N/A
hsa-miR-1284	1.38	0.55-3.43	0.49	#N/A	#N/A	#N/A
hsa-miR-216a-5p	0.73	0.29-1.8	0.491	#N/A	#N/A	#N/A
hsa-let-7f-5p	1.38	0.55-3.44	0.492	#N/A	#N/A	#N/A
hsa-miR-154-5p	1.38	0.55-3.44	0.492	#N/A	#N/A	#N/A
hsa-miR-3188	1.37	0.55-3.42	0.495	#N/A	#N/A	#N/A
hsa-miR-4796-5p	1.37	0.55-3.41	0.497	#N/A	#N/A	#N/A
hsa-miR-497-5p	0.73	0.29-1.81	0.497	#N/A	#N/A	#N/A
hsa-let-7f-2-3p	1.37	0.55-3.41	0.498	#N/A	#N/A	#N/A
hsa-miR-7975	0.73	0.29-1.82	0.498	#N/A	#N/A	#N/A
hsa-miR-6749-3p	1.37	0.55-3.43	0.499	#N/A	#N/A	#N/A
hsa-miR-330-5p	1.36	0.55-3.36	0.503	#N/A	#N/A	#N/A
hsa-miR-532-5p	1.37	0.55-3.4	0.503	#N/A	#N/A	#N/A
hsa-miR-576-5p	0.73	0.29-1.82	0.503	#N/A	#N/A	#N/A
novel_mir276	0.73	0.3-1.81	0.503	#N/A	#N/A	#N/A
hsa-miR-499a-5p	1.36	0.55-3.4	0.504	#N/A	#N/A	#N/A
hsa-miR-584-5p	0.74	0.3-1.82	0.506	#N/A	#N/A	#N/A
hsa-miR-766-5p	0.74	0.3-1.82	0.509	#N/A	#N/A	#N/A
hsa-miR-34a-3p	0.74	0.3-1.82	0.51	#N/A	#N/A	#N/A
hsa-miR-539-3p	0.74	0.3-1.82	0.511	#N/A	#N/A	#N/A
hsa-miR-4724-5p	1.36	0.55-3.37	0.512	#N/A	#N/A	#N/A
hsa-miR-212-5p	1.35	0.55-3.35	0.516	#N/A	#N/A	#N/A
hsa-miR-548j-5p	0.74	0.29-1.85	0.517	#N/A	#N/A	#N/A
hsa-miR-134-5p	0.74	0.3-1.83	0.518	#N/A	#N/A	#N/A
hsa-miR-493-5p	0.74	0.3-1.83	0.518	#N/A	#N/A	#N/A
hsa-miR-544a	0.74	0.3-1.83	0.518	#N/A	#N/A	#N/A
hsa-miR-219a-1-3p	1.35	0.54-3.36	0.519	#N/A	#N/A	#N/A
hsa-let-7a-5p	1.35	0.54-3.36	0.52	#N/A	#N/A	#N/A
hsa-miR-214-5p	0.74	0.3-1.83	0.52	#N/A	#N/A	#N/A
hsa-miR-4536-5p	0.74	0.3-1.84	0.522	#N/A	#N/A	#N/A
hsa-miR-2355-3p	0.75	0.3-1.84	0.525	#N/A	#N/A	#N/A
hsa-miR-4286	1.34	0.54-3.35	0.526	#N/A	#N/A	#N/A
hsa-miR-659-5p	0.75	0.3-1.84	0.528	#N/A	#N/A	#N/A
hsa-miR-1285-5p	0.75	0.3-1.86	0.53	#N/A	#N/A	#N/A
hsa-miR-148a-5p	1.34	0.54-3.35	0.53	#N/A	#N/A	#N/A
hsa-miR-1908-5p	1.34	0.54-3.29	0.53	#N/A	#N/A	#N/A
hsa-miR-15a-3p	0.75	0.3-1.85	0.533	#N/A	#N/A	#N/A
hsa-miR-643	0.75	0.3-1.86	0.533	#N/A	#N/A	#N/A
hsa-miR-1273c	0.75	0.3-1.85	0.535	#N/A	#N/A	#N/A
hsa-miR-3120-3p	0.75	0.3-1.85	0.535	#N/A	#N/A	#N/A
hsa-miR-6761-5p	0.75	0.31-1.85	0.536	#N/A	#N/A	#N/A
hsa-miR-6734-5p	1.33	0.53-3.33	0.543	#N/A	#N/A	#N/A
hsa-miR-1269a	1.33	0.53-3.3	0.545	#N/A	#N/A	#N/A
hsa-miR-210-5p	1.32	0.54-3.26	0.546	#N/A	#N/A	#N/A
hsa-miR-1247-5p	0.76	0.31-1.87	0.549	#N/A	#N/A	#N/A
hsa-miR-378d	1.32	0.53-3.29	0.551	#N/A	#N/A	#N/A
hsa-miR-224-5p	0.76	0.31-1.87	0.553	#N/A	#N/A	#N/A
hsa-miR-34c-3p	0.76	0.3-1.89	0.553	#N/A	#N/A	#N/A
hsa-miR-15b-5p	1.32	0.53-3.28	0.554	#N/A	#N/A	#N/A
hsa-miR-31-3p	1.31	0.53-3.24	0.555	#N/A	#N/A	#N/A
hsa-miR-675-5p	0.76	0.31-1.88	0.559	#N/A	#N/A	#N/A
hsa-miR-374c-5p	0.76	0.31-1.9	0.56	#N/A	#N/A	#N/A
hsa-miR-1185-1-3p	0.77	0.31-1.89	0.561	#N/A	#N/A	#N/A
hsa-miR-374b-5p	1.31	0.53-3.26	0.561	#N/A	#N/A	#N/A
hsa-miR-651-5p	0.77	0.31-1.89	0.561	#N/A	#N/A	#N/A
hsa-miR-27b-3p	1.31	0.53-3.26	0.562	#N/A	#N/A	#N/A
hsa-miR-330-3p	1.3	0.53-3.21	0.563	#N/A	#N/A	#N/A
hsa-miR-331-5p	1.3	0.53-3.21	0.563	#N/A	#N/A	#N/A
hsa-miR-151a-5p	0.77	0.31-1.9	0.564	#N/A	#N/A	#N/A
hsa-miR-181d-5p	1.3	0.53-3.21	0.565	#N/A	#N/A	#N/A
hsa-miR-193a-5p	0.77	0.31-1.89	0.566	#N/A	#N/A	#N/A
hsa-miR-324-5p	1.3	0.52-3.24	0.569	#N/A	#N/A	#N/A
hsa-miR-4326	1.3	0.52-3.24	0.571	#N/A	#N/A	#N/A
hsa-miR-548e-5p	1.3	0.53-3.2	0.571	#N/A	#N/A	#N/A
hsa-miR-627-5p	0.77	0.31-1.9	0.575	#N/A	#N/A	#N/A
hsa-miR-374a-5p	1.3	0.52-3.22	0.577	#N/A	#N/A	#N/A
hsa-miR-378g	1.3	0.52-3.22	0.577	#N/A	#N/A	#N/A
hsa-miR-181a-5p	0.77	0.31-1.91	0.578	#N/A	#N/A	#N/A
hsa-miR-214-3p	0.77	0.31-1.91	0.578	#N/A	#N/A	#N/A
hsa-miR-6501-5p	0.77	0.31-1.91	0.578	#N/A	#N/A	#N/A
hsa-miR-3176	0.77	0.31-1.91	0.579	#N/A	#N/A	#N/A
hsa-miR-3187-3p	0.77	0.31-1.91	0.579	#N/A	#N/A	#N/A
hsa-miR-6721-5p	0.77	0.31-1.91	0.58	#N/A	#N/A	#N/A
novel_mir69	1.29	0.52-3.18	0.581	#N/A	#N/A	#N/A
hsa-miR-9-5p	1.29	0.52-3.21	0.586	#N/A	#N/A	#N/A
hsa-miR-3177-3p	0.78	0.32-1.92	0.588	#N/A	#N/A	#N/A
hsa-miR-582-5p	1.28	0.52-3.17	0.589	#N/A	#N/A	#N/A
hsa-miR-382-5p	1.29	0.51-3.22	0.59	#N/A	#N/A	#N/A
hsa-miR-6514-5p	1.28	0.52-3.16	0.59	#N/A	#N/A	#N/A
hsa-miR-760	1.28	0.52-3.16	0.59	#N/A	#N/A	#N/A
hsa-miR-1294	0.78	0.32-1.93	0.592	#N/A	#N/A	#N/A
hsa-miR-211-5p	0.78	0.32-1.93	0.592	#N/A	#N/A	#N/A
hsa-let-7e-5p	0.78	0.32-1.93	0.595	#N/A	#N/A	#N/A
hsa-miR-1277-3p	0.78	0.32-1.93	0.595	#N/A	#N/A	#N/A
hsa-miR-1306-5p	0.78	0.32-1.93	0.595	#N/A	#N/A	#N/A
hsa-miR-320d	0.78	0.32-1.93	0.595	#N/A	#N/A	#N/A
hsa-miR-6882-5p	1.28	0.51-3.19	0.595	#N/A	#N/A	#N/A
hsa-miR-744-5p	0.78	0.32-1.93	0.595	#N/A	#N/A	#N/A
hsa-miR-21-3p	0.78	0.31-1.95	0.597	#N/A	#N/A	#N/A
hsa-miR-423-3p	0.78	0.32-1.93	0.597	#N/A	#N/A	#N/A
hsa-miR-29b-3p	0.79	0.32-1.94	0.601	#N/A	#N/A	#N/A
hsa-miR-30a-3p	1.27	0.52-3.14	0.601	#N/A	#N/A	#N/A
hsa-let-7c-3p	0.79	0.32-1.94	0.604	#N/A	#N/A	#N/A
hsa-miR-1287-5p	0.79	0.32-1.94	0.604	#N/A	#N/A	#N/A
hsa-miR-25-3p	1.27	0.51-3.17	0.604	#N/A	#N/A	#N/A
hsa-miR-3960	0.79	0.32-1.94	0.604	#N/A	#N/A	#N/A
hsa-miR-4685-3p	1.27	0.51-3.17	0.604	#N/A	#N/A	#N/A
hsa-miR-99a-3p	0.79	0.32-1.94	0.604	#N/A	#N/A	#N/A
hsa-miR-378e	0.79	0.32-1.94	0.606	#N/A	#N/A	#N/A
hsa-miR-4791	0.79	0.32-1.94	0.606	#N/A	#N/A	#N/A
hsa-miR-199b-5p	1.27	0.51-3.12	0.607	#N/A	#N/A	#N/A
hsa-miR-4634	1.27	0.51-3.12	0.607	#N/A	#N/A	#N/A
hsa-miR-92b-5p	1.27	0.51-3.12	0.607	#N/A	#N/A	#N/A
hsa-miR-378h	0.79	0.32-1.95	0.61	#N/A	#N/A	#N/A
hsa-miR-6513-5p	0.79	0.32-1.95	0.61	#N/A	#N/A	#N/A
hsa-miR-144-5p	1.27	0.51-3.15	0.612	#N/A	#N/A	#N/A
hsa-miR-18a-5p	0.79	0.32-1.95	0.612	#N/A	#N/A	#N/A
hsa-miR-15a-5p	0.79	0.32-1.95	0.613	#N/A	#N/A	#N/A
hsa-miR-3200-5p	0.79	0.32-1.95	0.613	#N/A	#N/A	#N/A
hsa-miR-3127-5p	0.79	0.32-1.95	0.614	#N/A	#N/A	#N/A
hsa-miR-7-5p	1.26	0.51-3.1	0.617	#N/A	#N/A	#N/A
hsa-miR-219a-5p	1.26	0.51-3.13	0.621	#N/A	#N/A	#N/A
hsa-miR-944	0.8	0.32-1.97	0.622	#N/A	#N/A	#N/A
novel_mir247	0.8	0.32-1.97	0.622	#N/A	#N/A	#N/A
hsa-miR-592	1.25	0.51-3.09	0.625	#N/A	#N/A	#N/A
hsa-let-7d-5p	1.25	0.51-3.09	0.627	#N/A	#N/A	#N/A
hsa-miR-101-5p	0.8	0.33-1.97	0.63	#N/A	#N/A	#N/A
hsa-miR-6810-3p	0.8	0.33-1.98	0.631	#N/A	#N/A	#N/A
hsa-miR-188-5p	0.8	0.33-1.98	0.632	#N/A	#N/A	#N/A
hsa-miR-3136-5p	1.25	0.5-3.11	0.632	#N/A	#N/A	#N/A
hsa-miR-877-5p	0.8	0.33-1.98	0.632	#N/A	#N/A	#N/A
hsa-miR-320e	1.24	0.5-3.07	0.635	#N/A	#N/A	#N/A
novel_mir420	1.24	0.5-3.07	0.636	#N/A	#N/A	#N/A
hsa-miR-130b-5p	0.8	0.33-1.99	0.637	#N/A	#N/A	#N/A
hsa-miR-98-5p	0.81	0.33-1.99	0.638	#N/A	#N/A	#N/A
hsa-miR-10a-3p	0.81	0.33-1.99	0.64	#N/A	#N/A	#N/A
hsa-miR-33a-3p	0.81	0.33-1.99	0.64	#N/A	#N/A	#N/A
hsa-miR-3613-5p	1.24	0.5-3.1	0.64	#N/A	#N/A	#N/A
hsa-miR-6843-3p	0.81	0.33-1.99	0.64	#N/A	#N/A	#N/A
hsa-miR-574-5p	0.81	0.33-1.99	0.641	#N/A	#N/A	#N/A
hsa-miR-103a-3p	0.81	0.32-2	0.642	#N/A	#N/A	#N/A
hsa-miR-2277-3p	0.81	0.33-1.99	0.642	#N/A	#N/A	#N/A
hsa-miR-582-3p	1.24	0.5-3.09	0.643	#N/A	#N/A	#N/A
hsa-miR-3115	1.24	0.5-3.05	0.644	#N/A	#N/A	#N/A
hsa-miR-499b-5p	1.23	0.5-3.04	0.647	#N/A	#N/A	#N/A
hsa-miR-4661-5p	1.23	0.5-3.04	0.649	#N/A	#N/A	#N/A
hsa-miR-1343-3p	1.23	0.5-3.03	0.653	#N/A	#N/A	#N/A
hsa-miR-548ar-5p	1.23	0.5-3.03	0.653	#N/A	#N/A	#N/A
hsa-miR-6514-3p	1.23	0.5-3.04	0.653	#N/A	#N/A	#N/A
hsa-miR-346	1.23	0.5-3.03	0.655	#N/A	#N/A	#N/A
hsa-miR-3130-5p	0.82	0.33-2.01	0.658	#N/A	#N/A	#N/A
hsa-miR-421	0.82	0.33-2.01	0.658	#N/A	#N/A	#N/A
hsa-miR-4664-3p	0.82	0.33-2.01	0.658	#N/A	#N/A	#N/A
hsa-miR-4677-3p	0.82	0.33-2.01	0.658	#N/A	#N/A	#N/A
hsa-miR-378a-3p	0.82	0.33-2.01	0.659	#N/A	#N/A	#N/A
hsa-miR-576-3p	1.23	0.49-3.06	0.659	#N/A	#N/A	#N/A
hsa-miR-34a-5p	0.82	0.33-2.02	0.662	#N/A	#N/A	#N/A
hsa-miR-30a-5p	1.22	0.5-3.01	0.663	#N/A	#N/A	#N/A
hsa-miR-5699-3p	1.22	0.5-3.01	0.663	#N/A	#N/A	#N/A
hsa-miR-3661	0.82	0.33-2.02	0.667	#N/A	#N/A	#N/A
hsa-miR-381-3p	0.82	0.33-2.02	0.667	#N/A	#N/A	#N/A
hsa-miR-381-5p	0.82	0.33-2.02	0.667	#N/A	#N/A	#N/A
hsa-miR-548aq-3p	1.22	0.49-3.04	0.667	#N/A	#N/A	#N/A
hsa-miR-92a-1-5p	1.22	0.49-3.04	0.667	#N/A	#N/A	#N/A
hsa-miR-3620-3p	1.22	0.49-3.04	0.669	#N/A	#N/A	#N/A
hsa-miR-1246	1.22	0.49-2.99	0.671	#N/A	#N/A	#N/A
hsa-miR-551b-3p	1.22	0.49-2.99	0.671	#N/A	#N/A	#N/A
hsa-miR-625-3p	1.22	0.49-3	0.671	#N/A	#N/A	#N/A
hsa-miR-24-1-5p	0.82	0.33-2.05	0.674	#N/A	#N/A	#N/A
hsa-miR-548ae-5p	0.83	0.33-2.04	0.676	#N/A	#N/A	#N/A
hsa-miR-6511b-3p	0.83	0.34-2.03	0.676	#N/A	#N/A	#N/A
hsa-miR-29c-5p	0.83	0.34-2.03	0.677	#N/A	#N/A	#N/A
hsa-miR-6515-5p	0.83	0.33-2.04	0.678	#N/A	#N/A	#N/A
hsa-miR-500a-5p	1.21	0.49-2.98	0.679	#N/A	#N/A	#N/A
hsa-miR-501-3p	1.21	0.49-2.98	0.679	#N/A	#N/A	#N/A
novel_mir635	1.26	0.42-3.83	0.679	#N/A	#N/A	#N/A
hsa-miR-24-3p	1.21	0.49-2.98	0.68	#N/A	#N/A	#N/A
hsa-miR-3690	0.83	0.34-2.05	0.684	#N/A	#N/A	#N/A
hsa-miR-548aw	1.21	0.49-3.01	0.684	#N/A	#N/A	#N/A
hsa-miR-3174	0.83	0.34-2.05	0.686	#N/A	#N/A	#N/A
hsa-miR-4787-3p	1.21	0.48-3.01	0.686	#N/A	#N/A	#N/A
hsa-miR-1295b-3p	0.83	0.34-2.05	0.687	#N/A	#N/A	#N/A
hsa-miR-19b-1-5p	0.83	0.34-2.05	0.687	#N/A	#N/A	#N/A
hsa-miR-6815-5p	0.83	0.34-2.05	0.687	#N/A	#N/A	#N/A
hsa-miR-1295a	0.83	0.34-2.05	0.689	#N/A	#N/A	#N/A
hsa-miR-30c-1-3p	0.83	0.34-2.06	0.691	#N/A	#N/A	#N/A
hsa-miR-7705	0.84	0.34-2.06	0.695	#N/A	#N/A	#N/A
hsa-miR-26a-5p	0.83	0.34-2.06	0.696	#N/A	#N/A	#N/A
hsa-miR-3130-3p	0.83	0.34-2.06	0.696	#N/A	#N/A	#N/A
hsa-miR-1224-5p	0.84	0.34-2.06	0.698	#N/A	#N/A	#N/A
hsa-miR-18a-3p	1.2	0.48-2.95	0.698	#N/A	#N/A	#N/A
hsa-miR-129-5p	1.19	0.48-2.95	0.699	#N/A	#N/A	#N/A
hsa-miR-125b-5p	0.84	0.34-2.07	0.7	#N/A	#N/A	#N/A
hsa-miR-3200-3p	1.19	0.48-2.94	0.7	#N/A	#N/A	#N/A
hsa-miR-766-3p	1.19	0.48-2.94	0.7	#N/A	#N/A	#N/A
hsa-miR-411-3p	1.19	0.48-2.98	0.702	#N/A	#N/A	#N/A
hsa-miR-548at-5p	0.84	0.34-2.07	0.702	#N/A	#N/A	#N/A
hsa-miR-3064-5p	0.84	0.34-2.07	0.704	#N/A	#N/A	#N/A
novel_mir144	0.84	0.34-2.07	0.705	#N/A	#N/A	#N/A
hsa-miR-548ad-5p	0.84	0.34-2.07	0.706	#N/A	#N/A	#N/A
hsa-miR-4670-3p	0.84	0.34-2.07	0.707	#N/A	#N/A	#N/A
hsa-miR-4749-3p	0.84	0.34-2.08	0.71	#N/A	#N/A	#N/A
hsa-miR-502-5p	1.19	0.48-2.93	0.71	#N/A	#N/A	#N/A
hsa-miR-3605-3p	1.19	0.48-2.96	0.712	#N/A	#N/A	#N/A
hsa-miR-127-5p	1.19	0.48-2.96	0.714	#N/A	#N/A	#N/A
hsa-miR-365a-3p	1.18	0.48-2.92	0.716	#N/A	#N/A	#N/A
hsa-miR-193b-3p	1.18	0.48-2.91	0.717	#N/A	#N/A	#N/A
hsa-miR-339-5p	1.18	0.48-2.91	0.718	#N/A	#N/A	#N/A
hsa-miR-625-5p	1.18	0.48-2.91	0.718	#N/A	#N/A	#N/A
hsa-miR-1229-3p	0.85	0.34-2.09	0.721	#N/A	#N/A	#N/A
hsa-miR-2276-3p	0.85	0.34-2.09	0.723	#N/A	#N/A	#N/A
hsa-miR-339-3p	0.85	0.34-2.09	0.723	#N/A	#N/A	#N/A
hsa-miR-939-5p	0.85	0.34-2.09	0.723	#N/A	#N/A	#N/A
hsa-miR-942-3p	0.85	0.35-2.09	0.723	#N/A	#N/A	#N/A
hsa-miR-485-3p	0.85	0.34-2.1	0.725	#N/A	#N/A	#N/A
hsa-miR-3191-5p	1.17	0.48-2.89	0.729	#N/A	#N/A	#N/A
hsa-miR-26a-1-3p	1.17	0.47-2.92	0.73	#N/A	#N/A	#N/A
hsa-miR-449a	1.17	0.47-2.9	0.731	#N/A	#N/A	#N/A
novel_mir48	0.85	0.35-2.1	0.731	#N/A	#N/A	#N/A
hsa-miR-141-3p	0.86	0.35-2.11	0.734	#N/A	#N/A	#N/A
hsa-miR-1296-5p	0.86	0.35-2.12	0.737	#N/A	#N/A	#N/A
hsa-miR-491-5p	1.17	0.47-2.87	0.737	#N/A	#N/A	#N/A
hsa-miR-185-5p	0.86	0.35-2.12	0.743	#N/A	#N/A	#N/A
hsa-miR-28-3p	0.86	0.35-2.12	0.743	#N/A	#N/A	#N/A
hsa-miR-4440	0.86	0.35-2.12	0.743	#N/A	#N/A	#N/A
hsa-miR-1270	1.16	0.47-2.86	0.745	#N/A	#N/A	#N/A
hsa-miR-140-3p	1.16	0.47-2.86	0.745	#N/A	#N/A	#N/A
hsa-miR-548ah-5p	0.86	0.35-2.13	0.752	#N/A	#N/A	#N/A
hsa-let-7g-3p	0.87	0.35-2.13	0.753	#N/A	#N/A	#N/A
hsa-miR-143-5p	0.87	0.35-2.13	0.753	#N/A	#N/A	#N/A
hsa-miR-145-5p	0.87	0.35-2.13	0.753	#N/A	#N/A	#N/A
hsa-miR-5588-3p	0.87	0.35-2.13	0.753	#N/A	#N/A	#N/A
novel_mir1	0.87	0.35-2.13	0.754	#N/A	#N/A	#N/A
novel_mir615	0.87	0.35-2.13	0.754	#N/A	#N/A	#N/A
hsa-miR-107	0.87	0.35-2.13	0.755	#N/A	#N/A	#N/A
hsa-miR-4488	1.15	0.47-2.84	0.755	#N/A	#N/A	#N/A
hsa-let-7f-1-3p	1.15	0.47-2.85	0.756	#N/A	#N/A	#N/A
hsa-miR-3656	1.15	0.47-2.84	0.756	#N/A	#N/A	#N/A
hsa-miR-675-3p	0.87	0.35-2.14	0.764	#N/A	#N/A	#N/A
hsa-miR-1255b-5p	1.15	0.47-2.82	0.765	#N/A	#N/A	#N/A
hsa-miR-215-5p	1.15	0.47-2.82	0.765	#N/A	#N/A	#N/A
hsa-miR-3664-3p	1.15	0.47-2.82	0.765	#N/A	#N/A	#N/A
hsa-miR-425-5p	1.15	0.47-2.82	0.765	#N/A	#N/A	#N/A
hsa-miR-369-3p	0.87	0.35-2.15	0.768	#N/A	#N/A	#N/A
hsa-miR-556-5p	0.87	0.35-2.16	0.769	#N/A	#N/A	#N/A
hsa-miR-585-3p	0.87	0.35-2.16	0.769	#N/A	#N/A	#N/A
hsa-miR-619-5p	0.88	0.35-2.16	0.773	#N/A	#N/A	#N/A
hsa-miR-365b-3p	0.88	0.36-2.16	0.774	#N/A	#N/A	#N/A
hsa-miR-30c-2-3p	1.14	0.46-2.8	0.777	#N/A	#N/A	#N/A
hsa-miR-1306-3p	0.88	0.36-2.17	0.78	#N/A	#N/A	#N/A
hsa-miR-23b-5p	1.14	0.46-2.84	0.78	#N/A	#N/A	#N/A
hsa-miR-4485-3p	1.14	0.46-2.84	0.78	#N/A	#N/A	#N/A
hsa-miR-744-3p	1.14	0.46-2.84	0.78	#N/A	#N/A	#N/A
novel_mir480	0.88	0.36-2.17	0.78	#N/A	#N/A	#N/A
hsa-miR-299-5p	1.14	0.46-2.83	0.781	#N/A	#N/A	#N/A
hsa-let-7b-5p	1.13	0.46-2.8	0.783	#N/A	#N/A	#N/A
hsa-miR-885-3p	1.13	0.46-2.79	0.784	#N/A	#N/A	#N/A
hsa-miR-181c-3p	1.13	0.46-2.79	0.785	#N/A	#N/A	#N/A
hsa-miR-181c-5p	1.13	0.46-2.79	0.785	#N/A	#N/A	#N/A
hsa-miR-500b-5p	1.13	0.46-2.79	0.787	#N/A	#N/A	#N/A
hsa-miR-1180-3p	0.88	0.36-2.18	0.788	#N/A	#N/A	#N/A
hsa-miR-6853-3p	0.88	0.36-2.18	0.789	#N/A	#N/A	#N/A
hsa-miR-769-5p	0.89	0.36-2.18	0.791	#N/A	#N/A	#N/A
hsa-miR-671-3p	0.89	0.36-2.18	0.792	#N/A	#N/A	#N/A
hsa-miR-154-3p	1.13	0.46-2.78	0.794	#N/A	#N/A	#N/A
hsa-miR-340-5p	1.13	0.46-2.78	0.794	#N/A	#N/A	#N/A
hsa-miR-548d-3p	1.13	0.46-2.78	0.794	#N/A	#N/A	#N/A
hsa-miR-671-5p	1.13	0.46-2.78	0.794	#N/A	#N/A	#N/A
novel_mir88	0.89	0.36-2.21	0.795	#N/A	#N/A	#N/A
hsa-miR-4795-5p	1.13	0.46-2.77	0.797	#N/A	#N/A	#N/A
hsa-miR-4775	0.89	0.36-2.19	0.798	#N/A	#N/A	#N/A
hsa-miR-496	1.13	0.45-2.81	0.799	#N/A	#N/A	#N/A
hsa-miR-223-5p	0.89	0.36-2.19	0.8	#N/A	#N/A	#N/A
hsa-miR-23a-3p	0.89	0.36-2.19	0.8	#N/A	#N/A	#N/A
hsa-miR-374a-3p	0.89	0.36-2.2	0.803	#N/A	#N/A	#N/A
hsa-miR-134-3p	1.12	0.45-2.76	0.804	#N/A	#N/A	#N/A
hsa-miR-122-5p	0.89	0.36-2.2	0.805	#N/A	#N/A	#N/A
hsa-miR-296-3p	1.12	0.45-2.79	0.805	#N/A	#N/A	#N/A
hsa-miR-3591-3p	0.89	0.36-2.2	0.805	#N/A	#N/A	#N/A
hsa-miR-4695-3p	0.89	0.36-2.2	0.805	#N/A	#N/A	#N/A
hsa-miR-33b-5p	0.9	0.36-2.21	0.811	#N/A	#N/A	#N/A
hsa-miR-7704	0.9	0.36-2.21	0.811	#N/A	#N/A	#N/A
hsa-miR-190a-5p	0.9	0.36-2.21	0.813	#N/A	#N/A	#N/A
hsa-miR-2278	1.11	0.45-2.75	0.813	#N/A	#N/A	#N/A
hsa-miR-374b-3p	1.11	0.45-2.75	0.813	#N/A	#N/A	#N/A
hsa-miR-1276	1.11	0.45-2.74	0.814	#N/A	#N/A	#N/A
novel_mir320	1.11	0.45-2.74	0.814	#N/A	#N/A	#N/A
hsa-miR-590-5p	1.11	0.45-2.74	0.815	#N/A	#N/A	#N/A
hsa-miR-328-3p	1.11	0.45-2.74	0.816	#N/A	#N/A	#N/A
hsa-miR-18b-5p	1.11	0.45-2.74	0.818	#N/A	#N/A	#N/A
hsa-miR-30c-5p	0.9	0.36-2.22	0.818	#N/A	#N/A	#N/A
hsa-miR-30e-3p	0.9	0.36-2.22	0.818	#N/A	#N/A	#N/A
hsa-miR-155-5p	0.9	0.37-2.22	0.819	#N/A	#N/A	#N/A
hsa-miR-941	0.9	0.37-2.22	0.82	#N/A	#N/A	#N/A
hsa-miR-345-5p	0.9	0.37-2.23	0.822	#N/A	#N/A	#N/A
hsa-miR-20a-3p	0.9	0.37-2.22	0.823	#N/A	#N/A	#N/A
hsa-miR-1295b-5p	0.9	0.37-2.22	0.824	#N/A	#N/A	#N/A
hsa-miR-5586-5p	0.9	0.36-2.25	0.824	#N/A	#N/A	#N/A
hsa-miR-3184-3p	1.11	0.45-2.72	0.826	#N/A	#N/A	#N/A
hsa-miR-4417	1.11	0.44-2.77	0.827	#N/A	#N/A	#N/A
hsa-miR-1275	1.1	0.45-2.72	0.833	#N/A	#N/A	#N/A
hsa-miR-26b-5p	1.1	0.45-2.71	0.833	#N/A	#N/A	#N/A
hsa-miR-505-5p	1.1	0.45-2.72	0.833	#N/A	#N/A	#N/A
hsa-miR-550b-3p	1.1	0.45-2.72	0.833	#N/A	#N/A	#N/A
hsa-miR-6516-5p	1.1	0.45-2.71	0.833	#N/A	#N/A	#N/A
hsa-let-7d-3p	1.1	0.44-2.75	0.838	#N/A	#N/A	#N/A
hsa-miR-1254	0.91	0.37-2.25	0.838	#N/A	#N/A	#N/A
hsa-miR-3679-5p	0.91	0.37-2.25	0.838	#N/A	#N/A	#N/A
hsa-miR-548k	0.91	0.37-2.25	0.838	#N/A	#N/A	#N/A
hsa-miR-769-3p	0.91	0.37-2.25	0.839	#N/A	#N/A	#N/A
hsa-miR-4470	0.91	0.37-2.24	0.84	#N/A	#N/A	#N/A
hsa-miR-378c	0.91	0.37-2.25	0.845	#N/A	#N/A	#N/A
hsa-miR-378j	0.91	0.37-2.25	0.845	#N/A	#N/A	#N/A
hsa-miR-3607-3p	0.92	0.37-2.28	0.849	#N/A	#N/A	#N/A
hsa-miR-361-3p	1.09	0.44-2.69	0.851	#N/A	#N/A	#N/A
hsa-miR-382-3p	1.09	0.44-2.68	0.853	#N/A	#N/A	#N/A
hsa-miR-548a-3p	1.09	0.44-2.68	0.853	#N/A	#N/A	#N/A
hsa-miR-153-3p	0.92	0.37-2.26	0.854	#N/A	#N/A	#N/A
hsa-miR-3117-3p	0.92	0.37-2.26	0.854	#N/A	#N/A	#N/A
hsa-miR-365a-5p	0.92	0.37-2.27	0.855	#N/A	#N/A	#N/A
hsa-miR-6851-3p	0.92	0.37-2.27	0.857	#N/A	#N/A	#N/A
hsa-miR-6502-5p	0.92	0.37-2.27	0.859	#N/A	#N/A	#N/A
hsa-miR-509-3p	1.08	0.44-2.7	0.862	#N/A	#N/A	#N/A
hsa-miR-323a-5p	1.08	0.44-2.67	0.864	#N/A	#N/A	#N/A
hsa-miR-4749-5p	1.08	0.43-2.76	0.864	#N/A	#N/A	#N/A
hsa-miR-616-5p	1.08	0.44-2.66	0.866	#N/A	#N/A	#N/A
hsa-miR-1250-5p	1.08	0.44-2.65	0.873	#N/A	#N/A	#N/A
hsa-miR-660-5p	0.93	0.38-2.29	0.873	#N/A	#N/A	#N/A
novel_mir167	1.08	0.44-2.65	0.873	#N/A	#N/A	#N/A
hsa-miR-548am-5p	1.08	0.44-2.65	0.874	#N/A	#N/A	#N/A
hsa-miR-378a-5p	0.93	0.38-2.29	0.875	#N/A	#N/A	#N/A
hsa-miR-6511a-3p	0.93	0.38-2.3	0.875	#N/A	#N/A	#N/A
hsa-miR-1285-3p	1.08	0.43-2.68	0.877	#N/A	#N/A	#N/A
hsa-miR-31-5p	0.93	0.38-2.3	0.878	#N/A	#N/A	#N/A
hsa-miR-34c-5p	1.07	0.43-2.65	0.88	#N/A	#N/A	#N/A
hsa-miR-3912-3p	0.93	0.38-2.3	0.882	#N/A	#N/A	#N/A
hsa-miR-127-3p	0.94	0.38-2.31	0.887	#N/A	#N/A	#N/A
hsa-miR-487b-3p	0.94	0.38-2.31	0.887	#N/A	#N/A	#N/A
hsa-miR-494-3p	0.94	0.38-2.31	0.887	#N/A	#N/A	#N/A
hsa-miR-4659a-3p	0.94	0.38-2.31	0.888	#N/A	#N/A	#N/A
hsa-miR-5582-3p	0.94	0.38-2.31	0.888	#N/A	#N/A	#N/A
novel_mir375	0.94	0.38-2.31	0.888	#N/A	#N/A	#N/A
hsa-miR-3944-3p	1.07	0.43-2.62	0.891	#N/A	#N/A	#N/A
hsa-miR-103b	0.94	0.38-2.31	0.893	#N/A	#N/A	#N/A
hsa-miR-10b-5p	0.94	0.38-2.32	0.893	#N/A	#N/A	#N/A
hsa-miR-190b	1.06	0.43-2.62	0.893	#N/A	#N/A	#N/A
hsa-miR-19a-3p	0.94	0.38-2.32	0.893	#N/A	#N/A	#N/A
hsa-miR-3173-5p	0.94	0.38-2.32	0.893	#N/A	#N/A	#N/A
hsa-miR-124-3p	0.94	0.38-2.32	0.894	#N/A	#N/A	#N/A
hsa-miR-320c	0.94	0.38-2.32	0.896	#N/A	#N/A	#N/A
hsa-miR-455-5p	1.06	0.43-2.65	0.897	#N/A	#N/A	#N/A
hsa-miR-5695	0.94	0.38-2.33	0.902	#N/A	#N/A	#N/A
novel_mir378	1.07	0.38-2.96	0.902	#N/A	#N/A	#N/A
hsa-miR-204-3p	1.06	0.43-2.61	0.903	#N/A	#N/A	#N/A
hsa-miR-1290	1.06	0.43-2.61	0.904	#N/A	#N/A	#N/A
hsa-miR-1303	0.95	0.38-2.34	0.908	#N/A	#N/A	#N/A
hsa-miR-3605-5p	1.05	0.43-2.6	0.908	#N/A	#N/A	#N/A
hsa-miR-6777-3p	0.95	0.38-2.34	0.908	#N/A	#N/A	#N/A
hsa-miR-193a-3p	0.95	0.39-2.35	0.915	#N/A	#N/A	#N/A
hsa-miR-4728-3p	0.95	0.39-2.35	0.917	#N/A	#N/A	#N/A
hsa-miR-874-5p	0.95	0.39-2.35	0.917	#N/A	#N/A	#N/A
novel_mir313	1.05	0.42-2.58	0.921	#N/A	#N/A	#N/A
hsa-let-7g-5p	1.05	0.42-2.58	0.923	#N/A	#N/A	#N/A
hsa-miR-410-3p	1.05	0.42-2.58	0.923	#N/A	#N/A	#N/A
hsa-miR-433-3p	1.05	0.42-2.58	0.923	#N/A	#N/A	#N/A
hsa-miR-485-5p	1.05	0.42-2.58	0.923	#N/A	#N/A	#N/A
hsa-miR-216b-5p	0.96	0.39-2.36	0.924	#N/A	#N/A	#N/A
hsa-miR-217	0.96	0.39-2.36	0.924	#N/A	#N/A	#N/A
hsa-miR-3622a-3p	0.96	0.38-2.38	0.924	#N/A	#N/A	#N/A
hsa-miR-4524a-3p	0.96	0.39-2.36	0.924	#N/A	#N/A	#N/A
hsa-miR-495-3p	1.04	0.42-2.58	0.924	#N/A	#N/A	#N/A
hsa-miR-548ak	1.04	0.42-2.58	0.927	#N/A	#N/A	#N/A
hsa-miR-4677-5p	0.96	0.39-2.37	0.929	#N/A	#N/A	#N/A
hsa-miR-6757-3p	0.96	0.39-2.37	0.929	#N/A	#N/A	#N/A
hsa-miR-887-5p	0.96	0.39-2.37	0.93	#N/A	#N/A	#N/A
hsa-miR-3529-3p	1.04	0.42-2.57	0.931	#N/A	#N/A	#N/A
hsa-miR-539-5p	1.04	0.42-2.56	0.933	#N/A	#N/A	#N/A
hsa-miR-486-5p	0.96	0.39-2.37	0.934	#N/A	#N/A	#N/A
hsa-miR-195-3p	1.04	0.42-2.59	0.937	#N/A	#N/A	#N/A
hsa-miR-20b-5p	1.04	0.42-2.56	0.938	#N/A	#N/A	#N/A
hsa-miR-548e-3p	1.04	0.42-2.56	0.938	#N/A	#N/A	#N/A
hsa-miR-3182	1.04	0.42-2.56	0.939	#N/A	#N/A	#N/A
hsa-miR-223-3p	1.04	0.42-2.55	0.94	#N/A	#N/A	#N/A
hsa-miR-106a-5p	0.97	0.39-2.38	0.942	#N/A	#N/A	#N/A
hsa-miR-1301-3p	0.97	0.39-2.38	0.942	#N/A	#N/A	#N/A
hsa-miR-1287-3p	1.03	0.42-2.55	0.943	#N/A	#N/A	#N/A
hsa-miR-1304-5p	1.03	0.41-2.63	0.946	#N/A	#N/A	#N/A
hsa-miR-135a-5p	1.03	0.42-2.54	0.946	#N/A	#N/A	#N/A
hsa-miR-320a	0.97	0.39-2.39	0.947	#N/A	#N/A	#N/A
hsa-miR-6824-3p	1.03	0.42-2.54	0.947	#N/A	#N/A	#N/A
hsa-miR-21-5p	1.03	0.42-2.54	0.949	#N/A	#N/A	#N/A
hsa-miR-320b	1.03	0.42-2.53	0.954	#N/A	#N/A	#N/A
hsa-miR-552-5p	0.97	0.4-2.4	0.954	#N/A	#N/A	#N/A
hsa-miR-1273h-3p	1.03	0.42-2.53	0.956	#N/A	#N/A	#N/A
hsa-miR-136-3p	0.97	0.4-2.4	0.956	#N/A	#N/A	#N/A
hsa-miR-369-5p	0.97	0.4-2.4	0.956	#N/A	#N/A	#N/A
hsa-miR-379-5p	0.97	0.4-2.4	0.956	#N/A	#N/A	#N/A
hsa-miR-548v	0.98	0.4-2.41	0.959	#N/A	#N/A	#N/A
hsa-miR-589-5p	0.98	0.4-2.41	0.959	#N/A	#N/A	#N/A
hsa-miR-3687	1.02	0.41-2.52	0.963	#N/A	#N/A	#N/A
hsa-miR-185-3p	0.98	0.4-2.41	0.964	#N/A	#N/A	#N/A
hsa-miR-940	1.02	0.41-2.52	0.964	#N/A	#N/A	#N/A
hsa-miR-3591-5p	1.02	0.41-2.55	0.967	#N/A	#N/A	#N/A
hsa-miR-618	1.02	0.41-2.51	0.97	#N/A	#N/A	#N/A
hsa-miR-4645-3p	0.98	0.4-2.45	0.971	#N/A	#N/A	#N/A
hsa-miR-192-5p	1.02	0.41-2.5	0.972	#N/A	#N/A	#N/A
hsa-miR-29b-2-5p	1.02	0.41-2.51	0.972	#N/A	#N/A	#N/A
hsa-miR-5588-5p	1.02	0.41-2.53	0.973	#N/A	#N/A	#N/A
hsa-miR-204-5p	0.99	0.4-2.43	0.977	#N/A	#N/A	#N/A
hsa-miR-34b-3p	0.99	0.4-2.43	0.977	#N/A	#N/A	#N/A
hsa-miR-423-5p	0.99	0.4-2.43	0.977	#N/A	#N/A	#N/A
hsa-miR-6715a-3p	0.99	0.4-2.44	0.979	#N/A	#N/A	#N/A
novel_mir490	1.01	0.41-2.49	0.981	#N/A	#N/A	#N/A
hsa-miR-138-5p	0.99	0.4-2.44	0.983	#N/A	#N/A	#N/A
hsa-miR-194-3p	1.01	0.41-2.51	0.984	#N/A	#N/A	#N/A
hsa-miR-340-3p	1.01	0.41-2.48	0.987	#N/A	#N/A	#N/A
hsa-miR-3909	1.01	0.41-2.48	0.987	#N/A	#N/A	#N/A
hsa-miR-128-1-5p	0.99	0.4-2.45	0.988	#N/A	#N/A	#N/A
hsa-miR-130a-3p	1.01	0.4-2.51	0.988	#N/A	#N/A	#N/A
hsa-miR-4446-3p	0.99	0.4-2.45	0.99	#N/A	#N/A	#N/A
hsa-miR-4521	1	0.41-2.48	0.992	#N/A	#N/A	#N/A
hsa-miR-655-3p	1	0.41-2.48	0.992	#N/A	#N/A	#N/A
hsa-miR-556-3p	1	0.4-2.46	0.993	#N/A	#N/A	#N/A
hsa-miR-5690	1	0.4-2.46	0.993	#N/A	#N/A	#N/A
hsa-miR-4659b-5p	1	0.4-2.48	0.994	#N/A	#N/A	#N/A
novel_mir2	1	0.4-2.46	0.995	#N/A	#N/A	#N/A
hsa-miR-1268a	1	0.41-2.46	0.998	#N/A	#N/A	#N/A
hsa-miR-186-5p	1	0.41-2.46	0.998	#N/A	#N/A	#N/A

## Sheet: characteristics
# results of cox regression analysis of clinical characteristics
Column "characteristics" stands for the clinical characteristics
Column "Hazard.Ratio.x" stands for the hazard ratio of Univariate Cox regression
Column "CI95.x" stands for the the 95% confidence interval of Univariate Cox regression
Column "P_value.x" stands for p value of Univariate Cox regression
Column "Hazard.Ratio.y" stands for the hazard ratio of Multiple Cox regression
Column "CI95.y" stands for the the 95% confidence interval of Multiple Cox regression
Column "P_value.y" stands for p value of Multiple Cox regression
characteristics	Hazard.Ratio.x	CI95.x	P_value.x	Hazard.Ratio.y	CI95.y	P_value.y
AFP	1.99	1.08-3.66	0.027	0.63	0.2-1.98	0.426
age	1.16	0.46-2.88	0.756	#N/A	#N/A	#N/A
Alcohol	2.38	0.89-6.37	0.085	#N/A	#N/A	#N/A
BCLC_stage	2.03	1.19-3.47	0.01	0.9	0.29-2.74	0.849
Degree_of_tumor_differentiation	3.53	1.4-8.89	0.008	1.72	0.47-6.32	0.411
Etiology	0.93	0.37-2.31	0.872	#N/A	#N/A	#N/A
Microvascular_invasion	5.75	1.3-25.35	0.021	0.65	0.05-7.93	0.738
Multiple_nodules	6.59	2.08-20.93	0.001	5.81	0.46-73.55	0.174
Satellites	3.38	1.32-8.6	0.011	0.72	0.17-3	0.65
sex	0.61	0.2-1.85	0.38	#N/A	#N/A	#N/A
Smoke	0.92	0.35-2.41	0.858	#N/A	#N/A	#N/A
TNM_stages	2.13	1.36-3.35	0.001	1.22	0.41-3.62	0.721
tumor_s	3.61	1.42-9.21	0.007	3.57	0.69-18.48	0.129
